# Supplementary material for: Prioritizing core areas, corridors and conflict hotspots for lion conservation in southern Africa
Source: PLoS One. 2018 Jul 5;13(7):e0196213. doi: 10.1371/journal.pone.0196213 (PMC6033387; doi:10.1371/journal.pone.0196213)
Supplement: S2 File — (XY) [file pone.0196213.s002.xy]

X	Y
-44844.34	-1444752.41
-78844.34	-1450752.41
-59844.34	-1451752.41
515155.66	-1451752.41
507155.66	-1453752.41
-159844.34	-1456752.41
497155.66	-1457752.41
-145844.34	-1458752.41
490155.66	-1461752.41
-399844.34	-1463752.41
510155.66	-1464752.41
-170844.34	-1468752.41
-128844.34	-1468752.41
502155.66	-1469752.41
500155.66	-1471752.41
507155.66	-1471752.41
531155.66	-1472752.41
-383844.34	-1475752.41
495155.66	-1476752.41
463155.66	-1478752.41
494155.66	-1478752.41
500155.66	-1479752.41
489155.66	-1480752.41
517155.66	-1481752.41
466155.66	-1482752.41
462155.66	-1484752.41
525155.66	-1484752.41
530155.66	-1484752.41
-210844.34	-1487752.41
-178844.34	-1487752.41
450155.66	-1488752.41
496155.66	-1488752.41
493155.66	-1490752.41
518155.66	-1490752.41
-52844.34	-1491752.41
532155.66	-1492752.41
-102844.34	-1494752.41
521155.66	-1494752.41
531155.66	-1494752.41
529155.66	-1495752.41
-350844.34	-1496752.41
-69844.34	-1497752.41
512155.66	-1498752.41
522155.66	-1499752.41
529155.66	-1499752.41
478155.66	-1500752.41
515155.66	-1500752.41
523155.66	-1500752.41
533155.66	-1500752.41
461155.66	-1501752.41
518155.66	-1502752.41
-384844.34	-1504752.41
524155.66	-1504752.41
527155.66	-1505752.41
514155.66	-1507752.41
531155.66	-1507752.41
498155.66	-1509752.41
511155.66	-1509752.41
520155.66	-1509752.41
526155.66	-1510752.41
389155.66	-1511752.41
501155.66	-1513752.41
-73844.34	-1514752.41
513155.66	-1515752.41
535155.66	-1517752.41
389155.66	-1518752.41
394155.66	-1518752.41
-60844.34	-1520752.41
478155.66	-1521752.41
528155.66	-1521752.41
484155.66	-1522752.41
-207844.34	-1523752.41
367155.66	-1524752.41
503155.66	-1524752.41
343155.66	-1525752.41
491155.66	-1525752.41
495155.66	-1526752.41
532155.66	-1526752.41
853155.66	-1527752.41
344155.66	-1528752.41
395155.66	-1528752.41
849155.66	-1528752.41
-88844.34	-1529752.41
425155.66	-1529752.41
850155.66	-1530752.41
-325844.34	-1531752.41
334155.66	-1531752.41
461155.66	-1531752.41
438155.66	-1532752.41
851155.66	-1532752.41
487155.66	-1533752.41
524155.66	-1533752.41
852155.66	-1533752.41
348155.66	-1534752.41
842155.66	-1534752.41
333155.66	-1535752.41
371155.66	-1535752.41
847155.66	-1535752.41
347155.66	-1536752.41
-88844.34	-1537752.41
350155.66	-1537752.41
351155.66	-1537752.41
374155.66	-1537752.41
381155.66	-1537752.41
854155.66	-1537752.41
-299844.34	-1539752.41
485155.66	-1539752.41
343155.66	-1541752.41
853155.66	-1541752.41
345155.66	-1542752.41
447155.66	-1543752.41
358155.66	-1544752.41
369155.66	-1544752.41
379155.66	-1544752.41
838155.66	-1544752.41
355155.66	-1545752.41
855155.66	-1545752.41
517155.66	-1546752.41
838155.66	-1546752.41
853155.66	-1546752.41
328155.66	-1547752.41
505155.66	-1547752.41
451155.66	-1548752.41
328155.66	-1549752.41
344155.66	-1549752.41
350155.66	-1549752.41
452155.66	-1549752.41
475155.66	-1549752.41
837155.66	-1549752.41
333155.66	-1550752.41
504155.66	-1550752.41
839155.66	-1550752.41
843155.66	-1550752.41
380155.66	-1551752.41
492155.66	-1551752.41
316155.66	-1552752.41
495155.66	-1552752.41
842155.66	-1552752.41
854155.66	-1552752.41
506155.66	-1553752.41
358155.66	-1554752.41
362155.66	-1554752.41
375155.66	-1554752.41
848155.66	-1554752.41
855155.66	-1554752.41
378155.66	-1555752.41
435155.66	-1555752.41
530155.66	-1555752.41
848155.66	-1555752.41
308155.66	-1556752.41
418155.66	-1556752.41
433155.66	-1556752.41
523155.66	-1556752.41
378155.66	-1557752.41
402155.66	-1557752.41
445155.66	-1557752.41
450155.66	-1557752.41
-147844.34	-1558752.41
312155.66	-1558752.41
323155.66	-1558752.41
358155.66	-1558752.41
392155.66	-1558752.41
497155.66	-1558752.41
394155.66	-1559752.41
433155.66	-1559752.41
447155.66	-1559752.41
490155.66	-1559752.41
841155.66	-1559752.41
332155.66	-1560752.41
344155.66	-1560752.41
366155.66	-1560752.41
395155.66	-1560752.41
295155.66	-1561752.41
367155.66	-1561752.41
406155.66	-1561752.41
447155.66	-1561752.41
840155.66	-1561752.41
843155.66	-1561752.41
854155.66	-1561752.41
-45844.34	-1562752.41
-114844.34	-1563752.41
367155.66	-1563752.41
375155.66	-1563752.41
394155.66	-1563752.41
356155.66	-1564752.41
377155.66	-1564752.41
842155.66	-1564752.41
323155.66	-1565752.41
387155.66	-1565752.41
411155.66	-1565752.41
429155.66	-1565752.41
849155.66	-1565752.41
359155.66	-1566752.41
396155.66	-1566752.41
469155.66	-1566752.41
834155.66	-1566752.41
370155.66	-1567752.41
387155.66	-1567752.41
439155.66	-1567752.41
842155.66	-1567752.41
317155.66	-1568752.41
368155.66	-1568752.41
370155.66	-1568752.41
459155.66	-1568752.41
853155.66	-1568752.41
359155.66	-1569752.41
382155.66	-1569752.41
384155.66	-1569752.41
406155.66	-1569752.41
425155.66	-1569752.41
527155.66	-1569752.41
827155.66	-1569752.41
833155.66	-1569752.41
848155.66	-1569752.41
851155.66	-1569752.41
-223844.34	-1570752.41
287155.66	-1570752.41
325155.66	-1570752.41
341155.66	-1570752.41
346155.66	-1570752.41
374155.66	-1570752.41
833155.66	-1570752.41
-210844.34	-1571752.41
-113844.34	-1571752.41
303155.66	-1571752.41
428155.66	-1571752.41
354155.66	-1572752.41
386155.66	-1572752.41
850155.66	-1572752.41
852155.66	-1572752.41
-160844.34	-1573752.41
353155.66	-1573752.41
371155.66	-1573752.41
389155.66	-1573752.41
407155.66	-1573752.41
409155.66	-1573752.41
444155.66	-1573752.41
494155.66	-1573752.41
853155.66	-1573752.41
352155.66	-1574752.41
363155.66	-1574752.41
379155.66	-1574752.41
417155.66	-1574752.41
840155.66	-1574752.41
848155.66	-1574752.41
-65844.34	-1575752.41
496155.66	-1575752.41
533155.66	-1575752.41
311155.66	-1576752.41
318155.66	-1576752.41
466155.66	-1576752.41
503155.66	-1576752.41
527155.66	-1576752.41
836155.66	-1576752.41
852155.66	-1576752.41
352155.66	-1577752.41
387155.66	-1577752.41
423155.66	-1577752.41
449155.66	-1577752.41
478155.66	-1577752.41
826155.66	-1577752.41
848155.66	-1577752.41
391155.66	-1578752.41
825155.66	-1578752.41
854155.66	-1578752.41
-411844.34	-1579752.41
337155.66	-1579752.41
368155.66	-1579752.41
374155.66	-1579752.41
525155.66	-1579752.41
825155.66	-1579752.41
328155.66	-1580752.41
849155.66	-1580752.41
852155.66	-1580752.41
376155.66	-1581752.41
387155.66	-1581752.41
438155.66	-1581752.41
849155.66	-1581752.41
322155.66	-1582752.41
348155.66	-1582752.41
428155.66	-1582752.41
462155.66	-1582752.41
824155.66	-1582752.41
383155.66	-1583752.41
405155.66	-1583752.41
500155.66	-1583752.41
833155.66	-1583752.41
323155.66	-1584752.41
432155.66	-1584752.41
478155.66	-1584752.41
508155.66	-1584752.41
300155.66	-1585752.41
375155.66	-1585752.41
381155.66	-1585752.41
386155.66	-1585752.41
349155.66	-1586752.41
359155.66	-1586752.41
371155.66	-1586752.41
375155.66	-1586752.41
838155.66	-1586752.41
854155.66	-1586752.41
344155.66	-1587752.41
379155.66	-1587752.41
472155.66	-1587752.41
810155.66	-1587752.41
-124844.34	-1588752.41
347155.66	-1588752.41
836155.66	-1588752.41
841155.66	-1588752.41
372155.66	-1589752.41
404155.66	-1589752.41
501155.66	-1589752.41
822155.66	-1589752.41
836155.66	-1589752.41
359155.66	-1590752.41
415155.66	-1590752.41
386155.66	-1591752.41
410155.66	-1591752.41
438155.66	-1591752.41
486155.66	-1591752.41
836155.66	-1591752.41
839155.66	-1591752.41
339155.66	-1592752.41
376155.66	-1592752.41
387155.66	-1592752.41
828155.66	-1592752.41
853155.66	-1592752.41
391155.66	-1593752.41
431155.66	-1593752.41
810155.66	-1593752.41
831155.66	-1593752.41
832155.66	-1593752.41
297155.66	-1594752.41
323155.66	-1594752.41
324155.66	-1594752.41
361155.66	-1594752.41
432155.66	-1594752.41
853155.66	-1594752.41
13155.66	-1595752.41
349155.66	-1595752.41
364155.66	-1595752.41
382155.66	-1595752.41
824155.66	-1595752.41
837155.66	-1595752.41
844155.66	-1596752.41
853155.66	-1596752.41
-316844.34	-1597752.41
392155.66	-1597752.41
399155.66	-1597752.41
412155.66	-1597752.41
421155.66	-1597752.41
814155.66	-1597752.41
833155.66	-1597752.41
849155.66	-1597752.41
852155.66	-1597752.41
319155.66	-1598752.41
421155.66	-1598752.41
846155.66	-1598752.41
-266844.34	-1599752.41
392155.66	-1599752.41
411155.66	-1599752.41
814155.66	-1599752.41
825155.66	-1599752.41
416155.66	-1600752.41
825155.66	-1600752.41
841155.66	-1600752.41
794155.66	-1601752.41
799155.66	-1601752.41
800155.66	-1601752.41
817155.66	-1601752.41
823155.66	-1601752.41
841155.66	-1601752.41
373155.66	-1602752.41
405155.66	-1602752.41
411155.66	-1602752.41
424155.66	-1602752.41
802155.66	-1602752.41
808155.66	-1602752.41
10155.66	-1603752.41
378155.66	-1603752.41
394155.66	-1603752.41
426155.66	-1603752.41
794155.66	-1603752.41
834155.66	-1603752.41
842155.66	-1603752.41
843155.66	-1603752.41
853155.66	-1603752.41
405155.66	-1604752.41
816155.66	-1604752.41
826155.66	-1604752.41
835155.66	-1604752.41
841155.66	-1604752.41
34155.66	-1605752.41
429155.66	-1605752.41
822155.66	-1605752.41
838155.66	-1605752.41
843155.66	-1605752.41
844155.66	-1605752.41
855155.66	-1605752.41
410155.66	-1606752.41
811155.66	-1606752.41
849155.66	-1606752.41
304155.66	-1607752.41
386155.66	-1607752.41
791155.66	-1607752.41
793155.66	-1607752.41
841155.66	-1607752.41
844155.66	-1607752.41
351155.66	-1608752.41
355155.66	-1608752.41
375155.66	-1608752.41
452155.66	-1608752.41
845155.66	-1608752.41
849155.66	-1608752.41
-273844.34	-1609752.41
382155.66	-1609752.41
795155.66	-1609752.41
800155.66	-1609752.41
850155.66	-1609752.41
302155.66	-1610752.41
303155.66	-1610752.41
422155.66	-1610752.41
831155.66	-1610752.41
344155.66	-1611752.41
366155.66	-1611752.41
386155.66	-1611752.41
792155.66	-1611752.41
795155.66	-1611752.41
797155.66	-1611752.41
832155.66	-1611752.41
846155.66	-1611752.41
852155.66	-1611752.41
854155.66	-1611752.41
372155.66	-1612752.41
389155.66	-1612752.41
392155.66	-1612752.41
443155.66	-1612752.41
844155.66	-1612752.41
849155.66	-1612752.41
417155.66	-1613752.41
797155.66	-1613752.41
803155.66	-1613752.41
328155.66	-1614752.41
376155.66	-1614752.41
392155.66	-1614752.41
444155.66	-1614752.41
794155.66	-1614752.41
-99844.34	-1615752.41
345155.66	-1615752.41
392155.66	-1615752.41
420155.66	-1615752.41
457155.66	-1615752.41
797155.66	-1615752.41
814155.66	-1615752.41
822155.66	-1615752.41
-338844.34	-1616752.41
-58844.34	-1616752.41
395155.66	-1616752.41
801155.66	-1616752.41
817155.66	-1616752.41
-168844.34	-1617752.41
420155.66	-1617752.41
454155.66	-1617752.41
370155.66	-1618752.41
780155.66	-1618752.41
848155.66	-1618752.41
401155.66	-1619752.41
412155.66	-1619752.41
799155.66	-1619752.41
828155.66	-1619752.41
845155.66	-1620752.41
848155.66	-1620752.41
-50844.34	-1621752.41
338155.66	-1621752.41
392155.66	-1621752.41
845155.66	-1621752.41
424155.66	-1622752.41
777155.66	-1622752.41
805155.66	-1622752.41
834155.66	-1622752.41
766155.66	-1623752.41
356155.66	-1624752.41
397155.66	-1624752.41
768155.66	-1624752.41
841155.66	-1624752.41
-379844.34	-1625752.41
427155.66	-1625752.41
724155.66	-1625752.41
753155.66	-1625752.41
780155.66	-1625752.41
798155.66	-1625752.41
804155.66	-1625752.41
826155.66	-1625752.41
838155.66	-1625752.41
22155.66	-1626752.41
430155.66	-1626752.41
727155.66	-1626752.41
743155.66	-1626752.41
783155.66	-1626752.41
850155.66	-1626752.41
375155.66	-1627752.41
726155.66	-1627752.41
388155.66	-1628752.41
470155.66	-1628752.41
740155.66	-1628752.41
772155.66	-1628752.41
820155.66	-1628752.41
834155.66	-1628752.41
853155.66	-1628752.41
384155.66	-1629752.41
424155.66	-1629752.41
752155.66	-1629752.41
763155.66	-1629752.41
812155.66	-1629752.41
-411844.34	-1630752.41
412155.66	-1630752.41
755155.66	-1630752.41
365155.66	-1631752.41
404155.66	-1631752.41
735155.66	-1631752.41
753155.66	-1631752.41
762155.66	-1631752.41
812155.66	-1631752.41
831155.66	-1631752.41
832155.66	-1631752.41
834155.66	-1631752.41
855155.66	-1631752.41
391155.66	-1632752.41
403155.66	-1632752.41
412155.66	-1632752.41
444155.66	-1632752.41
715155.66	-1632752.41
722155.66	-1632752.41
727155.66	-1632752.41
736155.66	-1632752.41
749155.66	-1632752.41
761155.66	-1632752.41
763155.66	-1632752.41
848155.66	-1632752.41
53155.66	-1633752.41
337155.66	-1633752.41
340155.66	-1633752.41
422155.66	-1633752.41
455155.66	-1633752.41
828155.66	-1633752.41
835155.66	-1633752.41
847155.66	-1633752.41
339155.66	-1634752.41
471155.66	-1634752.41
737155.66	-1634752.41
754155.66	-1634752.41
826155.66	-1634752.41
397155.66	-1635752.41
854155.66	-1635752.41
390155.66	-1636752.41
737155.66	-1636752.41
742155.66	-1636752.41
762155.66	-1636752.41
773155.66	-1636752.41
794155.66	-1636752.41
815155.66	-1636752.41
823155.66	-1636752.41
832155.66	-1636752.41
838155.66	-1636752.41
845155.66	-1636752.41
-166844.34	-1637752.41
746155.66	-1637752.41
754155.66	-1637752.41
762155.66	-1637752.41
804155.66	-1637752.41
825155.66	-1637752.41
850155.66	-1637752.41
340155.66	-1638752.41
402155.66	-1638752.41
410155.66	-1638752.41
435155.66	-1638752.41
464155.66	-1638752.41
717155.66	-1638752.41
760155.66	-1638752.41
779155.66	-1638752.41
794155.66	-1638752.41
823155.66	-1638752.41
843155.66	-1638752.41
370155.66	-1639752.41
375155.66	-1639752.41
447155.66	-1639752.41
752155.66	-1639752.41
762155.66	-1639752.41
807155.66	-1639752.41
808155.66	-1639752.41
-239844.34	-1640752.41
378155.66	-1640752.41
424155.66	-1640752.41
457155.66	-1640752.41
721155.66	-1640752.41
740155.66	-1640752.41
825155.66	-1640752.41
837155.66	-1640752.41
845155.66	-1640752.41
848155.66	-1640752.41
849155.66	-1640752.41
353155.66	-1641752.41
379155.66	-1641752.41
743155.66	-1641752.41
759155.66	-1641752.41
765155.66	-1641752.41
797155.66	-1641752.41
809155.66	-1641752.41
837155.66	-1641752.41
349155.66	-1642752.41
355155.66	-1642752.41
720155.66	-1642752.41
742155.66	-1642752.41
754155.66	-1642752.41
815155.66	-1642752.41
820155.66	-1642752.41
843155.66	-1642752.41
849155.66	-1642752.41
733155.66	-1643752.41
736155.66	-1643752.41
742155.66	-1643752.41
775155.66	-1643752.41
813155.66	-1643752.41
826155.66	-1643752.41
838155.66	-1643752.41
374155.66	-1644752.41
402155.66	-1644752.41
415155.66	-1644752.41
453155.66	-1644752.41
712155.66	-1644752.41
752155.66	-1644752.41
788155.66	-1644752.41
797155.66	-1644752.41
807155.66	-1644752.41
816155.66	-1644752.41
848155.66	-1644752.41
851155.66	-1644752.41
370155.66	-1645752.41
445155.66	-1645752.41
749155.66	-1645752.41
762155.66	-1645752.41
798155.66	-1645752.41
804155.66	-1645752.41
809155.66	-1645752.41
-399844.34	-1646752.41
-43844.34	-1646752.41
338155.66	-1646752.41
383155.66	-1646752.41
453155.66	-1646752.41
711155.66	-1646752.41
735155.66	-1646752.41
799155.66	-1646752.41
853155.66	-1646752.41
-180844.34	-1647752.41
337155.66	-1647752.41
362155.66	-1647752.41
453155.66	-1647752.41
725155.66	-1647752.41
731155.66	-1647752.41
752155.66	-1647752.41
768155.66	-1647752.41
793155.66	-1647752.41
800155.66	-1647752.41
814155.66	-1647752.41
816155.66	-1647752.41
354155.66	-1648752.41
418155.66	-1648752.41
435155.66	-1648752.41
757155.66	-1648752.41
817155.66	-1648752.41
-108844.34	-1649752.41
343155.66	-1649752.41
368155.66	-1649752.41
740155.66	-1649752.41
771155.66	-1649752.41
797155.66	-1649752.41
808155.66	-1649752.41
809155.66	-1649752.41
343155.66	-1650752.41
727155.66	-1650752.41
737155.66	-1650752.41
781155.66	-1650752.41
786155.66	-1650752.41
792155.66	-1650752.41
797155.66	-1650752.41
817155.66	-1650752.41
843155.66	-1650752.41
450155.66	-1651752.41
743155.66	-1651752.41
777155.66	-1651752.41
780155.66	-1651752.41
815155.66	-1651752.41
825155.66	-1651752.41
836155.66	-1651752.41
372155.66	-1652752.41
460155.66	-1652752.41
712155.66	-1652752.41
721155.66	-1652752.41
815155.66	-1652752.41
816155.66	-1652752.41
-155844.34	-1653752.41
-61844.34	-1653752.41
388155.66	-1653752.41
739155.66	-1653752.41
754155.66	-1653752.41
777155.66	-1653752.41
804155.66	-1653752.41
807155.66	-1653752.41
419155.66	-1654752.41
459155.66	-1654752.41
704155.66	-1654752.41
712155.66	-1654752.41
739155.66	-1654752.41
753155.66	-1654752.41
791155.66	-1654752.41
794155.66	-1654752.41
807155.66	-1654752.41
818155.66	-1654752.41
409155.66	-1655752.41
435155.66	-1655752.41
730155.66	-1655752.41
741155.66	-1655752.41
794155.66	-1655752.41
839155.66	-1655752.41
-401844.34	-1656752.41
385155.66	-1656752.41
430155.66	-1656752.41
714155.66	-1656752.41
722155.66	-1656752.41
736155.66	-1656752.41
745155.66	-1656752.41
747155.66	-1656752.41
780155.66	-1656752.41
784155.66	-1656752.41
806155.66	-1656752.41
815155.66	-1656752.41
378155.66	-1657752.41
696155.66	-1657752.41
767155.66	-1657752.41
775155.66	-1657752.41
801155.66	-1657752.41
809155.66	-1657752.41
813155.66	-1657752.41
-398844.34	-1658752.41
-385844.34	-1658752.41
354155.66	-1658752.41
368155.66	-1658752.41
715155.66	-1658752.41
717155.66	-1658752.41
735155.66	-1658752.41
748155.66	-1658752.41
799155.66	-1658752.41
805155.66	-1658752.41
829155.66	-1658752.41
830155.66	-1658752.41
346155.66	-1659752.41
470155.66	-1659752.41
747155.66	-1659752.41
751155.66	-1659752.41
817155.66	-1659752.41
715155.66	-1660752.41
740155.66	-1660752.41
766155.66	-1660752.41
851155.66	-1660752.41
378155.66	-1661752.41
443155.66	-1661752.41
458155.66	-1661752.41
746155.66	-1661752.41
759155.66	-1661752.41
-142844.34	-1662752.41
418155.66	-1662752.41
840155.66	-1662752.41
844155.66	-1662752.41
345155.66	-1663752.41
712155.66	-1663752.41
727155.66	-1663752.41
736155.66	-1663752.41
741155.66	-1663752.41
747155.66	-1663752.41
779155.66	-1663752.41
793155.66	-1663752.41
796155.66	-1663752.41
849155.66	-1663752.41
721155.66	-1664752.41
804155.66	-1664752.41
813155.66	-1664752.41
837155.66	-1664752.41
351155.66	-1665752.41
358155.66	-1665752.41
723155.66	-1665752.41
735155.66	-1665752.41
756155.66	-1665752.41
758155.66	-1665752.41
795155.66	-1665752.41
822155.66	-1665752.41
359155.66	-1666752.41
759155.66	-1666752.41
369155.66	-1667752.41
716155.66	-1667752.41
804155.66	-1667752.41
827155.66	-1667752.41
-159844.34	-1668752.41
341155.66	-1668752.41
469155.66	-1668752.41
717155.66	-1668752.41
740155.66	-1668752.41
756155.66	-1668752.41
767155.66	-1668752.41
774155.66	-1668752.41
469155.66	-1669752.41
722155.66	-1669752.41
756155.66	-1669752.41
390155.66	-1670752.41
405155.66	-1670752.41
758155.66	-1670752.41
803155.66	-1670752.41
772155.66	-1671752.41
790155.66	-1671752.41
353155.66	-1672752.41
359155.66	-1672752.41
387155.66	-1672752.41
440155.66	-1672752.41
734155.66	-1672752.41
820155.66	-1672752.41
833155.66	-1672752.41
831155.66	-1673752.41
850155.66	-1673752.41
358155.66	-1674752.41
731155.66	-1674752.41
821155.66	-1674752.41
744155.66	-1675752.41
767155.66	-1675752.41
829155.66	-1675752.41
-237844.34	-1676752.41
343155.66	-1676752.41
363155.66	-1676752.41
737155.66	-1676752.41
744155.66	-1676752.41
793155.66	-1676752.41
747155.66	-1677752.41
751155.66	-1677752.41
760155.66	-1677752.41
806155.66	-1677752.41
824155.66	-1677752.41
-387844.34	-1678752.41
354155.66	-1678752.41
446155.66	-1678752.41
323155.66	-1679752.41
803155.66	-1679752.41
837155.66	-1679752.41
347155.66	-1680752.41
406155.66	-1680752.41
434155.66	-1680752.41
741155.66	-1680752.41
828155.66	-1680752.41
445155.66	-1681752.41
454155.66	-1681752.41
780155.66	-1681752.41
340155.66	-1682752.41
734155.66	-1682752.41
768155.66	-1682752.41
789155.66	-1682752.41
803155.66	-1682752.41
-323844.34	-1683752.41
330155.66	-1683752.41
756155.66	-1683752.41
419155.66	-1684752.41
439155.66	-1684752.41
742155.66	-1684752.41
781155.66	-1684752.41
810155.66	-1684752.41
-383844.34	-1685752.41
-50844.34	-1685752.41
773155.66	-1685752.41
-122844.34	-1686752.41
335155.66	-1686752.41
427155.66	-1686752.41
817155.66	-1686752.41
353155.66	-1687752.41
378155.66	-1688752.41
464155.66	-1688752.41
754155.66	-1688752.41
-136844.34	-1689752.41
344155.66	-1689752.41
352155.66	-1689752.41
353155.66	-1689752.41
781155.66	-1689752.41
789155.66	-1689752.41
798155.66	-1690752.41
-289844.34	-1691752.41
465155.66	-1691752.41
747155.66	-1691752.41
753155.66	-1691752.41
759155.66	-1691752.41
790155.66	-1691752.41
829155.66	-1691752.41
843155.66	-1691752.41
855155.66	-1691752.41
464155.66	-1692752.41
-143844.34	-1693752.41
413155.66	-1693752.41
791155.66	-1693752.41
793155.66	-1693752.41
813155.66	-1693752.41
832155.66	-1693752.41
851155.66	-1693752.41
353155.66	-1694752.41
356155.66	-1694752.41
365155.66	-1694752.41
767155.66	-1694752.41
793155.66	-1694752.41
829155.66	-1694752.41
836155.66	-1694752.41
-146844.34	-1695752.41
335155.66	-1695752.41
357155.66	-1695752.41
439155.66	-1695752.41
446155.66	-1695752.41
802155.66	-1695752.41
815155.66	-1695752.41
822155.66	-1695752.41
850155.66	-1695752.41
-248844.34	-1696752.41
363155.66	-1696752.41
751155.66	-1696752.41
798155.66	-1696752.41
830155.66	-1696752.41
748155.66	-1697752.41
777155.66	-1697752.41
794155.66	-1697752.41
816155.66	-1697752.41
826155.66	-1697752.41
830155.66	-1697752.41
835155.66	-1697752.41
852155.66	-1697752.41
343155.66	-1698752.41
407155.66	-1698752.41
422155.66	-1698752.41
753155.66	-1698752.41
775155.66	-1698752.41
777155.66	-1698752.41
813155.66	-1698752.41
822155.66	-1698752.41
826155.66	-1698752.41
401155.66	-1699752.41
404155.66	-1699752.41
413155.66	-1699752.41
339155.66	-1700752.41
355155.66	-1700752.41
385155.66	-1700752.41
750155.66	-1700752.41
777155.66	-1700752.41
798155.66	-1700752.41
820155.66	-1700752.41
838155.66	-1700752.41
776155.66	-1701752.41
787155.66	-1701752.41
790155.66	-1701752.41
803155.66	-1701752.41
821155.66	-1701752.41
849155.66	-1701752.41
855155.66	-1701752.41
352155.66	-1702752.41
397155.66	-1702752.41
326155.66	-1703752.41
757155.66	-1703752.41
778155.66	-1703752.41
805155.66	-1703752.41
855155.66	-1703752.41
-79844.34	-1704752.41
355155.66	-1704752.41
420155.66	-1704752.41
449155.66	-1704752.41
-49844.34	-1705752.41
-171844.34	-1706752.41
342155.66	-1706752.41
348155.66	-1706752.41
359155.66	-1706752.41
376155.66	-1706752.41
426155.66	-1706752.41
815155.66	-1706752.41
836155.66	-1706752.41
-70844.34	-1707752.41
762155.66	-1707752.41
784155.66	-1707752.41
817155.66	-1707752.41
452155.66	-1708752.41
784155.66	-1708752.41
791155.66	-1708752.41
803155.66	-1708752.41
-275844.34	-1709752.41
451155.66	-1709752.41
778155.66	-1709752.41
796155.66	-1709752.41
803155.66	-1709752.41
823155.66	-1709752.41
834155.66	-1709752.41
451155.66	-1710752.41
783155.66	-1710752.41
345155.66	-1711752.41
452155.66	-1711752.41
463155.66	-1711752.41
760155.66	-1711752.41
810155.66	-1711752.41
443155.66	-1712752.41
-109844.34	-1713752.41
340155.66	-1713752.41
730155.66	-1713752.41
334155.66	-1714752.41
348155.66	-1714752.41
350155.66	-1714752.41
427155.66	-1714752.41
751155.66	-1714752.41
795155.66	-1714752.41
816155.66	-1714752.41
822155.66	-1714752.41
831155.66	-1714752.41
-399844.34	-1715752.41
-113844.34	-1715752.41
326155.66	-1715752.41
775155.66	-1715752.41
839155.66	-1715752.41
417155.66	-1716752.41
448155.66	-1716752.41
748155.66	-1716752.41
787155.66	-1716752.41
800155.66	-1716752.41
819155.66	-1716752.41
823155.66	-1716752.41
-275844.34	-1717752.41
360155.66	-1717752.41
386155.66	-1717752.41
428155.66	-1717752.41
847155.66	-1717752.41
851155.66	-1717752.41
855155.66	-1717752.41
-138844.34	-1718752.41
449155.66	-1718752.41
459155.66	-1718752.41
773155.66	-1718752.41
819155.66	-1718752.41
848155.66	-1718752.41
368155.66	-1719752.41
763155.66	-1719752.41
775155.66	-1719752.41
778155.66	-1719752.41
821155.66	-1719752.41
833155.66	-1719752.41
-168844.34	-1720752.41
377155.66	-1720752.41
442155.66	-1720752.41
756155.66	-1720752.41
789155.66	-1720752.41
835155.66	-1720752.41
354155.66	-1721752.41
378155.66	-1721752.41
387155.66	-1721752.41
763155.66	-1721752.41
840155.66	-1721752.41
-177844.34	-1722752.41
-104844.34	-1722752.41
351155.66	-1722752.41
765155.66	-1722752.41
784155.66	-1722752.41
810155.66	-1722752.41
819155.66	-1722752.41
835155.66	-1722752.41
354155.66	-1723752.41
378155.66	-1723752.41
721155.66	-1723752.41
731155.66	-1723752.41
780155.66	-1723752.41
812155.66	-1723752.41
-134844.34	-1724752.41
424155.66	-1724752.41
739155.66	-1724752.41
404155.66	-1725752.41
730155.66	-1725752.41
731155.66	-1725752.41
747155.66	-1725752.41
750155.66	-1725752.41
807155.66	-1725752.41
-373844.34	-1726752.41
357155.66	-1726752.41
722155.66	-1726752.41
746155.66	-1726752.41
800155.66	-1726752.41
822155.66	-1726752.41
834155.66	-1726752.41
839155.66	-1726752.41
-140844.34	-1727752.41
-128844.34	-1727752.41
341155.66	-1727752.41
384155.66	-1727752.41
448155.66	-1727752.41
776155.66	-1727752.41
823155.66	-1727752.41
-184844.34	-1728752.41
-172844.34	-1728752.41
340155.66	-1728752.41
720155.66	-1728752.41
795155.66	-1728752.41
850155.66	-1728752.41
-136844.34	-1729752.41
346155.66	-1729752.41
418155.66	-1729752.41
708155.66	-1729752.41
807155.66	-1729752.41
-188844.34	-1730752.41
323155.66	-1730752.41
384155.66	-1730752.41
726155.66	-1730752.41
730155.66	-1730752.41
754155.66	-1730752.41
-107844.34	-1731752.41
810155.66	-1731752.41
824155.66	-1731752.41
339155.66	-1732752.41
763155.66	-1732752.41
766155.66	-1732752.41
807155.66	-1732752.41
-190844.34	-1733752.41
346155.66	-1733752.41
713155.66	-1733752.41
787155.66	-1733752.41
-330844.34	-1734752.41
-166844.34	-1734752.41
317155.66	-1734752.41
356155.66	-1734752.41
381155.66	-1734752.41
780155.66	-1734752.41
815155.66	-1734752.41
414155.66	-1735752.41
718155.66	-1735752.41
787155.66	-1735752.41
804155.66	-1735752.41
814155.66	-1735752.41
846155.66	-1735752.41
-307844.34	-1736752.41
314155.66	-1736752.41
359155.66	-1736752.41
414155.66	-1736752.41
730155.66	-1736752.41
758155.66	-1736752.41
718155.66	-1737752.41
744155.66	-1737752.41
777155.66	-1737752.41
796155.66	-1737752.41
-375844.34	-1738752.41
-240844.34	-1738752.41
704155.66	-1738752.41
732155.66	-1738752.41
839155.66	-1738752.41
853155.66	-1738752.41
345155.66	-1739752.41
727155.66	-1739752.41
728155.66	-1739752.41
737155.66	-1739752.41
792155.66	-1739752.41
364155.66	-1740752.41
374155.66	-1740752.41
382155.66	-1740752.41
717155.66	-1740752.41
734155.66	-1740752.41
-374844.34	-1741752.41
390155.66	-1741752.41
787155.66	-1741752.41
806155.66	-1741752.41
338155.66	-1742752.41
378155.66	-1742752.41
737155.66	-1742752.41
796155.66	-1742752.41
803155.66	-1742752.41
833155.66	-1742752.41
410155.66	-1743752.41
747155.66	-1743752.41
767155.66	-1743752.41
778155.66	-1743752.41
818155.66	-1743752.41
834155.66	-1743752.41
-251844.34	-1744752.41
-136844.34	-1744752.41
364155.66	-1744752.41
762155.66	-1744752.41
780155.66	-1744752.41
796155.66	-1744752.41
835155.66	-1744752.41
840155.66	-1744752.41
-166844.34	-1745752.41
752155.66	-1745752.41
768155.66	-1745752.41
847155.66	-1745752.41
-87844.34	-1746752.41
799155.66	-1746752.41
801155.66	-1746752.41
812155.66	-1746752.41
820155.66	-1746752.41
376155.66	-1747752.41
768155.66	-1747752.41
783155.66	-1747752.41
362155.66	-1748752.41
737155.66	-1748752.41
766155.66	-1748752.41
835155.66	-1748752.41
-162844.34	-1749752.41
339155.66	-1749752.41
720155.66	-1749752.41
729155.66	-1749752.41
739155.66	-1749752.41
763155.66	-1749752.41
710155.66	-1750752.41
820155.66	-1750752.41
727155.66	-1751752.41
733155.66	-1751752.41
753155.66	-1751752.41
807155.66	-1751752.41
850155.66	-1751752.41
353155.66	-1752752.41
741155.66	-1752752.41
827155.66	-1752752.41
716155.66	-1753752.41
729155.66	-1753752.41
749155.66	-1753752.41
754155.66	-1753752.41
803155.66	-1753752.41
-350844.34	-1754752.41
383155.66	-1754752.41
753155.66	-1754752.41
802155.66	-1754752.41
836155.66	-1754752.41
346155.66	-1755752.41
758155.66	-1755752.41
790155.66	-1755752.41
803155.66	-1755752.41
843155.66	-1755752.41
768155.66	-1756752.41
337155.66	-1757752.41
778155.66	-1757752.41
783155.66	-1757752.41
784155.66	-1757752.41
836155.66	-1757752.41
344155.66	-1758752.41
712155.66	-1758752.41
723155.66	-1758752.41
726155.66	-1758752.41
748155.66	-1758752.41
756155.66	-1758752.41
820155.66	-1758752.41
826155.66	-1758752.41
-89844.34	-1759752.41
754155.66	-1759752.41
826155.66	-1759752.41
382155.66	-1760752.41
715155.66	-1760752.41
747155.66	-1760752.41
796155.66	-1760752.41
-303844.34	-1761752.41
342155.66	-1761752.41
343155.66	-1761752.41
367155.66	-1761752.41
385155.66	-1761752.41
388155.66	-1761752.41
855155.66	-1761752.41
844155.66	-1762752.41
850155.66	-1762752.41
-352844.34	-1763752.41
-37844.34	-1763752.41
369155.66	-1763752.41
730155.66	-1763752.41
801155.66	-1763752.41
833155.66	-1763752.41
-369844.34	-1764752.41
-233844.34	-1764752.41
717155.66	-1764752.41
779155.66	-1764752.41
825155.66	-1764752.41
-307844.34	-1765752.41
355155.66	-1765752.41
755155.66	-1765752.41
771155.66	-1765752.41
783155.66	-1765752.41
793155.66	-1765752.41
356155.66	-1766752.41
359155.66	-1766752.41
754155.66	-1766752.41
765155.66	-1766752.41
798155.66	-1766752.41
802155.66	-1766752.41
821155.66	-1766752.41
848155.66	-1766752.41
349155.66	-1767752.41
755155.66	-1767752.41
374155.66	-1768752.41
714155.66	-1768752.41
715155.66	-1768752.41
717155.66	-1768752.41
719155.66	-1768752.41
736155.66	-1768752.41
826155.66	-1768752.41
744155.66	-1769752.41
758155.66	-1769752.41
843155.66	-1769752.41
846155.66	-1769752.41
847155.66	-1769752.41
364155.66	-1770752.41
752155.66	-1770752.41
812155.66	-1770752.41
329155.66	-1771752.41
387155.66	-1771752.41
730155.66	-1771752.41
734155.66	-1771752.41
736155.66	-1771752.41
773155.66	-1771752.41
816155.66	-1771752.41
839155.66	-1771752.41
-362844.34	-1772752.41
-123844.34	-1772752.41
-80844.34	-1772752.41
739155.66	-1772752.41
771155.66	-1772752.41
786155.66	-1772752.41
790155.66	-1772752.41
812155.66	-1772752.41
841155.66	-1772752.41
-42844.34	-1773752.41
355155.66	-1773752.41
720155.66	-1773752.41
735155.66	-1773752.41
765155.66	-1773752.41
787155.66	-1773752.41
851155.66	-1773752.41
-383844.34	-1774752.41
329155.66	-1774752.41
368155.66	-1774752.41
736155.66	-1774752.41
-57844.34	-1775752.41
724155.66	-1775752.41
805155.66	-1775752.41
820155.66	-1775752.41
830155.66	-1775752.41
805155.66	-1776752.41
828155.66	-1776752.41
847155.66	-1776752.41
852155.66	-1776752.41
365155.66	-1777752.41
382155.66	-1777752.41
715155.66	-1777752.41
818155.66	-1777752.41
825155.66	-1777752.41
852155.66	-1777752.41
-78844.34	-1778752.41
704155.66	-1778752.41
715155.66	-1778752.41
820155.66	-1778752.41
823155.66	-1778752.41
838155.66	-1778752.41
842155.66	-1778752.41
848155.66	-1778752.41
791155.66	-1779752.41
814155.66	-1779752.41
836155.66	-1779752.41
-225844.34	-1780752.41
-46844.34	-1780752.41
799155.66	-1780752.41
813155.66	-1780752.41
814155.66	-1780752.41
-137844.34	-1781752.41
370155.66	-1781752.41
740155.66	-1781752.41
741155.66	-1781752.41
764155.66	-1781752.41
786155.66	-1781752.41
801155.66	-1781752.41
333155.66	-1782752.41
341155.66	-1782752.41
343155.66	-1782752.41
371155.66	-1782752.41
386155.66	-1782752.41
718155.66	-1782752.41
798155.66	-1782752.41
854155.66	-1782752.41
363155.66	-1783752.41
724155.66	-1783752.41
751155.66	-1783752.41
840155.66	-1783752.41
842155.66	-1783752.41
850155.66	-1783752.41
337155.66	-1784752.41
721155.66	-1784752.41
735155.66	-1784752.41
824155.66	-1784752.41
-406844.34	-1785752.41
-311844.34	-1785752.41
-105844.34	-1785752.41
775155.66	-1785752.41
714155.66	-1786752.41
726155.66	-1786752.41
752155.66	-1786752.41
753155.66	-1786752.41
757155.66	-1786752.41
-97844.34	-1787752.41
363155.66	-1787752.41
392155.66	-1787752.41
713155.66	-1787752.41
426155.66	-1788752.41
-365844.34	-1789752.41
-201844.34	-1789752.41
334155.66	-1789752.41
357155.66	-1789752.41
378155.66	-1789752.41
394155.66	-1789752.41
722155.66	-1789752.41
759155.66	-1789752.41
822155.66	-1789752.41
832155.66	-1789752.41
444155.66	-1790752.41
766155.66	-1790752.41
772155.66	-1790752.41
775155.66	-1790752.41
723155.66	-1791752.41
795155.66	-1791752.41
352155.66	-1792752.41
382155.66	-1792752.41
428155.66	-1792752.41
728155.66	-1792752.41
783155.66	-1792752.41
837155.66	-1792752.41
726155.66	-1793752.41
764155.66	-1793752.41
806155.66	-1793752.41
719155.66	-1794752.41
731155.66	-1795752.41
786155.66	-1795752.41
816155.66	-1795752.41
829155.66	-1795752.41
386155.66	-1796752.41
698155.66	-1796752.41
784155.66	-1796752.41
795155.66	-1796752.41
827155.66	-1796752.41
-300844.34	-1797752.41
354155.66	-1797752.41
400155.66	-1797752.41
717155.66	-1797752.41
755155.66	-1797752.41
765155.66	-1797752.41
794155.66	-1797752.41
769155.66	-1798752.41
809155.66	-1798752.41
831155.66	-1798752.41
373155.66	-1799752.41
703155.66	-1799752.41
718155.66	-1799752.41
740155.66	-1799752.41
855155.66	-1799752.41
723155.66	-1800752.41
725155.66	-1800752.41
854155.66	-1800752.41
324155.66	-1801752.41
416155.66	-1801752.41
698155.66	-1801752.41
699155.66	-1801752.41
700155.66	-1801752.41
710155.66	-1801752.41
730155.66	-1801752.41
744155.66	-1801752.41
797155.66	-1801752.41
798155.66	-1801752.41
838155.66	-1801752.41
-75844.34	-1802752.41
364155.66	-1802752.41
699155.66	-1802752.41
763155.66	-1802752.41
810155.66	-1802752.41
812155.66	-1802752.41
842155.66	-1802752.41
843155.66	-1802752.41
844155.66	-1802752.41
388155.66	-1803752.41
393155.66	-1803752.41
397155.66	-1803752.41
430155.66	-1803752.41
713155.66	-1803752.41
-373844.34	-1804752.41
317155.66	-1804752.41
401155.66	-1804752.41
406155.66	-1804752.41
718155.66	-1804752.41
821155.66	-1804752.41
407155.66	-1805752.41
829155.66	-1805752.41
-134844.34	-1806752.41
364155.66	-1806752.41
427155.66	-1806752.41
-102844.34	-1807752.41
396155.66	-1807752.41
730155.66	-1807752.41
738155.66	-1807752.41
825155.66	-1807752.41
391155.66	-1808752.41
725155.66	-1808752.41
731155.66	-1808752.41
711155.66	-1809752.41
712155.66	-1809752.41
713155.66	-1809752.41
737155.66	-1809752.41
738155.66	-1809752.41
838155.66	-1809752.41
-113844.34	-1810752.41
366155.66	-1810752.41
405155.66	-1810752.41
418155.66	-1810752.41
706155.66	-1810752.41
-152844.34	-1811752.41
339155.66	-1811752.41
346155.66	-1811752.41
753155.66	-1811752.41
-197844.34	-1812752.41
370155.66	-1812752.41
375155.66	-1812752.41
388155.66	-1812752.41
393155.66	-1812752.41
408155.66	-1812752.41
705155.66	-1812752.41
-310844.34	-1813752.41
-137844.34	-1813752.41
363155.66	-1813752.41
374155.66	-1813752.41
414155.66	-1813752.41
343155.66	-1814752.41
386155.66	-1814752.41
747155.66	-1814752.41
824155.66	-1814752.41
698155.66	-1815752.41
729155.66	-1815752.41
826155.66	-1815752.41
840155.66	-1815752.41
329155.66	-1816752.41
438155.66	-1816752.41
702155.66	-1816752.41
837155.66	-1816752.41
443155.66	-1817752.41
739155.66	-1817752.41
841155.66	-1817752.41
741155.66	-1818752.41
299155.66	-1819752.41
700155.66	-1819752.41
718155.66	-1819752.41
747155.66	-1819752.41
848155.66	-1819752.41
-239844.34	-1820752.41
334155.66	-1820752.41
836155.66	-1820752.41
846155.66	-1820752.41
719155.66	-1821752.41
728155.66	-1821752.41
831155.66	-1821752.41
838155.66	-1821752.41
841155.66	-1821752.41
845155.66	-1821752.41
846155.66	-1821752.41
-257844.34	-1822752.41
373155.66	-1822752.41
317155.66	-1823752.41
393155.66	-1823752.41
834155.66	-1823752.41
715155.66	-1824752.41
723155.66	-1824752.41
823155.66	-1824752.41
840155.66	-1824752.41
844155.66	-1824752.41
-196844.34	-1825752.41
692155.66	-1826752.41
717155.66	-1826752.41
742155.66	-1826752.41
827155.66	-1826752.41
-269844.34	-1827752.41
749155.66	-1827752.41
731155.66	-1828752.41
-56844.34	-1829752.41
340155.66	-1829752.41
718155.66	-1829752.41
748155.66	-1829752.41
343155.66	-1830752.41
375155.66	-1830752.41
413155.66	-1830752.41
421155.66	-1830752.41
819155.66	-1830752.41
-409844.34	-1831752.41
-249844.34	-1831752.41
369155.66	-1831752.41
724155.66	-1831752.41
386155.66	-1832752.41
-25844.34	-1833752.41
709155.66	-1833752.41
-415844.34	-1834752.41
364155.66	-1834752.41
717155.66	-1834752.41
730155.66	-1834752.41
-87844.34	-1835752.41
-149844.34	-1836752.41
-53844.34	-1836752.41
825155.66	-1836752.41
-167844.34	-1837752.41
728155.66	-1837752.41
300155.66	-1838752.41
447155.66	-1838752.41
743155.66	-1838752.41
821155.66	-1838752.41
-348844.34	-1839752.41
-104844.34	-1839752.41
-27844.34	-1839752.41
353155.66	-1839752.41
-305844.34	-1840752.41
368155.66	-1840752.41
718155.66	-1840752.41
313155.66	-1841752.41
400155.66	-1841752.41
737155.66	-1841752.41
816155.66	-1841752.41
826155.66	-1841752.41
333155.66	-1842752.41
715155.66	-1842752.41
720155.66	-1842752.41
729155.66	-1842752.41
741155.66	-1842752.41
-21844.34	-1843752.41
425155.66	-1843752.41
732155.66	-1843752.41
-151844.34	-1844752.41
358155.66	-1844752.41
715155.66	-1844752.41
721155.66	-1844752.41
736155.66	-1844752.41
826155.66	-1844752.41
-364844.34	-1845752.41
402155.66	-1845752.41
421155.66	-1845752.41
724155.66	-1846752.41
736155.66	-1846752.41
826155.66	-1846752.41
-193844.34	-1847752.41
-143844.34	-1847752.41
405155.66	-1847752.41
-226844.34	-1848752.41
-116844.34	-1849752.41
367155.66	-1849752.41
327155.66	-1850752.41
-366844.34	-1851752.41
-179844.34	-1851752.41
-166844.34	-1851752.41
408155.66	-1851752.41
-376844.34	-1852752.41
-80844.34	-1852752.41
819155.66	-1852752.41
376155.66	-1853752.41
707155.66	-1854752.41
-350844.34	-1855752.41
365155.66	-1855752.41
715155.66	-1856752.41
674155.66	-1857752.41
678155.66	-1857752.41
706155.66	-1858752.41
-304844.34	-1860752.41
-286844.34	-1860752.41
-59844.34	-1860752.41
-37844.34	-1860752.41
354155.66	-1860752.41
679155.66	-1860752.41
364155.66	-1861752.41
661155.66	-1862752.41
662155.66	-1862752.41
666155.66	-1862752.41
331155.66	-1864752.41
634155.66	-1864752.41
640155.66	-1864752.41
-80844.34	-1865752.41
643155.66	-1865752.41
699155.66	-1865752.41
645155.66	-1866752.41
672155.66	-1866752.41
689155.66	-1866752.41
667155.66	-1867752.41
642155.66	-1868752.41
-222844.34	-1870752.41
633155.66	-1870752.41
667155.66	-1870752.41
685155.66	-1870752.41
-66844.34	-1871752.41
-34844.34	-1871752.41
684155.66	-1871752.41
699155.66	-1871752.41
700155.66	-1871752.41
-67844.34	-1872752.41
-62844.34	-1872752.41
663155.66	-1872752.41
644155.66	-1873752.41
646155.66	-1873752.41
-251844.34	-1874752.41
-61844.34	-1874752.41
6155.66	-1874752.41
-140844.34	-1875752.41
624155.66	-1875752.41
649155.66	-1875752.41
-113844.34	-1876752.41
111155.66	-1876752.41
637155.66	-1876752.41
696155.66	-1876752.41
641155.66	-1877752.41
647155.66	-1878752.41
704155.66	-1878752.41
-193844.34	-1879752.41
119155.66	-1879752.41
-413844.34	-1880752.41
-144844.34	-1880752.41
-40844.34	-1880752.41
647155.66	-1880752.41
658155.66	-1880752.41
97155.66	-1881752.41
104155.66	-1881752.41
138155.66	-1881752.41
643155.66	-1881752.41
655155.66	-1881752.41
674155.66	-1881752.41
107155.66	-1882752.41
120155.66	-1882752.41
133155.66	-1882752.41
646155.66	-1882752.41
622155.66	-1883752.41
625155.66	-1883752.41
665155.66	-1883752.41
685155.66	-1883752.41
22155.66	-1884752.41
97155.66	-1884752.41
101155.66	-1884752.41
622155.66	-1884752.41
669155.66	-1884752.41
621155.66	-1885752.41
637155.66	-1885752.41
685155.66	-1885752.41
686155.66	-1885752.41
140155.66	-1886752.41
647155.66	-1886752.41
673155.66	-1886752.41
128155.66	-1887752.41
130155.66	-1887752.41
637155.66	-1887752.41
696155.66	-1887752.41
-107844.34	-1888752.41
119155.66	-1888752.41
102155.66	-1889752.41
646155.66	-1889752.41
-61844.34	-1890752.41
604155.66	-1890752.41
693155.66	-1890752.41
-30844.34	-1891752.41
92155.66	-1891752.41
143155.66	-1891752.41
606155.66	-1891752.41
622155.66	-1891752.41
648155.66	-1891752.41
96155.66	-1892752.41
104155.66	-1892752.41
118155.66	-1892752.41
122155.66	-1892752.41
634155.66	-1892752.41
114155.66	-1893752.41
598155.66	-1893752.41
-144844.34	-1894752.41
94155.66	-1894752.41
149155.66	-1894752.41
645155.66	-1894752.41
658155.66	-1894752.41
-93844.34	-1896752.41
8155.66	-1896752.41
138155.66	-1896752.41
147155.66	-1896752.41
611155.66	-1896752.41
638155.66	-1897752.41
661155.66	-1897752.41
99155.66	-1898752.41
127155.66	-1898752.41
137155.66	-1898752.41
151155.66	-1898752.41
626155.66	-1898752.41
629155.66	-1898752.41
642155.66	-1898752.41
-61844.34	-1899752.41
97155.66	-1899752.41
126155.66	-1899752.41
127155.66	-1899752.41
620155.66	-1899752.41
628155.66	-1899752.41
633155.66	-1899752.41
653155.66	-1899752.41
-19844.34	-1900752.41
134155.66	-1900752.41
610155.66	-1900752.41
626155.66	-1900752.41
637155.66	-1900752.41
672155.66	-1900752.41
111155.66	-1901752.41
587155.66	-1901752.41
-231844.34	-1902752.41
-135844.34	-1902752.41
-56844.34	-1902752.41
137155.66	-1902752.41
-82844.34	-1903752.41
20155.66	-1903752.41
108155.66	-1903752.41
135155.66	-1903752.41
88155.66	-1904752.41
148155.66	-1904752.41
599155.66	-1904752.41
604155.66	-1904752.41
618155.66	-1904752.41
643155.66	-1904752.41
-245844.34	-1905752.41
24155.66	-1905752.41
94155.66	-1905752.41
110155.66	-1905752.41
158155.66	-1905752.41
629155.66	-1905752.41
-78844.34	-1906752.41
13155.66	-1906752.41
136155.66	-1906752.41
147155.66	-1906752.41
151155.66	-1906752.41
586155.66	-1906752.41
606155.66	-1906752.41
644155.66	-1906752.41
595155.66	-1907752.41
36155.66	-1908752.41
61155.66	-1908752.41
65155.66	-1908752.41
98155.66	-1908752.41
161155.66	-1908752.41
-274844.34	-1909752.41
-192844.34	-1909752.41
-139844.34	-1909752.41
86155.66	-1909752.41
126155.66	-1909752.41
582155.66	-1909752.41
584155.66	-1909752.41
607155.66	-1909752.41
627155.66	-1909752.41
635155.66	-1909752.41
42155.66	-1910752.41
141155.66	-1910752.41
617155.66	-1910752.41
-46844.34	-1911752.41
118155.66	-1911752.41
576155.66	-1911752.41
595155.66	-1911752.41
638155.66	-1911752.41
-318844.34	-1912752.41
-38844.34	-1912752.41
64155.66	-1912752.41
602155.66	-1912752.41
619155.66	-1912752.41
631155.66	-1912752.41
-16844.34	-1913752.41
34155.66	-1913752.41
106155.66	-1913752.41
114155.66	-1913752.41
144155.66	-1913752.41
574155.66	-1913752.41
629155.66	-1913752.41
99155.66	-1914752.41
138155.66	-1914752.41
156155.66	-1914752.41
593155.66	-1914752.41
631155.66	-1914752.41
641155.66	-1914752.41
-18844.34	-1915752.41
91155.66	-1915752.41
143155.66	-1915752.41
580155.66	-1915752.41
59155.66	-1916752.41
64155.66	-1916752.41
124155.66	-1916752.41
128155.66	-1916752.41
571155.66	-1916752.41
592155.66	-1916752.41
-159844.34	-1917752.41
108155.66	-1917752.41
615155.66	-1917752.41
638155.66	-1917752.41
599155.66	-1918752.41
645155.66	-1918752.41
-110844.34	-1919752.41
109155.66	-1919752.41
568155.66	-1919752.41
587155.66	-1919752.41
613155.66	-1919752.41
-225844.34	-1920752.41
92155.66	-1920752.41
106155.66	-1920752.41
120155.66	-1920752.41
570155.66	-1920752.41
594155.66	-1920752.41
598155.66	-1920752.41
-186844.34	-1921752.41
-23844.34	-1921752.41
2155.66	-1921752.41
44155.66	-1921752.41
108155.66	-1921752.41
147155.66	-1921752.41
646155.66	-1921752.41
65155.66	-1922752.41
590155.66	-1922752.41
593155.66	-1922752.41
597155.66	-1922752.41
133155.66	-1923752.41
618155.66	-1923752.41
647155.66	-1923752.41
58155.66	-1924752.41
649155.66	-1924752.41
-294844.34	-1925752.41
-5844.34	-1925752.41
3155.66	-1925752.41
106155.66	-1925752.41
593155.66	-1925752.41
77155.66	-1926752.41
123155.66	-1926752.41
567155.66	-1926752.41
632155.66	-1926752.41
656155.66	-1926752.41
-392844.34	-1927752.41
125155.66	-1927752.41
144155.66	-1927752.41
150155.66	-1927752.41
611155.66	-1927752.41
636155.66	-1927752.41
-42844.34	-1928752.41
92155.66	-1928752.41
125155.66	-1928752.41
133155.66	-1928752.41
612155.66	-1928752.41
644155.66	-1928752.41
20155.66	-1929752.41
99155.66	-1929752.41
602155.66	-1929752.41
623155.66	-1929752.41
651155.66	-1929752.41
-221844.34	-1930752.41
-26844.34	-1930752.41
107155.66	-1930752.41
110155.66	-1930752.41
143155.66	-1930752.41
566155.66	-1930752.41
599155.66	-1930752.41
634155.66	-1930752.41
640155.66	-1930752.41
646155.66	-1930752.41
648155.66	-1930752.41
664155.66	-1930752.41
-206844.34	-1931752.41
-60844.34	-1931752.41
82155.66	-1931752.41
106155.66	-1931752.41
589155.66	-1931752.41
130155.66	-1932752.41
143155.66	-1932752.41
603155.66	-1932752.41
642155.66	-1932752.41
34155.66	-1933752.41
595155.66	-1933752.41
-235844.34	-1934752.41
76155.66	-1934752.41
603155.66	-1934752.41
114155.66	-1935752.41
605155.66	-1935752.41
628155.66	-1935752.41
-104844.34	-1936752.41
122155.66	-1936752.41
200155.66	-1936752.41
588155.66	-1936752.41
614155.66	-1936752.41
72155.66	-1937752.41
123155.66	-1937752.41
227155.66	-1937752.41
623155.66	-1937752.41
637155.66	-1937752.41
269155.66	-1938752.41
587155.66	-1938752.41
592155.66	-1938752.41
620155.66	-1938752.41
-280844.34	-1939752.41
-259844.34	-1939752.41
-49844.34	-1939752.41
140155.66	-1939752.41
592155.66	-1939752.41
604155.66	-1939752.41
129155.66	-1940752.41
568155.66	-1940752.41
-143844.34	-1941752.41
21155.66	-1941752.41
82155.66	-1941752.41
[truncated: 2,543 more rows]
