# Supplementary material for: Prioritizing core areas, corridors and conflict hotspots for lion conservation in southern Africa
Source: PLoS One. 2018 Jul 5;13(7):e0196213. doi: 10.1371/journal.pone.0196213 (PMC6033387; doi:10.1371/journal.pone.0196213)
Supplement: S4 File — (ADDEDPATHS) [file pone.0196213.s004.addedpaths]

ncols 2618
nrows 2384
xllcorner -424971.77152293
yllcorner -2629184.4421288
cellsize 500
NODATA_value -9999
-9999.0 -9999.0 -9999.0 -9999.0 -9999.0 -9999.0 -9999.0 -9999.0 -9999.0 -9999.0 -9999.0 -9999.0 -9999.0 -9999.0 -9999.0 -9999.0 -9999.0 -9999.0 -9999.0 -9999.0 -9999.0 -9999.0 -9999.0 -9999.0 -9999.0 -9999.0 -9999.0 -9999.0 -9999.0 -9999.0 -9999.0 -9999.0 -9999.0 -9999.0 -9999.0 -9999.0 -9999.0 -9999.0 -9999.0 -9999.0 -9999.0 -9999.0 -9999.0 -9999.0 -9999.0 -9999.0 -9999.0 -9999.0 -9999.0 -9999.0 -9999.0 -9999.0 -9999.0 -9999.0 -9999.0 -9999.0 -9999.0 -9999.0 -9999.0 -9999.0 -9999.0 -9999.0 -9999.0 -9999.0 -9999.0 -9999.0 -9999.0 -9999.0 -9999.0 -9999.0 -9999.0 -9999.0 -9999.0 -9999.0 -9999.0 -9999.0 -9999.0 -9999.0 -9999.0 -9999.0 -9999.0 -9999.0 -9999.0 -9999.0 -9999.0 -9999.0 -9999.0 -9999.0 -9999.0 -9999.0 -9999.0 -9999.0 -9999.0 -9999.0 -9999.0 -9999.0 -9999.0 -9999.0 -9999.0 -9999.0 -9999.0 -9999.0 -9999.0 -9999.0 -9999.0 -9999.0 -9999.0 -9999.0 -9999.0 -9999.0 -9999.0 -9999.0 -9999.0 -9999.0 -9999.0 -9999.0 -9999.0 -9999.0 -9999.0 -9999.0 -9999.0 -9999.0 -9999.0 -9999.0 -9999.0 -9999.0 -9999.0 -9999.0 -9999.0 -9999.0 -9999.0 -9999.0 -9999.0 -9999.0 -9999.0 -9999.0 -9999.0 -9999.0 -9999.0 -9999.0 -9999.0 -9999.0 -9999.0 -9999.0 -9999.0 -9999.0 -9999.0 -9999.0 -9999.0 -9999.0 -9999.0 -9999.0 -9999.0 -9999.0 -9999.0 -9999.0 -9999.0 -9999.0 -9999.0 -9999.0 -9999.0 -9999.0 -9999.0 -9999.0 -9999.0 -9999.0 -9999.0 -9999.0 -9999.0 -9999.0 -9999.0 -9999.0 -9999.0 -9999.0 -9999.0 -9999.0 -9999.0 -9999.0 -9999.0 -9999.0 -9999.0 -9999.0 -9999.0 -9999.0 -9999.0 -9999.0 -9999.0 -9999.0 -9999.0 -9999.0 -9999.0 -9999.0 -9999.0 -9999.0 -9999.0 -9999.0 -9999.0 -9999.0 -9999.0 -9999.0 -9999.0 -9999.0 -9999.0 -9999.0 -9999.0 -9999.0 -9999.0 -9999.0 -9999.0 -9999.0 -9999.0 -9999.0 -9999.0 -9999.0 -9999.0 -9999.0 -9999.0 -9999.0 -9999.0 -9999.0 -9999.0 -9999.0 -9999.0 -9999.0 -9999.0 -9999.0 -9999.0 -9999.0 -9999.0 -9999.0 -9999.0 -9999.0 -9999.0 -9999.0 -9999.0 -9999.0 -9999.0 -9999.0 -9999.0 -9999.0 -9999.0 -9999.0 -9999.0 -9999.0 -9999.0 -9999.0 -9999.0 -9999.0 -9999.0 -9999.0 -9999.0 -9999.0 -9999.0 -9999.0 -9999.0 -9999.0 -9999.0 -9999.0 -9999.0 -9999.0 -9999.0 -9999.0 -9999.0 -9999.0 -9999.0 -9999.0 -9999.0 -9999.0 -9999.0 -9999.0 -9999.0 -9999.0 -9999.0 -9999.0 -9999.0 -9999.0 -9999.0 -9999.0 -9999.0 -9999.0 -9999.0 -9999.0 -9999.0 -9999.0 -9999.0 -9999.0 -9999.0 -9999.0 -9999.0 -9999.0 -9999.0 -9999.0 -9999.0 -9999.0 -9999.0 -9999.0 -9999.0 -9999.0 -9999.0 -9999.0 -9999.0 -9999.0 -9999.0 -9999.0 -9999.0 -9999.0 -9999.0 -9999.0 -9999.0 -9999.0 -9999.0 -9999.0 -9999.0 -9999.0 -9999.0 -9999.0 -9999.0 -9999.0 -9999.0 -9999.0 -9999.0 -9999.0 -9999.0 -9999.0 -9999.0 -9999.0 -9999.0 -9999.0 -9999.0 -9999.0 -9999.0 -9999.0 -9999.0 -9999.0 -9999.0 -9999.0 -9999.0 -9999.0 -9999.0 -9999.0 -9999.0 -9999.0 -9999.0 -9999.0 -9999.0 -9999.0 -9999.0 -9999.0 -9999.0 -9999.0 -9999.0 -9999.0 -9999.0 -9999.0 -9999.0 -9999.0 -9999.0 -9999.0 -9999.0 -9999.0 -9999.0 -9999.0 -9999.0 -9999.0 -9999.0 -9999.0 -9999.0 -9999.0 -9999.0 -9999.0 -9999.0 -9999.0 -9999.0 -9999.0 -9999.0 -9999.0 -9999.0 -9999.0 -9999.0 -9999.0 -9999.0 -9999.0 -9999.0 -9999.0 -9999.0 -9999.0 -9999.0 -9999.0 -9999.0 -9999.0 -9999.0 -9999.0 -9999.0 -9999.0 -9999.0 -9999.0 -9999.0 -9999.0 -9999.0 -9999.0 -9999.0 -9999.0 -9999.0 -9999.0 -9999.0 -9999.0 -9999.0 -9999.0 -9999.0 -9999.0 -9999.0 -9999.0 -9999.0 -9999.0 -9999.0 -9999.0 -9999.0 -9999.0 -9999.0 -9999.0 -9999.0 -9999.0 -9999.0 -9999.0 -9999.0 -9999.0 -9999.0 -9999.0 -9999.0 -9999.0 -9999.0 -9999.0 -9999.0 -9999.0 -9999.0 -9999.0 -9999.0 -9999.0 -9999.0 -9999.0 -9999.0 -9999.0 -9999.0 -9999.0 -9999.0 -9999.0 -9999.0 -9999.0 -9999.0 -9999.0 -9999.0 -9999.0 -9999.0 -9999.0 -9999.0 -9999.0 -9999.0 -9999.0 -9999.0 -9999.0 -9999.0 -9999.0 -9999.0 -9999.0 -9999.0 -9999.0 -9999.0 -9999.0 -9999.0 -9999.0 -9999.0 -9999.0 -9999.0 -9999.0 -9999.0 -9999.0 -9999.0 -9999.0 -9999.0 -9999.0 -9999.0 -9999.0 -9999.0 -9999.0 -9999.0 -9999.0 -9999.0 -9999.0 -9999.0 -9999.0 -9999.0 -9999.0 -9999.0 -9999.0 -9999.0 -9999.0 -9999.0 -9999.0 -9999.0 -9999.0 -9999.0 -9999.0 -9999.0 -9999.0 -9999.0 -9999.0 -9999.0 -9999.0 -9999.0 -9999.0 -9999.0 -9999.0 -9999.0 -9999.0 -9999.0 -9999.0 -9999.0 -9999.0 -9999.0 -9999.0 -9999.0 -9999.0 -9999.0 -9999.0 -9999.0 -9999.0 -9999.0 -9999.0 -9999.0 -9999.0 -9999.0 -9999.0 -9999.0 -9999.0 -9999.0 -9999.0 -9999.0 -9999.0 -9999.0 -9999.0 -9999.0 -9999.0 -9999.0 -9999.0 -9999.0 -9999.0 -9999.0 -9999.0 -9999.0 -9999.0 -9999.0 -9999.0 -9999.0 -9999.0 -9999.0 -9999.0 -9999.0 -9999.0 -9999.0 -9999.0 -9999.0 -9999.0 -9999.0 -9999.0 -9999.0 -9999.0 -9999.0 -9999.0 -9999.0 -9999.0 -9999.0 -9999.0 -9999.0 -9999.0 -9999.0 -9999.0 -9999.0 -9999.0 -9999.0 -9999.0 -9999.0 -9999.0 -9999.0 -9999.0 -9999.0 -9999.0 -9999.0 -9999.0 -9999.0 -9999.0 -9999.0 -9999.0 -9999.0 -9999.0 -9999.0 -9999.0 -9999.0 -9999.0 -9999.0 -9999.0 -9999.0 -9999.0 -9999.0 -9999.0 -9999.0 -9999.0 -9999.0 -9999.0 -9999.0 -9999.0 -9999.0 -9999.0 -9999.0 -9999.0 -9999.0 -9999.0 -9999.0 -9999.0 -9999.0 -9999.0 -9999.0 -9999.0 -9999.0 -9999.0 -9999.0 -9999.0 -9999.0 -9999.0 -9999.0 -9999.0 -9999.0 -9999.0 -9999.0 -9999.0 -9999.0 -9999.0 -9999.0 -9999.0 -9999.0 -9999.0 -9999.0 -9999.0 -9999.0 -9999.0 -9999.0 -9999.0 -9999.0 -9999.0 -9999.0 -9999.0 -9999.0 -9999.0 -9999.0 -9999.0 -9999.0 -9999.0 -9999.0 -9999.0 -9999.0 -9999.0 -9999.0 -9999.0 -9999.0 -9999.0 -9999.0 -9999.0 -9999.0 -9999.0 -9999.0 -9999.0 -9999.0 -9999.0 -9999.0 -9999.0 -9999.0 -9999.0 -9999.0 -9999.0 -9999.0 -9999.0 -9999.0 -9999.0 -9999.0 -9999.0 -9999.0 -9999.0 -9999.0 -9999.0 -9999.0 -9999.0 -9999.0 -9999.0 -9999.0 -9999.0 -9999.0 -9999.0 -9999.0 -9999.0 -9999.0 -9999.0 -9999.0 -9999.0 -9999.0 -9999.0 -9999.0 -9999.0 -9999.0 -9999.0 -9999.0 -9999.0 -9999.0 -9999.0 -9999.0 -9999.0 -9999.0 -9999.0 -9999.0 -9999.0 -9999.0 -9999.0 -9999.0 -9999.0 -9999.0 -9999.0 -9999.0 -9999.0 -9999.0 -9999.0 -9999.0 -9999.0 -9999.0 -9999.0 -9999.0 -9999.0 -9999.0 -9999.0 -9999.0 -9999.0 -9999.0 -9999.0 -9999.0 -9999.0 -9999.0 -9999.0 -9999.0 -9999.0 -9999.0 -9999.0 -9999.0 -9999.0 -9999.0 -9999.0 -9999.0 -9999.0 -9999.0 -9999.0 -9999.0 -9999.0 -9999.0 -9999.0 -9999.0 -9999.0 -9999.0 -9999.0 -9999.0 -9999.0 -9999.0 -9999.0 -9999.0 -9999.0 -9999.0 -9999.0 -9999.0 -9999.0 -9999.0 -9999.0 -9999.0 -9999.0 -9999.0 -9999.0 -9999.0 -9999.0 -9999.0 -9999.0 -9999.0 -9999.0 -9999.0 -9999.0 -9999.0 -9999.0 -9999.0 -9999.0 -9999.0 -9999.0 -9999.0 -9999.0 -9999.0 -9999.0 -9999.0 -9999.0 -9999.0 -9999.0 -9999.0 -9999.0 -9999.0 -9999.0 -9999.0 -9999.0 -9999.0 -9999.0 -9999.0 -9999.0 -9999.0 -9999.0 -9999.0 -9999.0 -9999.0 -9999.0 -9999.0 -9999.0 -9999.0 -9999.0 -9999.0 -9999.0 -9999.0 -9999.0 -9999.0 -9999.0 -9999.0 -9999.0 -9999.0 -9999.0 -9999.0 -9999.0 -9999.0 -9999.0 -9999.0 -9999.0 -9999.0 -9999.0 -9999.0 -9999.0 -9999.0 -9999.0 -9999.0 -9999.0 -9999.0 -9999.0 -9999.0 -9999.0 -9999.0 -9999.0 -9999.0 -9999.0 -9999.0 -9999.0 -9999.0 -9999.0 -9999.0 -9999.0 -9999.0 -9999.0 -9999.0 -9999.0 -9999.0 -9999.0 -9999.0 -9999.0 -9999.0 -9999.0 -9999.0 -9999.0 -9999.0 -9999.0 -9999.0 -9999.0 -9999.0 -9999.0 -9999.0 -9999.0 -9999.0 -9999.0 -9999.0 -9999.0 -9999.0 -9999.0 -9999.0 -9999.0 -9999.0 -9999.0 -9999.0 -9999.0 -9999.0 -9999.0 -9999.0 -9999.0 -9999.0 -9999.0 -9999.0 -9999.0 -9999.0 -9999.0 -9999.0 -9999.0 -9999.0 -9999.0 -9999.0 -9999.0 -9999.0 -9999.0 -9999.0 -9999.0 -9999.0 -9999.0 -9999.0 -9999.0 -9999.0 -9999.0 -9999.0 -9999.0 -9999.0 -9999.0 -9999.0 -9999.0 -9999.0 -9999.0 -9999.0 -9999.0 -9999.0 -9999.0 -9999.0 -9999.0 -9999.0 -9999.0 -9999.0 -9999.0 -9999.0 -9999.0 -9999.0 -9999.0 -9999.0 -9999.0 -9999.0 -9999.0 -9999.0 -9999.0 -9999.0 -9999.0 -9999.0 -9999.0 -9999.0 -9999.0 -9999.0 -9999.0 -9999.0 -9999.0 -9999.0 -9999.0 -9999.0 -9999.0 -9999.0 -9999.0 -9999.0 -9999.0 -9999.0 -9999.0 -9999.0 -9999.0 -9999.0 -9999.0 -9999.0 -9999.0 -9999.0 -9999.0 -9999.0 -9999.0 -9999.0 -9999.0 -9999.0 -9999.0 -9999.0 -9999.0 -9999.0 -9999.0 -9999.0 -9999.0 -9999.0 -9999.0 -9999.0 -9999.0 -9999.0 -9999.0 -9999.0 -9999.0 -9999.0 -9999.0 -9999.0 -9999.0 -9999.0 -9999.0 -9999.0 -9999.0 -9999.0 -9999.0 -9999.0 -9999.0 -9999.0 -9999.0 -9999.0 -9999.0 -9999.0 -9999.0 -9999.0 -9999.0 -9999.0 -9999.0 -9999.0 -9999.0 -9999.0 -9999.0 -9999.0 -9999.0 -9999.0 -9999.0 -9999.0 -9999.0 -9999.0 -9999.0 -9999.0 -9999.0 -9999.0 -9999.0 -9999.0 -9999.0 -9999.0 -9999.0 -9999.0 -9999.0 -9999.0 -9999.0 -9999.0 -9999.0 -9999.0 -9999.0 -9999.0 -9999.0 -9999.0 -9999.0 -9999.0 -9999.0 -9999.0 -9999.0 -9999.0 -9999.0 -9999.0 -9999.0 -9999.0 -9999.0 -9999.0 -9999.0 -9999.0 -9999.0 -9999.0 -9999.0 -9999.0 -9999.0 -9999.0 -9999.0 -9999.0 -9999.0 -9999.0 -9999.0 -9999.0 -9999.0 -9999.0 -9999.0 -9999.0 -9999.0 -9999.0 -9999.0 -9999.0 -9999.0 -9999.0 -9999.0 -9999.0 -9999.0 -9999.0 -9999.0 -9999.0 -9999.0 -9999.0 -9999.0 -9999.0 -9999.0 -9999.0 -9999.0 -9999.0 -9999.0 -9999.0 -9999.0 -9999.0 -9999.0 -9999.0 -9999.0 -9999.0 -9999.0 -9999.0 -9999.0 -9999.0 -9999.0 -9999.0 -9999.0 -9999.0 -9999.0 -9999.0 -9999.0 -9999.0 -9999.0 -9999.0 -9999.0 -9999.0 -9999.0 -9999.0 -9999.0 -9999.0 -9999.0 -9999.0 -9999.0 -9999.0 -9999.0 -9999.0 -9999.0 -9999.0 -9999.0 -9999.0 -9999.0 -9999.0 -9999.0 -9999.0 -9999.0 -9999.0 -9999.0 -9999.0 -9999.0 -9999.0 -9999.0 -9999.0 -9999.0 -9999.0 -9999.0 -9999.0 -9999.0 -9999.0 -9999.0 -9999.0 -9999.0 -9999.0 -9999.0 -9999.0 -9999.0 -9999.0 -9999.0 -9999.0 -9999.0 -9999.0 -9999.0 -9999.0 -9999.0 -9999.0 -9999.0 -9999.0 -9999.0 -9999.0 -9999.0 -9999.0 -9999.0 -9999.0 -9999.0 -9999.0 -9999.0 -9999.0 -9999.0 -9999.0 -9999.0 -9999.0 -9999.0 -9999.0 -9999.0 -9999.0 -9999.0 -9999.0 -9999.0 -9999.0 -9999.0 -9999.0 -9999.0 -9999.0 -9999.0 -9999.0 -9999.0 -9999.0 -9999.0 -9999.0 -9999.0 -9999.0 -9999.0 -9999.0 -9999.0 -9999.0 -9999.0 -9999.0 -9999.0 -9999.0 -9999.0 -9999.0 -9999.0 -9999.0 -9999.0 -9999.0 -9999.0 -9999.0 -9999.0 -9999.0 -9999.0 -9999.0 -9999.0 -9999.0 -9999.0 -9999.0 -9999.0 -9999.0 -9999.0 -9999.0 -9999.0 -9999.0 -9999.0 -9999.0 -9999.0 -9999.0 -9999.0 -9999.0 -9999.0 -9999.0 -9999.0 -9999.0 -9999.0 -9999.0 -9999.0 -9999.0 -9999.0 -9999.0 -9999.0 -9999.0 -9999.0 -9999.0 -9999.0 -9999.0 -9999.0 -9999.0 -9999.0 -9999.0 -9999.0 -9999.0 -9999.0 -9999.0 -9999.0 -9999.0 -9999.0 -9999.0 -9999.0 -9999.0 -9999.0 -9999.0 -9999.0 -9999.0 -9999.0 -9999.0 -9999.0 -9999.0 -9999.0 -9999.0 -9999.0 -9999.0 -9999.0 -9999.0 -9999.0 -9999.0 -9999.0 -9999.0 -9999.0 -9999.0 -9999.0 -9999.0 -9999.0 -9999.0 -9999.0 -9999.0 -9999.0 -9999.0 -9999.0 -9999.0 -9999.0 -9999.0 -9999.0 -9999.0 -9999.0 -9999.0 -9999.0 -9999.0 -9999.0 -9999.0 -9999.0 -9999.0 -9999.0 -9999.0 -9999.0 -9999.0 -9999.0 -9999.0 -9999.0 -9999.0 -9999.0 -9999.0 -9999.0 -9999.0 -9999.0 -9999.0 -9999.0 -9999.0 -9999.0 -9999.0 -9999.0 -9999.0 -9999.0 -9999.0 -9999.0 -9999.0 -9999.0 -9999.0 -9999.0 -9999.0 -9999.0 -9999.0 -9999.0 -9999.0 -9999.0 -9999.0 -9999.0 -9999.0 -9999.0 -9999.0 -9999.0 -9999.0 -9999.0 -9999.0 -9999.0 -9999.0 -9999.0 -9999.0 -9999.0 -9999.0 -9999.0 -9999.0 -9999.0 -9999.0 -9999.0 -9999.0 -9999.0 -9999.0 -9999.0 -9999.0 -9999.0 -9999.0 -9999.0 -9999.0 -9999.0 -9999.0 -9999.0 -9999.0 -9999.0 -9999.0 -9999.0 -9999.0 -9999.0 -9999.0 -9999.0 -9999.0 -9999.0 -9999.0 -9999.0 -9999.0 -9999.0 -9999.0 -9999.0 -9999.0 -9999.0 -9999.0 -9999.0 -9999.0 -9999.0 -9999.0 -9999.0 -9999.0 -9999.0 -9999.0 -9999.0 -9999.0 -9999.0 -9999.0 -9999.0 -9999.0 -9999.0 -9999.0 -9999.0 -9999.0 -9999.0 -9999.0 -9999.0 -9999.0 -9999.0 -9999.0 -9999.0 -9999.0 -9999.0 -9999.0 -9999.0 -9999.0 -9999.0 -9999.0 -9999.0 -9999.0 -9999.0 -9999.0 -9999.0 -9999.0 -9999.0 -9999.0 -9999.0 -9999.0 -9999.0 -9999.0 -9999.0 -9999.0 -9999.0 -9999.0 -9999.0 -9999.0 -9999.0 -9999.0 -9999.0 -9999.0 -9999.0 -9999.0 -9999.0 -9999.0 -9999.0 -9999.0 -9999.0 -9999.0 -9999.0 -9999.0 -9999.0 -9999.0 -9999.0 -9999.0 -9999.0 -9999.0 -9999.0 -9999.0 -9999.0 -9999.0 -9999.0 -9999.0 -9999.0 -9999.0 -9999.0 -9999.0 -9999.0 -9999.0 -9999.0 -9999.0 -9999.0 -9999.0 -9999.0 -9999.0 -9999.0 -9999.0 -9999.0 -9999.0 -9999.0 -9999.0 -9999.0 -9999.0 -9999.0 -9999.0 -9999.0 -9999.0 -9999.0 -9999.0 -9999.0 -9999.0 -9999.0 -9999.0 -9999.0 -9999.0 -9999.0 -9999.0 -9999.0 -9999.0 -9999.0 -9999.0 -9999.0 -9999.0 -9999.0 -9999.0 -9999.0 -9999.0 -9999.0 -9999.0 -9999.0 -9999.0 -9999.0 -9999.0 -9999.0 -9999.0 -9999.0 -9999.0 -9999.0 -9999.0 -9999.0 -9999.0 -9999.0 -9999.0 -9999.0 -9999.0 -9999.0 -9999.0 -9999.0 -9999.0 -9999.0 -9999.0 -9999.0 -9999.0 -9999.0 -9999.0 -9999.0 -9999.0 -9999.0 -9999.0 -9999.0 -9999.0 -9999.0 -9999.0 -9999.0 -9999.0 -9999.0 -9999.0 -9999.0 -9999.0 -9999.0 -9999.0 -9999.0 -9999.0 -9999.0 -9999.0 -9999.0 -9999.0 -9999.0 -9999.0 -9999.0 -9999.0 -9999.0 -9999.0 -9999.0 -9999.0 -9999.0 -9999.0 -9999.0 -9999.0 -9999.0 -9999.0 -9999.0 -9999.0 -9999.0 -9999.0 -9999.0 -9999.0 -9999.0 -9999.0 -9999.0 -9999.0 -9999.0 -9999.0 -9999.0 -9999.0 -9999.0 -9999.0 -9999.0 -9999.0 -9999.0 -9999.0 -9999.0 -9999.0 -9999.0 -9999.0 -9999.0 -9999.0 -9999.0 -9999.0 -9999.0 -9999.0 -9999.0 -9999.0 -9999.0 -9999.0 -9999.0 -9999.0 -9999.0 -9999.0 -9999.0 -9999.0 -9999.0 -9999.0 -9999.0 -9999.0 -9999.0 -9999.0 -9999.0 -9999.0 -9999.0 -9999.0 -9999.0 -9999.0 -9999.0 -9999.0 -9999.0 -9999.0 -9999.0 -9999.0 -9999.0 -9999.0 -9999.0 -9999.0 -9999.0 -9999.0 -9999.0 -9999.0 -9999.0 -9999.0 -9999.0 -9999.0 -9999.0 -9999.0 -9999.0 -9999.0 -9999.0 -9999.0 -9999.0 -9999.0 -9999.0 -9999.0 -9999.0 -9999.0 -9999.0 -9999.0 -9999.0 -9999.0 -9999.0 -9999.0 -9999.0 -9999.0 -9999.0 -9999.0 -9999.0 -9999.0 -9999.0 -9999.0 -9999.0 -9999.0 -9999.0 -9999.0 -9999.0 -9999.0 -9999.0 -9999.0 -9999.0 -9999.0 -9999.0 -9999.0 -9999.0 -9999.0 -9999.0 -9999.0 -9999.0 -9999.0 -9999.0 -9999.0 -9999.0 -9999.0 -9999.0 -9999.0 -9999.0 -9999.0 -9999.0 -9999.0 -9999.0 -9999.0 -9999.0 -9999.0 -9999.0 -9999.0 -9999.0 -9999.0 -9999.0 -9999.0 -9999.0 -9999.0 -9999.0 -9999.0 -9999.0 -9999.0 -9999.0 -9999.0 -9999.0 -9999.0 -9999.0 -9999.0 -9999.0 -9999.0 -9999.0 -9999.0 -9999.0 -9999.0 -9999.0 -9999.0 -9999.0 -9999.0 -9999.0 -9999.0 -9999.0 -9999.0 -9999.0 -9999.0 -9999.0 -9999.0 -9999.0 -9999.0 -9999.0 -9999.0 -9999.0 -9999.0 -9999.0 -9999.0 -9999.0 -9999.0 -9999.0 -9999.0 -9999.0 -9999.0 -9999.0 -9999.0 -9999.0 -9999.0 -9999.0 -9999.0 -9999.0 -9999.0 -9999.0 -9999.0 -9999.0 -9999.0 -9999.0 -9999.0 -9999.0 -9999.0 -9999.0 -9999.0 -9999.0 -9999.0 -9999.0 -9999.0 -9999.0 -9999.0 -9999.0 -9999.0 -9999.0 -9999.0 -9999.0 -9999.0 -9999.0 -9999.0 -9999.0 -9999.0 -9999.0 -9999.0 -9999.0 -9999.0 -9999.0 -9999.0 -9999.0 -9999.0 -9999.0 -9999.0 -9999.0 -9999.0 -9999.0 -9999.0 -9999.0 -9999.0 -9999.0 -9999.0 -9999.0 -9999.0 -9999.0 -9999.0 -9999.0 -9999.0 -9999.0 -9999.0 -9999.0 -9999.0 -9999.0 -9999.0 -9999.0 -9999.0 -9999.0 -9999.0 -9999.0 -9999.0 -9999.0 -9999.0 -9999.0 -9999.0 -9999.0 -9999.0 -9999.0 -9999.0 -9999.0 -9999.0 -9999.0 -9999.0 -9999.0 -9999.0 -9999.0 -9999.0 -9999.0 -9999.0 -9999.0 -9999.0 -9999.0 -9999.0 -9999.0 -9999.0 -9999.0 -9999.0 -9999.0 -9999.0 -9999.0 -9999.0 -9999.0 -9999.0 -9999.0 -9999.0 -9999.0 -9999.0 -9999.0 -9999.0 -9999.0 -9999.0 -9999.0 -9999.0 -9999.0 -9999.0 -9999.0 -9999.0 -9999.0 -9999.0 -9999.0 -9999.0 -9999.0 -9999.0 -9999.0 -9999.0 -9999.0 -9999.0 -9999.0 -9999.0 -9999.0 -9999.0 -9999.0 -9999.0 -9999.0 -9999.0 -9999.0 -9999.0 -9999.0 -9999.0 -9999.0 -9999.0 -9999.0 -9999.0 -9999.0 -9999.0 -9999.0 -9999.0 -9999.0 -9999.0 -9999.0 -9999.0 -9999.0 -9999.0 -9999.0 -9999.0 -9999.0 -9999.0 -9999.0 -9999.0 -9999.0 -9999.0 -9999.0 -9999.0 -9999.0 -9999.0 -9999.0 -9999.0 -9999.0 -9999.0 -9999.0 -9999.0 -9999.0 -9999.0 -9999.0 -9999.0 -9999.0 -9999.0 -9999.0 -9999.0 -9999.0 -9999.0 -9999.0 -9999.0 -9999.0 -9999.0 -9999.0 -9999.0 -9999.0 -9999.0 -9999.0 -9999.0 -9999.0 -9999.0 -9999.0 -9999.0 -9999.0 -9999.0 -9999.0 -9999.0 -9999.0 -9999.0 -9999.0 -9999.0 -9999.0 -9999.0 -9999.0 -9999.0 -9999.0 -9999.0 -9999.0 -9999.0 -9999.0 -9999.0 -9999.0 -9999.0 -9999.0 -9999.0 -9999.0 -9999.0 -9999.0 -9999.0 -9999.0 -9999.0 -9999.0 -9999.0 -9999.0 -9999.0 -9999.0 -9999.0 -9999.0 -9999.0 -9999.0 -9999.0 -9999.0 -9999.0 -9999.0 -9999.0 -9999.0 -9999.0 -9999.0 -9999.0 -9999.0 -9999.0 -9999.0 -9999.0 -9999.0 -9999.0 -9999.0 -9999.0 -9999.0 -9999.0 -9999.0 -9999.0 -9999.0 -9999.0 -9999.0 -9999.0 -9999.0 -9999.0 -9999.0 -9999.0 -9999.0 -9999.0 -9999.0 -9999.0 -9999.0 -9999.0 -9999.0 -9999.0 -9999.0 -9999.0 -9999.0 -9999.0 -9999.0 -9999.0 -9999.0 -9999.0 -9999.0 -9999.0 -9999.0 -9999.0 -9999.0 -9999.0 -9999.0 -9999.0 -9999.0 -9999.0 -9999.0 -9999.0 -9999.0 -9999.0 -9999.0 -9999.0 -9999.0 -9999.0 -9999.0 -9999.0 -9999.0 -9999.0 -9999.0 -9999.0 -9999.0 -9999.0 -9999.0 -9999.0 -9999.0 -9999.0 -9999.0 -9999.0 -9999.0 -9999.0 -9999.0 -9999.0 -9999.0 -9999.0 -9999.0 -9999.0 -9999.0 -9999.0 -9999.0 -9999.0 -9999.0 -9999.0 -9999.0 -9999.0 -9999.0 -9999.0 -9999.0 -9999.0 -9999.0 -9999.0 -9999.0 -9999.0 -9999.0 -9999.0 -9999.0 -9999.0 -9999.0 -9999.0 -9999.0 -9999.0 -9999.0 -9999.0 -9999.0 -9999.0 -9999.0 -9999.0 -9999.0 -9999.0 -9999.0 -9999.0 -9999.0 -9999.0 -9999.0 -9999.0 -9999.0 -9999.0 -9999.0 -9999.0 -9999.0 -9999.0 -9999.0 -9999.0 -9999.0 -9999.0 -9999.0 -9999.0 -9999.0 -9999.0 -9999.0 -9999.0 -9999.0 -9999.0 -9999.0 -9999.0 -9999.0 -9999.0 -9999.0 -9999.0 -9999.0 -9999.0 -9999.0 -9999.0 -9999.0 -9999.0 -9999.0 -9999.0 -9999.0 -9999.0 -9999.0 -9999.0 -9999.0 -9999.0 -9999.0 -9999.0 -9999.0 -9999.0 -9999.0 -9999.0 -9999.0 -9999.0 -9999.0 -9999.0 -9999.0 -9999.0 -9999.0 -9999.0 -9999.0 -9999.0 -9999.0 -9999.0 -9999.0 -9999.0 -9999.0 -9999.0 -9999.0 -9999.0 -9999.0 -9999.0 -9999.0 -9999.0 -9999.0 -9999.0 -9999.0 -9999.0 -9999.0 -9999.0 -9999.0 -9999.0 -9999.0 -9999.0 -9999.0 -9999.0 -9999.0 -9999.0 -9999.0 -9999.0 -9999.0 -9999.0 -9999.0 -9999.0 -9999.0 -9999.0 -9999.0 -9999.0 -9999.0 -9999.0 -9999.0 -9999.0 -9999.0 -9999.0 -9999.0 -9999.0 -9999.0 -9999.0 -9999.0 -9999.0 -9999.0 -9999.0 -9999.0 -9999.0 -9999.0 -9999.0 -9999.0 -9999.0 -9999.0 -9999.0 -9999.0 -9999.0 -9999.0 -9999.0 -9999.0 -9999.0 -9999.0 -9999.0 -9999.0 -9999.0 -9999.0 -9999.0 -9999.0 -9999.0 -9999.0 -9999.0 -9999.0 -9999.0 -9999.0 -9999.0 -9999.0 -9999.0 -9999.0 -9999.0 -9999.0 -9999.0 -9999.0 -9999.0 -9999.0 -9999.0 -9999.0 -9999.0 -9999.0 -9999.0 -9999.0 -9999.0 -9999.0 -9999.0 -9999.0 -9999.0 -9999.0 -9999.0 -9999.0 -9999.0 -9999.0 -9999.0 -9999.0 -9999.0 -9999.0 -9999.0 -9999.0 -9999.0 -9999.0 -9999.0 -9999.0 -9999.0 -9999.0 -9999.0 -9999.0 -9999.0 -9999.0 -9999.0 -9999.0 -9999.0 -9999.0 -9999.0 -9999.0 -9999.0 -9999.0 -9999.0 -9999.0 -9999.0 -9999.0 -9999.0 -9999.0 -9999.0 -9999.0 -9999.0 -9999.0 -9999.0 -9999.0 -9999.0 -9999.0 -9999.0 -9999.0 -9999.0 -9999.0 -9999.0 -9999.0 -9999.0 -9999.0 -9999.0 -9999.0 -9999.0 -9999.0 -9999.0 -9999.0 -9999.0 -9999.0 -9999.0 -9999.0 -9999.0 -9999.0 -9999.0 -9999.0 -9999.0 -9999.0 -9999.0 -9999.0 -9999.0 -9999.0 -9999.0 -9999.0 -9999.0 -9999.0 -9999.0 -9999.0 -9999.0 -9999.0 -9999.0 -9999.0 -9999.0 -9999.0 -9999.0 -9999.0 -9999.0 -9999.0 -9999.0 -9999.0 -9999.0 -9999.0 -9999.0 -9999.0 -9999.0 -9999.0 -9999.0 -9999.0 -9999.0 -9999.0 -9999.0 -9999.0 -9999.0 -9999.0 -9999.0 -9999.0 -9999.0 -9999.0 -9999.0 -9999.0 -9999.0 -9999.0 -9999.0 -9999.0 -9999.0 -9999.0 -9999.0 -9999.0 -9999.0 -9999.0 -9999.0 -9999.0 -9999.0 -9999.0 -9999.0 -9999.0 -9999.0 -9999.0 -9999.0 -9999.0 -9999.0 -9999.0 -9999.0 -9999.0 -9999.0 -9999.0 -9999.0 -9999.0 -9999.0 -9999.0 -9999.0 -9999.0 -9999.0 -9999.0 -9999.0 -9999.0 -9999.0 -9999.0 -9999.0 -9999.0 -9999.0 -9999.0 -9999.0 -9999.0 -9999.0 -9999.0 -9999.0 -9999.0 -9999.0 -9999.0 -9999.0 -9999.0 -9999.0 -9999.0 -9999.0 -9999.0 -9999.0 -9999.0 -9999.0 -9999.0 -9999.0 -9999.0 -9999.0 -9999.0 -9999.0 -9999.0 -9999.0 -9999.0 -9999.0 -9999.0 -9999.0 -9999.0 -9999.0 -9999.0 -9999.0 -9999.0 -9999.0 -9999.0 -9999.0 -9999.0 -9999.0 -9999.0 -9999.0 -9999.0 -9999.0 -9999.0 -9999.0 -9999.0 -9999.0 -9999.0 -9999.0 -9999.0 -9999.0 -9999.0 -9999.0 -9999.0 -9999.0 -9999.0 -9999.0 -9999.0 -9999.0 -9999.0 -9999.0 -9999.0 -9999.0 -9999.0 -9999.0 -9999.0 -9999.0 -9999.0 -9999.0 -9999.0 -9999.0 -9999.0 -9999.0 -9999.0 -9999.0 -9999.0 -9999.0 -9999.0 -9999.0 -9999.0 -9999.0 -9999.0 -9999.0 -9999.0 -9999.0 -9999.0 -9999.0 -9999.0 -9999.0 -9999.0 -9999.0 -9999.0 -9999.0 -9999.0 -9999.0 -9999.0 -9999.0 -9999.0 -9999.0 -9999.0 -9999.0 -9999.0 -9999.0 -9999.0 -9999.0 -9999.0 -9999.0 -9999.0 -9999.0 -9999.0 -9999.0 -9999.0 -9999.0 -9999.0 -9999.0 -9999.0 -9999.0 -9999.0 -9999.0 -9999.0 -9999.0 -9999.0 -9999.0 -9999.0 -9999.0 -9999.0 -9999.0 -9999.0 -9999.0 -9999.0 -9999.0 -9999.0 -9999.0 -9999.0 -9999.0 -9999.0 -9999.0 -9999.0 -9999.0 -9999.0 -9999.0 -9999.0 -9999.0 -9999.0 -9999.0 -9999.0 -9999.0 -9999.0 -9999.0 -9999.0 -9999.0 -9999.0 -9999.0 -9999.0 -9999.0 -9999.0 -9999.0 -9999.0 -9999.0 -9999.0 -9999.0 -9999.0 -9999.0 -9999.0 -9999.0 -9999.0 -9999.0 -9999.0 -9999.0 -9999.0 -9999.0 -9999.0 -9999.0 -9999.0 -9999.0 -9999.0 -9999.0 -9999.0 -9999.0 -9999.0 -9999.0 -9999.0 -9999.0 -9999.0 -9999.0 -9999.0 -9999.0 -9999.0 -9999.0 -9999.0 -9999.0 -9999.0 -9999.0 -9999.0 -9999.0 -9999.0 -9999.0 -9999.0 -9999.0 -9999.0 -9999.0 -9999.0
-9999.0 -9999.0 -9999.0 -9999.0 -9999.0 -9999.0 -9999.0 -9999.0 -9999.0 -9999.0 -9999.0 -9999.0 -9999.0 -9999.0 -9999.0 -9999.0 -9999.0 -9999.0 -9999.0 -9999.0 -9999.0 -9999.0 -9999.0 -9999.0 -9999.0 -9999.0 -9999.0 -9999.0 -9999.0 -9999.0 -9999.0 -9999.0 -9999.0 -9999.0 -9999.0 -9999.0 -9999.0 -9999.0 -9999.0 -9999.0 -9999.0 -9999.0 -9999.0 -9999.0 -9999.0 -9999.0 -9999.0 -9999.0 -9999.0 -9999.0 -9999.0 -9999.0 -9999.0 -9999.0 -9999.0 -9999.0 -9999.0 -9999.0 -9999.0 -9999.0 -9999.0 -9999.0 -9999.0 -9999.0 -9999.0 -9999.0 -9999.0 -9999.0 -9999.0 -9999.0 -9999.0 -9999.0 -9999.0 -9999.0 -9999.0 -9999.0 -9999.0 -9999.0 -9999.0 -9999.0 -9999.0 -9999.0 -9999.0 -9999.0 -9999.0 -9999.0 -9999.0 -9999.0 -9999.0 -9999.0 -9999.0 -9999.0 -9999.0 -9999.0 -9999.0 -9999.0 -9999.0 -9999.0 -9999.0 -9999.0 -9999.0 -9999.0 -9999.0 -9999.0 -9999.0 -9999.0 -9999.0 -9999.0 -9999.0 -9999.0 -9999.0 -9999.0 -9999.0 -9999.0 -9999.0 -9999.0 -9999.0 -9999.0 -9999.0 -9999.0 -9999.0 -9999.0 -9999.0 -9999.0 -9999.0 -9999.0 -9999.0 -9999.0 -9999.0 -9999.0 -9999.0 -9999.0 -9999.0 -9999.0 -9999.0 -9999.0 -9999.0 -9999.0 -9999.0 -9999.0 -9999.0 -9999.0 -9999.0 -9999.0 -9999.0 -9999.0 -9999.0 -9999.0 -9999.0 -9999.0 -9999.0 -9999.0 -9999.0 -9999.0 -9999.0 -9999.0 -9999.0 -9999.0 -9999.0 -9999.0 -9999.0 -9999.0 -9999.0 -9999.0 -9999.0 -9999.0 -9999.0 -9999.0 -9999.0 -9999.0 -9999.0 -9999.0 -9999.0 -9999.0 -9999.0 -9999.0 -9999.0 -9999.0 -9999.0 -9999.0 -9999.0 -9999.0 -9999.0 -9999.0 -9999.0 -9999.0 -9999.0 -9999.0 -9999.0 -9999.0 -9999.0 -9999.0 -9999.0 -9999.0 -9999.0 -9999.0 -9999.0 -9999.0 -9999.0 -9999.0 -9999.0 -9999.0 -9999.0 -9999.0 -9999.0 -9999.0 -9999.0 -9999.0 -9999.0 -9999.0 -9999.0 -9999.0 -9999.0 -9999.0 -9999.0 -9999.0 -9999.0 -9999.0 -9999.0 -9999.0 -9999.0 -9999.0 -9999.0 -9999.0 -9999.0 -9999.0 -9999.0 -9999.0 -9999.0 -9999.0 -9999.0 -9999.0 -9999.0 -9999.0 -9999.0 -9999.0 -9999.0 -9999.0 -9999.0 -9999.0 -9999.0 -9999.0 -9999.0 -9999.0 -9999.0 -9999.0 -9999.0 -9999.0 -9999.0 -9999.0 -9999.0 -9999.0 -9999.0 -9999.0 -9999.0 -9999.0 -9999.0 -9999.0 -9999.0 -9999.0 -9999.0 -9999.0 -9999.0 -9999.0 -9999.0 -9999.0 -9999.0 -9999.0 -9999.0 -9999.0 -9999.0 -9999.0 -9999.0 -9999.0 -9999.0 -9999.0 -9999.0 -9999.0 -9999.0 -9999.0 -9999.0 -9999.0 -9999.0 -9999.0 -9999.0 -9999.0 -9999.0 -9999.0 -9999.0 -9999.0 -9999.0 -9999.0 -9999.0 -9999.0 -9999.0 -9999.0 -9999.0 -9999.0 -9999.0 -9999.0 -9999.0 -9999.0 -9999.0 -9999.0 -9999.0 -9999.0 -9999.0 -9999.0 -9999.0 -9999.0 -9999.0 -9999.0 -9999.0 -9999.0 -9999.0 -9999.0 -9999.0 -9999.0 -9999.0 -9999.0 -9999.0 -9999.0 -9999.0 -9999.0 -9999.0 -9999.0 -9999.0 -9999.0 -9999.0 -9999.0 -9999.0 -9999.0 -9999.0 -9999.0 -9999.0 -9999.0 -9999.0 -9999.0 -9999.0 -9999.0 -9999.0 -9999.0 -9999.0 -9999.0 -9999.0 -9999.0 -9999.0 -9999.0 -9999.0 -9999.0 -9999.0 -9999.0 -9999.0 -9999.0 -9999.0 -9999.0 -9999.0 -9999.0 -9999.0 -9999.0 -9999.0 -9999.0 -9999.0 -9999.0 -9999.0 -9999.0 -9999.0 -9999.0 -9999.0 -9999.0 -9999.0 -9999.0 -9999.0 -9999.0 -9999.0 -9999.0 -9999.0 -9999.0 -9999.0 -9999.0 -9999.0 -9999.0 -9999.0 -9999.0 -9999.0 -9999.0 -9999.0 -9999.0 -9999.0 -9999.0 -9999.0 -9999.0 -9999.0 -9999.0 -9999.0 -9999.0 -9999.0 -9999.0 -9999.0 -9999.0 -9999.0 -9999.0 -9999.0 -9999.0 -9999.0 -9999.0 -9999.0 -9999.0 -9999.0 -9999.0 -9999.0 -9999.0 -9999.0 -9999.0 -9999.0 -9999.0 -9999.0 -9999.0 -9999.0 -9999.0 -9999.0 -9999.0 -9999.0 -9999.0 -9999.0 -9999.0 -9999.0 -9999.0 -9999.0 -9999.0 -9999.0 -9999.0 -9999.0 -9999.0 -9999.0 -9999.0 -9999.0 -9999.0 -9999.0 -9999.0 -9999.0 -9999.0 -9999.0 -9999.0 -9999.0 -9999.0 -9999.0 -9999.0 -9999.0 -9999.0 -9999.0 -9999.0 -9999.0 -9999.0 -9999.0 -9999.0 -9999.0 -9999.0 -9999.0 -9999.0 -9999.0 -9999.0 -9999.0 -9999.0 -9999.0 -9999.0 -9999.0 -9999.0 -9999.0 -9999.0 -9999.0 -9999.0 -9999.0 -9999.0 -9999.0 -9999.0 -9999.0 -9999.0 -9999.0 -9999.0 -9999.0 -9999.0 -9999.0 -9999.0 -9999.0 -9999.0 -9999.0 -9999.0 -9999.0 -9999.0 -9999.0 -9999.0 -9999.0 -9999.0 -9999.0 -9999.0 -9999.0 -9999.0 -9999.0 -9999.0 -9999.0 -9999.0 -9999.0 -9999.0 -9999.0 -9999.0 -9999.0 -9999.0 -9999.0 -9999.0 -9999.0 -9999.0 -9999.0 -9999.0 -9999.0 -9999.0 -9999.0 -9999.0 -9999.0 -9999.0 -9999.0 -9999.0 -9999.0 -9999.0 -9999.0 -9999.0 -9999.0 -9999.0 -9999.0 -9999.0 -9999.0 -9999.0 -9999.0 -9999.0 -9999.0 -9999.0 -9999.0 -9999.0 -9999.0 -9999.0 -9999.0 -9999.0 -9999.0 -9999.0 -9999.0 -9999.0 -9999.0 -9999.0 -9999.0 -9999.0 -9999.0 -9999.0 -9999.0 -9999.0 -9999.0 -9999.0 -9999.0 -9999.0 -9999.0 -9999.0 -9999.0 -9999.0 -9999.0 -9999.0 -9999.0 -9999.0 -9999.0 -9999.0 -9999.0 -9999.0 -9999.0 -9999.0 -9999.0 -9999.0 -9999.0 -9999.0 -9999.0 -9999.0 -9999.0 -9999.0 -9999.0 -9999.0 -9999.0 -9999.0 -9999.0 -9999.0 -9999.0 -9999.0 -9999.0 -9999.0 -9999.0 -9999.0 -9999.0 -9999.0 -9999.0 -9999.0 -9999.0 -9999.0 -9999.0 -9999.0 -9999.0 -9999.0 -9999.0 -9999.0 -9999.0 -9999.0 -9999.0 -9999.0 -9999.0 -9999.0 -9999.0 -9999.0 -9999.0 -9999.0 -9999.0 -9999.0 -9999.0 -9999.0 -9999.0 -9999.0 -9999.0 -9999.0 -9999.0 -9999.0 -9999.0 -9999.0 -9999.0 -9999.0 -9999.0 -9999.0 -9999.0 -9999.0 -9999.0 -9999.0 -9999.0 -9999.0 -9999.0 -9999.0 -9999.0 -9999.0 -9999.0 -9999.0 -9999.0 -9999.0 -9999.0 -9999.0 -9999.0 -9999.0 -9999.0 -9999.0 -9999.0 -9999.0 -9999.0 -9999.0 -9999.0 -9999.0 -9999.0 -9999.0 -9999.0 -9999.0 -9999.0 -9999.0 -9999.0 -9999.0 -9999.0 -9999.0 -9999.0 -9999.0 -9999.0 -9999.0 -9999.0 -9999.0 -9999.0 -9999.0 -9999.0 -9999.0 -9999.0 -9999.0 -9999.0 -9999.0 -9999.0 -9999.0 -9999.0 -9999.0 -9999.0 -9999.0 -9999.0 -9999.0 -9999.0 -9999.0 -9999.0 -9999.0 -9999.0 -9999.0 -9999.0 -9999.0 -9999.0 -9999.0 -9999.0 -9999.0 -9999.0 -9999.0 -9999.0 -9999.0 -9999.0 -9999.0 -9999.0 -9999.0 -9999.0 -9999.0 -9999.0 -9999.0 -9999.0 -9999.0 -9999.0 -9999.0 -9999.0 -9999.0 -9999.0 -9999.0 -9999.0 -9999.0 -9999.0 -9999.0 -9999.0 -9999.0 -9999.0 -9999.0 -9999.0 -9999.0 -9999.0 -9999.0 -9999.0 -9999.0 -9999.0 -9999.0 -9999.0 -9999.0 -9999.0 -9999.0 -9999.0 -9999.0 -9999.0 -9999.0 -9999.0 -9999.0 -9999.0 -9999.0 -9999.0 -9999.0 -9999.0 -9999.0 -9999.0 -9999.0 -9999.0 -9999.0 -9999.0 -9999.0 -9999.0 -9999.0 -9999.0 -9999.0 -9999.0 -9999.0 -9999.0 -9999.0 -9999.0 -9999.0 -9999.0 -9999.0 -9999.0 -9999.0 -9999.0 -9999.0 -9999.0 -9999.0 -9999.0 -9999.0 -9999.0 -9999.0 -9999.0 -9999.0 -9999.0 -9999.0 -9999.0 -9999.0 -9999.0 -9999.0 -9999.0 -9999.0 -9999.0 -9999.0 -9999.0 -9999.0 -9999.0 -9999.0 -9999.0 -9999.0 -9999.0 -9999.0 -9999.0 -9999.0 -9999.0 -9999.0 -9999.0 -9999.0 -9999.0 -9999.0 -9999.0 -9999.0 -9999.0 -9999.0 -9999.0 -9999.0 -9999.0 -9999.0 -9999.0 -9999.0 -9999.0 -9999.0 -9999.0 -9999.0 -9999.0 -9999.0 -9999.0 -9999.0 -9999.0 -9999.0 -9999.0 -9999.0 -9999.0 -9999.0 -9999.0 -9999.0 -9999.0 -9999.0 -9999.0 -9999.0 -9999.0 -9999.0 -9999.0 -9999.0 -9999.0 -9999.0 -9999.0 -9999.0 -9999.0 -9999.0 -9999.0 -9999.0 -9999.0 -9999.0 -9999.0 -9999.0 -9999.0 -9999.0 -9999.0 -9999.0 -9999.0 -9999.0 -9999.0 -9999.0 -9999.0 -9999.0 -9999.0 -9999.0 -9999.0 -9999.0 -9999.0 -9999.0 -9999.0 -9999.0 -9999.0 -9999.0 -9999.0 -9999.0 -9999.0 -9999.0 -9999.0 -9999.0 -9999.0 -9999.0 -9999.0 -9999.0 -9999.0 -9999.0 -9999.0 -9999.0 -9999.0 -9999.0 -9999.0 -9999.0 -9999.0 -9999.0 -9999.0 -9999.0 -9999.0 -9999.0 -9999.0 -9999.0 -9999.0 -9999.0 -9999.0 -9999.0 -9999.0 -9999.0 -9999.0 -9999.0 -9999.0 -9999.0 -9999.0 -9999.0 -9999.0 -9999.0 -9999.0 -9999.0 -9999.0 -9999.0 -9999.0 -9999.0 -9999.0 -9999.0 -9999.0 -9999.0 -9999.0 -9999.0 -9999.0 -9999.0 -9999.0 -9999.0 -9999.0 -9999.0 -9999.0 -9999.0 -9999.0 -9999.0 -9999.0 -9999.0 -9999.0 -9999.0 -9999.0 -9999.0 -9999.0 -9999.0 -9999.0 -9999.0 -9999.0 -9999.0 -9999.0 -9999.0 -9999.0 -9999.0 -9999.0 -9999.0 -9999.0 -9999.0 -9999.0 -9999.0 -9999.0 -9999.0 -9999.0 -9999.0 -9999.0 -9999.0 -9999.0 -9999.0 -9999.0 -9999.0 -9999.0 -9999.0 -9999.0 -9999.0 -9999.0 -9999.0 -9999.0 -9999.0 -9999.0 -9999.0 -9999.0 -9999.0 -9999.0 -9999.0 -9999.0 -9999.0 -9999.0 -9999.0 -9999.0 -9999.0 -9999.0 -9999.0 -9999.0 -9999.0 -9999.0 -9999.0 -9999.0 -9999.0 -9999.0 -9999.0 -9999.0 -9999.0 -9999.0 -9999.0 -9999.0 -9999.0 -9999.0 -9999.0 -9999.0 -9999.0 -9999.0 -9999.0 -9999.0 -9999.0 -9999.0 -9999.0 -9999.0 -9999.0 -9999.0 -9999.0 -9999.0 -9999.0 -9999.0 -9999.0 -9999.0 -9999.0 -9999.0 -9999.0 -9999.0 -9999.0 -9999.0 -9999.0 -9999.0 -9999.0 -9999.0 -9999.0 -9999.0 -9999.0 -9999.0 -9999.0 -9999.0 -9999.0 -9999.0 -9999.0 -9999.0 -9999.0 -9999.0 -9999.0 -9999.0 -9999.0 -9999.0 -9999.0 -9999.0 -9999.0 -9999.0 -9999.0 -9999.0 -9999.0 -9999.0 -9999.0 -9999.0 -9999.0 -9999.0 -9999.0 -9999.0 -9999.0 -9999.0 -9999.0 -9999.0 -9999.0 -9999.0 -9999.0 -9999.0 -9999.0 -9999.0 -9999.0 -9999.0 -9999.0 -9999.0 -9999.0 -9999.0 -9999.0 -9999.0 -9999.0 -9999.0 -9999.0 -9999.0 -9999.0 -9999.0 -9999.0 -9999.0 -9999.0 -9999.0 -9999.0 -9999.0 -9999.0 -9999.0 -9999.0 -9999.0 -9999.0 -9999.0 -9999.0 -9999.0 -9999.0 -9999.0 -9999.0 -9999.0 -9999.0 -9999.0 -9999.0 -9999.0 -9999.0 -9999.0 -9999.0 -9999.0 -9999.0 -9999.0 -9999.0 -9999.0 -9999.0 -9999.0 -9999.0 -9999.0 -9999.0 -9999.0 -9999.0 -9999.0 -9999.0 -9999.0 -9999.0 -9999.0 -9999.0 -9999.0 -9999.0 -9999.0 -9999.0 -9999.0 -9999.0 -9999.0 -9999.0 -9999.0 -9999.0 -9999.0 -9999.0 -9999.0 -9999.0 -9999.0 -9999.0 -9999.0 -9999.0 -9999.0 -9999.0 -9999.0 -9999.0 -9999.0 -9999.0 -9999.0 -9999.0 -9999.0 -9999.0 -9999.0 -9999.0 -9999.0 -9999.0 -9999.0 -9999.0 -9999.0 -9999.0 -9999.0 -9999.0 -9999.0 -9999.0 -9999.0 -9999.0 -9999.0 -9999.0 -9999.0 -9999.0 -9999.0 -9999.0 -9999.0 -9999.0 -9999.0 -9999.0 -9999.0 -9999.0 -9999.0 -9999.0 -9999.0 -9999.0 -9999.0 -9999.0 -9999.0 -9999.0 -9999.0 -9999.0 -9999.0 -9999.0 -9999.0 -9999.0 -9999.0 -9999.0 -9999.0 -9999.0 -9999.0 -9999.0 -9999.0 -9999.0 -9999.0 -9999.0 -9999.0 -9999.0 -9999.0 -9999.0 -9999.0 -9999.0 -9999.0 -9999.0 -9999.0 -9999.0 -9999.0 -9999.0 -9999.0 -9999.0 -9999.0 -9999.0 -9999.0 -9999.0 -9999.0 -9999.0 -9999.0 -9999.0 -9999.0 -9999.0 -9999.0 -9999.0 -9999.0 -9999.0 -9999.0 -9999.0 -9999.0 -9999.0 -9999.0 -9999.0 -9999.0 -9999.0 -9999.0 -9999.0 -9999.0 -9999.0 -9999.0 -9999.0 -9999.0 -9999.0 -9999.0 -9999.0 -9999.0 -9999.0 -9999.0 -9999.0 -9999.0 -9999.0 -9999.0 -9999.0 -9999.0 -9999.0 -9999.0 -9999.0 -9999.0 -9999.0 -9999.0 -9999.0 -9999.0 -9999.0 -9999.0 -9999.0 -9999.0 -9999.0 -9999.0 -9999.0 -9999.0 -9999.0 -9999.0 -9999.0 -9999.0 -9999.0 -9999.0 -9999.0 -9999.0 -9999.0 -9999.0 -9999.0 -9999.0 -9999.0 -9999.0 -9999.0 -9999.0 -9999.0 -9999.0 -9999.0 -9999.0 -9999.0 -9999.0 -9999.0 -9999.0 -9999.0 -9999.0 -9999.0 -9999.0 -9999.0 -9999.0 -9999.0 -9999.0 -9999.0 -9999.0 -9999.0 -9999.0 -9999.0 -9999.0 -9999.0 -9999.0 -9999.0 -9999.0 -9999.0 -9999.0 -9999.0 -9999.0 -9999.0 -9999.0 -9999.0 -9999.0 -9999.0 -9999.0 -9999.0 -9999.0 -9999.0 -9999.0 -9999.0 -9999.0 -9999.0 -9999.0 -9999.0 -9999.0 -9999.0 -9999.0 -9999.0 -9999.0 -9999.0 -9999.0 -9999.0 -9999.0 -9999.0 -9999.0 -9999.0 -9999.0 -9999.0 -9999.0 -9999.0 -9999.0 -9999.0 -9999.0 -9999.0 -9999.0 -9999.0 -9999.0 -9999.0 -9999.0 -9999.0 -9999.0 -9999.0 -9999.0 -9999.0 -9999.0 -9999.0 -9999.0 -9999.0 -9999.0 -9999.0 -9999.0 -9999.0 -9999.0 -9999.0 -9999.0 -9999.0 -9999.0 -9999.0 -9999.0 -9999.0 -9999.0 -9999.0 -9999.0 -9999.0 -9999.0 -9999.0 -9999.0 -9999.0 -9999.0 -9999.0 -9999.0 -9999.0 -9999.0 -9999.0 -9999.0 -9999.0 -9999.0 -9999.0 -9999.0 -9999.0 -9999.0 -9999.0 -9999.0 -9999.0 -9999.0 -9999.0 -9999.0 -9999.0 -9999.0 -9999.0 -9999.0 -9999.0 -9999.0 -9999.0 -9999.0 -9999.0 -9999.0 -9999.0 -9999.0 -9999.0 -9999.0 -9999.0 -9999.0 -9999.0 -9999.0 -9999.0 -9999.0 -9999.0 -9999.0 -9999.0 -9999.0 -9999.0 -9999.0 -9999.0 -9999.0 -9999.0 -9999.0 -9999.0 -9999.0 -9999.0 -9999.0 -9999.0 -9999.0 -9999.0 -9999.0 -9999.0 -9999.0 -9999.0 -9999.0 -9999.0 -9999.0 -9999.0 -9999.0 -9999.0 -9999.0 -9999.0 -9999.0 -9999.0 -9999.0 -9999.0 -9999.0 -9999.0 -9999.0 -9999.0 -9999.0 -9999.0 -9999.0 -9999.0 -9999.0 -9999.0 -9999.0 -9999.0 -9999.0 -9999.0 -9999.0 -9999.0 -9999.0 -9999.0 -9999.0 -9999.0 -9999.0 -9999.0 -9999.0 -9999.0 -9999.0 -9999.0 -9999.0 -9999.0 -9999.0 -9999.0 -9999.0 -9999.0 -9999.0 -9999.0 -9999.0 -9999.0 -9999.0 -9999.0 -9999.0 -9999.0 -9999.0 -9999.0 -9999.0 -9999.0 -9999.0 -9999.0 -9999.0 -9999.0 -9999.0 -9999.0 -9999.0 -9999.0 -9999.0 -9999.0 -9999.0 -9999.0 -9999.0 -9999.0 -9999.0 -9999.0 -9999.0 -9999.0 -9999.0 -9999.0 -9999.0 -9999.0 -9999.0 -9999.0 -9999.0 -9999.0 -9999.0 -9999.0 -9999.0 -9999.0 -9999.0 -9999.0 -9999.0 -9999.0 -9999.0 -9999.0 -9999.0 -9999.0 -9999.0 -9999.0 -9999.0 -9999.0 -9999.0 -9999.0 -9999.0 -9999.0 -9999.0 -9999.0 -9999.0 -9999.0 -9999.0 -9999.0 -9999.0 -9999.0 -9999.0 -9999.0 -9999.0 -9999.0 -9999.0 -9999.0 -9999.0 -9999.0 -9999.0 -9999.0 -9999.0 -9999.0 -9999.0 -9999.0 -9999.0 -9999.0 -9999.0 -9999.0 -9999.0 -9999.0 -9999.0 -9999.0 -9999.0 -9999.0 -9999.0 -9999.0 -9999.0 -9999.0 -9999.0 -9999.0 -9999.0 -9999.0 -9999.0 -9999.0 -9999.0 -9999.0 -9999.0 -9999.0 -9999.0 -9999.0 -9999.0 -9999.0 -9999.0 -9999.0 -9999.0 -9999.0 -9999.0 -9999.0 -9999.0 -9999.0 -9999.0 -9999.0 -9999.0 -9999.0 -9999.0 -9999.0 -9999.0 -9999.0 -9999.0 -9999.0 -9999.0 -9999.0 -9999.0 -9999.0 -9999.0 -9999.0 -9999.0 -9999.0 -9999.0 -9999.0 -9999.0 -9999.0 -9999.0 -9999.0 -9999.0 -9999.0 -9999.0 -9999.0 -9999.0 -9999.0 -9999.0 -9999.0 -9999.0 -9999.0 -9999.0 -9999.0 -9999.0 -9999.0 -9999.0 -9999.0 -9999.0 -9999.0 -9999.0 -9999.0 -9999.0 -9999.0 -9999.0 -9999.0 -9999.0 -9999.0 -9999.0 -9999.0 -9999.0 -9999.0 -9999.0 -9999.0 -9999.0 -9999.0 -9999.0 -9999.0 -9999.0 -9999.0 -9999.0 -9999.0 -9999.0 -9999.0 -9999.0 -9999.0 -9999.0 -9999.0 -9999.0 -9999.0 -9999.0 -9999.0 -9999.0 -9999.0 -9999.0 -9999.0 -9999.0 -9999.0 -9999.0 -9999.0 -9999.0 -9999.0 -9999.0 -9999.0 -9999.0 -9999.0 -9999.0 -9999.0 -9999.0 -9999.0 -9999.0 -9999.0 -9999.0 -9999.0 -9999.0 -9999.0 -9999.0 -9999.0 -9999.0 -9999.0 -9999.0 -9999.0 -9999.0 -9999.0 -9999.0 -9999.0 -9999.0 -9999.0 -9999.0 -9999.0 -9999.0 -9999.0 -9999.0 -9999.0 -9999.0 -9999.0 -9999.0 -9999.0 -9999.0 -9999.0 -9999.0 -9999.0 -9999.0 -9999.0 -9999.0 -9999.0 -9999.0 -9999.0 -9999.0 -9999.0 -9999.0 -9999.0 -9999.0 -9999.0 -9999.0 -9999.0 -9999.0 -9999.0 -9999.0 -9999.0 -9999.0 -9999.0 -9999.0 -9999.0 -9999.0 -9999.0 -9999.0 -9999.0 -9999.0 -9999.0 -9999.0 -9999.0 -9999.0 -9999.0 -9999.0 -9999.0 -9999.0 -9999.0 -9999.0 -9999.0 -9999.0 -9999.0 -9999.0 -9999.0 -9999.0 -9999.0 -9999.0 -9999.0 -9999.0 -9999.0 -9999.0 -9999.0 -9999.0 -9999.0 -9999.0 -9999.0 -9999.0 -9999.0 -9999.0 -9999.0 -9999.0 -9999.0 -9999.0 -9999.0 -9999.0 -9999.0 -9999.0 -9999.0 -9999.0 -9999.0 -9999.0 -9999.0 -9999.0 -9999.0 -9999.0 -9999.0 -9999.0 -9999.0 -9999.0 -9999.0 -9999.0 -9999.0 -9999.0 -9999.0 -9999.0 -9999.0 -9999.0 -9999.0 -9999.0 -9999.0 -9999.0 -9999.0 -9999.0 -9999.0 -9999.0 -9999.0 -9999.0 -9999.0 -9999.0 -9999.0 -9999.0 -9999.0 -9999.0 -9999.0 -9999.0 -9999.0 -9999.0 -9999.0 -9999.0 -9999.0 -9999.0 -9999.0 -9999.0 -9999.0 -9999.0 -9999.0 -9999.0 -9999.0 -9999.0 -9999.0 -9999.0 -9999.0 -9999.0 -9999.0 -9999.0 -9999.0 -9999.0 -9999.0 -9999.0 -9999.0 -9999.0 -9999.0 -9999.0 -9999.0 -9999.0 -9999.0 -9999.0 -9999.0 -9999.0 -9999.0 -9999.0 -9999.0 -9999.0 -9999.0 -9999.0 -9999.0 -9999.0 -9999.0 -9999.0 -9999.0 -9999.0 -9999.0 -9999.0 -9999.0 -9999.0 -9999.0 -9999.0 -9999.0 -9999.0 -9999.0 -9999.0 -9999.0 -9999.0 -9999.0 -9999.0 -9999.0 -9999.0 -9999.0 -9999.0 -9999.0 -9999.0 -9999.0 -9999.0 -9999.0 -9999.0 -9999.0 -9999.0 -9999.0 -9999.0 -9999.0 -9999.0 -9999.0 -9999.0 -9999.0 -9999.0 -9999.0 -9999.0 -9999.0 -9999.0 -9999.0 -9999.0 -9999.0 -9999.0 -9999.0 -9999.0 -9999.0 -9999.0 -9999.0 -9999.0 -9999.0 -9999.0 -9999.0 -9999.0 -9999.0 -9999.0 -9999.0 -9999.0 -9999.0 -9999.0 -9999.0 -9999.0 -9999.0 -9999.0 -9999.0 -9999.0 -9999.0 -9999.0 -9999.0 -9999.0 -9999.0 -9999.0 -9999.0 -9999.0 -9999.0 -9999.0 -9999.0 -9999.0 -9999.0 -9999.0 -9999.0 -9999.0 -9999.0 -9999.0 -9999.0 -9999.0 -9999.0 -9999.0 -9999.0 -9999.0 -9999.0 -9999.0 -9999.0 -9999.0 -9999.0 -9999.0 -9999.0 -9999.0 -9999.0 -9999.0 -9999.0 -9999.0 -9999.0 -9999.0 -9999.0 -9999.0 -9999.0 -9999.0 -9999.0 -9999.0 -9999.0 -9999.0 -9999.0 -9999.0 -9999.0 -9999.0 -9999.0 -9999.0 -9999.0 -9999.0 -9999.0 -9999.0 -9999.0 -9999.0 -9999.0 -9999.0 -9999.0 -9999.0 -9999.0 -9999.0 -9999.0 -9999.0 -9999.0 -9999.0 -9999.0 -9999.0 -9999.0 -9999.0 -9999.0 -9999.0 -9999.0 -9999.0 -9999.0 -9999.0 -9999.0 -9999.0 -9999.0 -9999.0 -9999.0 -9999.0 -9999.0 -9999.0 -9999.0 -9999.0 -9999.0 -9999.0 -9999.0 -9999.0 -9999.0 -9999.0 -9999.0 -9999.0 -9999.0 -9999.0 -9999.0 -9999.0 -9999.0 -9999.0 -9999.0 -9999.0 -9999.0 -9999.0 -9999.0 -9999.0 -9999.0 -9999.0 -9999.0 -9999.0 -9999.0 -9999.0 -9999.0 -9999.0 -9999.0 -9999.0 -9999.0 -9999.0 -9999.0 -9999.0 -9999.0 -9999.0 -9999.0 -9999.0 -9999.0 -9999.0 -9999.0 -9999.0 -9999.0 -9999.0 -9999.0 -9999.0 -9999.0 -9999.0 -9999.0 -9999.0 -9999.0 -9999.0 -9999.0 -9999.0 -9999.0 -9999.0 -9999.0 -9999.0 -9999.0 -9999.0 -9999.0 -9999.0 -9999.0 -9999.0 -9999.0 -9999.0 -9999.0 -9999.0 -9999.0 -9999.0 -9999.0 -9999.0 -9999.0 -9999.0 -9999.0 -9999.0 -9999.0 -9999.0 -9999.0 -9999.0 -9999.0 -9999.0 -9999.0 -9999.0 -9999.0 -9999.0 -9999.0 -9999.0 -9999.0 -9999.0 -9999.0 -9999.0 -9999.0 -9999.0 -9999.0 -9999.0 -9999.0 -9999.0 -9999.0 -9999.0 -9999.0 -9999.0 -9999.0 -9999.0 -9999.0 -9999.0 -9999.0 -9999.0 -9999.0 -9999.0 -9999.0 -9999.0 -9999.0 -9999.0 -9999.0 -9999.0 -9999.0 -9999.0 -9999.0 -9999.0 -9999.0 -9999.0 -9999.0 -9999.0 -9999.0 -9999.0 -9999.0 -9999.0 -9999.0 -9999.0 -9999.0 -9999.0 -9999.0 -9999.0 -9999.0 -9999.0 -9999.0 -9999.0 -9999.0 -9999.0 -9999.0 -9999.0 -9999.0 -9999.0 -9999.0 -9999.0 -9999.0 -9999.0 -9999.0 -9999.0 -9999.0 -9999.0 -9999.0 -9999.0 -9999.0 -9999.0 -9999.0 -9999.0 -9999.0 -9999.0 -9999.0 -9999.0 -9999.0 -9999.0 -9999.0 -9999.0 -9999.0 -9999.0 -9999.0 -9999.0 -9999.0 -9999.0 -9999.0 -9999.0 -9999.0 -9999.0 -9999.0 -9999.0 -9999.0 -9999.0 -9999.0 -9999.0 -9999.0 -9999.0 -9999.0 -9999.0 -9999.0 -9999.0 -9999.0 -9999.0 -9999.0 -9999.0 -9999.0 -9999.0 -9999.0 -9999.0 -9999.0 -9999.0 -9999.0 -9999.0 -9999.0 -9999.0 -9999.0 -9999.0 -9999.0 -9999.0 -9999.0 -9999.0 -9999.0 -9999.0 -9999.0 -9999.0 -9999.0 -9999.0 -9999.0 -9999.0 -9999.0 -9999.0 -9999.0 -9999.0 -9999.0 -9999.0 -9999.0 -9999.0 -9999.0 -9999.0 -9999.0 -9999.0 -9999.0 -9999.0 -9999.0 -9999.0 -9999.0 -9999.0 -9999.0 -9999.0 -9999.0 -9999.0 -9999.0 -9999.0 -9999.0 -9999.0 -9999.0 -9999.0 -9999.0 -9999.0 -9999.0 -9999.0 -9999.0 -9999.0 -9999.0 -9999.0 -9999.0 -9999.0 -9999.0 -9999.0 -9999.0 -9999.0 -9999.0 -9999.0 -9999.0 -9999.0 -9999.0 -9999.0 -9999.0 -9999.0 -9999.0 -9999.0 -9999.0 -9999.0 -9999.0 -9999.0 -9999.0 -9999.0 -9999.0 -9999.0 -9999.0 -9999.0 -9999.0 -9999.0 -9999.0 -9999.0 -9999.0 -9999.0 -9999.0 -9999.0 -9999.0 -9999.0 -9999.0 -9999.0 -9999.0 -9999.0 -9999.0 -9999.0 -9999.0 -9999.0 -9999.0 -9999.0 -9999.0 -9999.0 -9999.0 -9999.0 -9999.0 -9999.0 -9999.0 -9999.0 -9999.0 -9999.0 -9999.0 -9999.0 -9999.0 -9999.0 -9999.0 -9999.0 -9999.0 -9999.0 -9999.0 -9999.0 -9999.0 -9999.0 -9999.0 -9999.0 -9999.0 -9999.0 -9999.0 -9999.0 -9999.0 -9999.0 -9999.0 -9999.0 -9999.0 -9999.0 -9999.0 -9999.0 -9999.0 -9999.0 -9999.0 -9999.0 -9999.0 -9999.0 -9999.0 -9999.0 -9999.0 -9999.0 -9999.0 -9999.0 -9999.0 -9999.0 -9999.0 -9999.0 -9999.0 -9999.0 -9999.0 -9999.0 -9999.0 -9999.0 -9999.0 -9999.0 -9999.0 -9999.0 -9999.0 -9999.0 -9999.0 -9999.0 -9999.0 -9999.0 -9999.0 -9999.0 -9999.0 -9999.0 -9999.0 -9999.0 -9999.0 -9999.0 -9999.0 -9999.0 -9999.0 -9999.0 -9999.0 -9999.0 -9999.0 -9999.0 -9999.0 -9999.0 -9999.0 -9999.0 -9999.0 -9999.0 -9999.0 -9999.0 -9999.0 -9999.0 -9999.0 -9999.0 -9999.0 -9999.0 -9999.0 -9999.0 -9999.0 -9999.0 -9999.0 -9999.0 -9999.0 -9999.0 -9999.0 -9999.0 -9999.0 -9999.0 -9999.0 -9999.0 -9999.0 -9999.0 -9999.0 -9999.0 -9999.0 -9999.0 -9999.0 -9999.0 -9999.0 -9999.0 -9999.0 -9999.0 -9999.0 -9999.0 -9999.0 -9999.0 -9999.0 -9999.0 -9999.0 -9999.0 -9999.0 -9999.0 -9999.0 -9999.0 -9999.0 -9999.0 -9999.0 -9999.0 -9999.0 -9999.0 -9999.0 -9999.0 -9999.0 -9999.0 -9999.0 -9999.0 -9999.0 -9999.0 -9999.0 -9999.0 -9999.0 -9999.0 -9999.0 -9999.0 -9999.0 -9999.0 -9999.0 -9999.0 -9999.0 -9999.0 -9999.0 -9999.0 -9999.0 -9999.0 -9999.0 -9999.0 -9999.0 -9999.0 -9999.0 -9999.0 -9999.0 -9999.0 -9999.0 -9999.0 -9999.0 -9999.0 -9999.0 -9999.0 -9999.0 -9999.0 -9999.0 -9999.0 -9999.0 -9999.0 -9999.0 -9999.0 -9999.0 -9999.0 -9999.0 -9999.0 -9999.0 -9999.0 -9999.0 -9999.0 -9999.0 -9999.0 -9999.0 -9999.0 -9999.0 -9999.0 -9999.0 -9999.0 -9999.0 -9999.0 -9999.0 -9999.0 -9999.0 -9999.0 -9999.0 -9999.0 -9999.0 -9999.0 -9999.0 -9999.0 -9999.0 -9999.0 -9999.0 -9999.0 -9999.0 -9999.0 -9999.0 -9999.0 -9999.0 -9999.0 -9999.0 -9999.0 -9999.0 -9999.0 -9999.0 -9999.0 -9999.0 -9999.0 -9999.0 -9999.0 -9999.0 -9999.0 -9999.0 -9999.0 -9999.0 -9999.0 -9999.0 -9999.0 -9999.0 -9999.0 -9999.0 -9999.0 -9999.0 -9999.0 -9999.0 -9999.0 -9999.0 -9999.0 -9999.0 -9999.0 -9999.0 -9999.0 -9999.0 -9999.0 -9999.0 -9999.0 -9999.0 -9999.0 -9999.0 -9999.0 -9999.0 -9999.0 -9999.0 -9999.0 -9999.0 -9999.0 -9999.0 -9999.0 -9999.0 -9999.0 -9999.0 -9999.0 -9999.0 -9999.0 -9999.0
-9999.0 -9999.0 -9999.0 -9999.0 -9999.0 -9999.0 -9999.0 -9999.0 -9999.0 -9999.0 -9999.0 -9999.0 -9999.0 -9999.0 -9999.0 -9999.0 -9999.0 -9999.0 -9999.0 -9999.0 -9999.0 -9999.0 -9999.0 -9999.0 -9999.0 -9999.0 -9999.0 -9999.0 -9999.0 -9999.0 -9999.0 -9999.0 -9999.0 -9999.0 -9999.0 -9999.0 -9999.0 -9999.0 -9999.0 -9999.0 -9999.0 -9999.0 -9999.0 -9999.0 -9999.0 -9999.0 -9999.0 -9999.0 -9999.0 -9999.0 -9999.0 -9999.0 -9999.0 -9999.0 -9999.0 -9999.0 -9999.0 -9999.0 -9999.0 -9999.0 -9999.0 -9999.0 -9999.0 -9999.0 -9999.0 -9999.0 -9999.0 -9999.0 -9999.0 -9999.0 -9999.0 -9999.0 -9999.0 -9999.0 -9999.0 -9999.0 -9999.0 -9999.0 -9999.0 -9999.0 -9999.0 -9999.0 -9999.0 -9999.0 -9999.0 -9999.0 -9999.0 -9999.0 -9999.0 -9999.0 -9999.0 -9999.0 -9999.0 -9999.0 -9999.0 -9999.0 -9999.0 -9999.0 -9999.0 -9999.0 -9999.0 -9999.0 -9999.0 -9999.0 -9999.0 -9999.0 -9999.0 -9999.0 -9999.0 -9999.0 -9999.0 -9999.0 -9999.0 -9999.0 -9999.0 -9999.0 -9999.0 -9999.0 -9999.0 -9999.0 -9999.0 -9999.0 -9999.0 -9999.0 -9999.0 -9999.0 -9999.0 -9999.0 -9999.0 -9999.0 -9999.0 -9999.0 -9999.0 -9999.0 -9999.0 -9999.0 -9999.0 -9999.0 -9999.0 -9999.0 -9999.0 -9999.0 -9999.0 -9999.0 -9999.0 -9999.0 -9999.0 -9999.0 -9999.0 -9999.0 -9999.0 -9999.0 -9999.0 -9999.0 -9999.0 -9999.0 -9999.0 -9999.0 -9999.0 -9999.0 -9999.0 -9999.0 -9999.0 -9999.0 -9999.0 -9999.0 -9999.0 -9999.0 -9999.0 -9999.0 -9999.0 -9999.0 -9999.0 -9999.0 -9999.0 -9999.0 -9999.0 -9999.0 -9999.0 -9999.0 -9999.0 -9999.0 -9999.0 -9999.0 -9999.0 -9999.0 -9999.0 -9999.0 -9999.0 -9999.0 -9999.0 -9999.0 -9999.0 -9999.0 -9999.0 -9999.0 -9999.0 -9999.0 -9999.0 -9999.0 -9999.0 -9999.0 -9999.0 -9999.0 -9999.0 -9999.0 -9999.0 -9999.0 -9999.0 -9999.0 -9999.0 -9999.0 -9999.0 -9999.0 -9999.0 -9999.0 -9999.0 -9999.0 -9999.0 -9999.0 -9999.0 -9999.0 -9999.0 -9999.0 -9999.0 -9999.0 -9999.0 -9999.0 -9999.0 -9999.0 -9999.0 -9999.0 -9999.0 -9999.0 -9999.0 -9999.0 -9999.0 -9999.0 -9999.0 -9999.0 -9999.0 -9999.0 -9999.0 -9999.0 -9999.0 -9999.0 -9999.0 -9999.0 -9999.0 -9999.0 -9999.0 -9999.0 -9999.0 -9999.0 -9999.0 -9999.0 -9999.0 -9999.0 -9999.0 -9999.0 -9999.0 -9999.0 -9999.0 -9999.0 -9999.0 -9999.0 -9999.0 -9999.0 -9999.0 -9999.0 -9999.0 -9999.0 -9999.0 -9999.0 -9999.0 -9999.0 -9999.0 -9999.0 -9999.0 -9999.0 -9999.0 -9999.0 -9999.0 -9999.0 -9999.0 -9999.0 -9999.0 -9999.0 -9999.0 -9999.0 -9999.0 -9999.0 -9999.0 -9999.0 -9999.0 -9999.0 -9999.0 -9999.0 -9999.0 -9999.0 -9999.0 -9999.0 -9999.0 -9999.0 -9999.0 -9999.0 -9999.0 -9999.0 -9999.0 -9999.0 -9999.0 -9999.0 -9999.0 -9999.0 -9999.0 -9999.0 -9999.0 -9999.0 -9999.0 -9999.0 -9999.0 -9999.0 -9999.0 -9999.0 -9999.0 -9999.0 -9999.0 -9999.0 -9999.0 -9999.0 -9999.0 -9999.0 -9999.0 -9999.0 -9999.0 -9999.0 -9999.0 -9999.0 -9999.0 -9999.0 -9999.0 -9999.0 -9999.0 -9999.0 -9999.0 -9999.0 -9999.0 -9999.0 -9999.0 -9999.0 -9999.0 -9999.0 -9999.0 -9999.0 -9999.0 -9999.0 -9999.0 -9999.0 -9999.0 -9999.0 -9999.0 -9999.0 -9999.0 -9999.0 -9999.0 -9999.0 -9999.0 -9999.0 -9999.0 -9999.0 -9999.0 -9999.0 -9999.0 -9999.0 -9999.0 -9999.0 -9999.0 -9999.0 -9999.0 -9999.0 -9999.0 -9999.0 -9999.0 -9999.0 -9999.0 -9999.0 -9999.0 -9999.0 -9999.0 -9999.0 -9999.0 -9999.0 -9999.0 -9999.0 -9999.0 -9999.0 -9999.0 -9999.0 -9999.0 -9999.0 -9999.0 -9999.0 -9999.0 -9999.0 -9999.0 -9999.0 -9999.0 -9999.0 -9999.0 -9999.0 -9999.0 -9999.0 -9999.0 -9999.0 -9999.0 -9999.0 -9999.0 -9999.0 -9999.0 -9999.0 -9999.0 -9999.0 -9999.0 -9999.0 -9999.0 -9999.0 -9999.0 -9999.0 -9999.0 -9999.0 -9999.0 -9999.0 -9999.0 -9999.0 -9999.0 -9999.0 -9999.0 -9999.0 -9999.0 -9999.0 -9999.0 -9999.0 -9999.0 -9999.0 -9999.0 -9999.0 -9999.0 -9999.0 -9999.0 -9999.0 -9999.0 -9999.0 -9999.0 -9999.0 -9999.0 -9999.0 -9999.0 -9999.0 -9999.0 -9999.0 -9999.0 -9999.0 -9999.0 -9999.0 -9999.0 -9999.0 -9999.0 -9999.0 -9999.0 -9999.0 -9999.0 -9999.0 -9999.0 -9999.0 -9999.0 -9999.0 -9999.0 -9999.0 -9999.0 -9999.0 -9999.0 -9999.0 -9999.0 -9999.0 -9999.0 -9999.0 -9999.0 -9999.0 -9999.0 -9999.0 -9999.0 -9999.0 -9999.0 -9999.0 -9999.0 -9999.0 -9999.0 -9999.0 -9999.0 -9999.0 -9999.0 -9999.0 -9999.0 -9999.0 -9999.0 -9999.0 -9999.0 -9999.0 -9999.0 -9999.0 -9999.0 -9999.0 -9999.0 -9999.0 -9999.0 -9999.0 -9999.0 -9999.0 -9999.0 -9999.0 -9999.0 -9999.0 -9999.0 -9999.0 -9999.0 -9999.0 -9999.0 -9999.0 -9999.0 -9999.0 -9999.0 -9999.0 -9999.0 -9999.0 -9999.0 -9999.0 -9999.0 -9999.0 -9999.0 -9999.0 -9999.0 -9999.0 -9999.0 -9999.0 -9999.0 -9999.0 -9999.0 -9999.0 -9999.0 -9999.0 -9999.0 -9999.0 -9999.0 -9999.0 -9999.0 -9999.0 -9999.0 -9999.0 -9999.0 -9999.0 -9999.0 -9999.0 -9999.0 -9999.0 -9999.0 -9999.0 -9999.0 -9999.0 -9999.0 -9999.0 -9999.0 -9999.0 -9999.0 -9999.0 -9999.0 -9999.0 -9999.0 -9999.0 -9999.0 -9999.0 -9999.0 -9999.0 -9999.0 -9999.0 -9999.0 -9999.0 -9999.0 -9999.0 -9999.0 -9999.0 -9999.0 -9999.0 -9999.0 -9999.0 -9999.0 -9999.0 -9999.0 -9999.0 -9999.0 -9999.0 -9999.0 -9999.0 -9999.0 -9999.0 -9999.0 -9999.0 -9999.0 -9999.0 -9999.0 -9999.0 -9999.0 -9999.0 -9999.0 -9999.0 -9999.0 -9999.0 -9999.0 -9999.0 -9999.0 -9999.0 -9999.0 -9999.0 -9999.0 -9999.0 -9999.0 -9999.0 -9999.0 -9999.0 -9999.0 -9999.0 -9999.0 -9999.0 -9999.0 -9999.0 -9999.0 -9999.0 -9999.0 -9999.0 -9999.0 -9999.0 -9999.0 -9999.0 -9999.0 -9999.0 -9999.0 -9999.0 -9999.0 -9999.0 -9999.0 -9999.0 -9999.0 -9999.0 -9999.0 -9999.0 -9999.0 -9999.0 -9999.0 -9999.0 -9999.0 -9999.0 -9999.0 -9999.0 -9999.0 -9999.0 -9999.0 -9999.0 -9999.0 -9999.0 -9999.0 -9999.0 -9999.0 -9999.0 -9999.0 -9999.0 -9999.0 -9999.0 -9999.0 -9999.0 -9999.0 -9999.0 -9999.0 -9999.0 -9999.0 -9999.0 -9999.0 -9999.0 -9999.0 -9999.0 -9999.0 -9999.0 -9999.0 -9999.0 -9999.0 -9999.0 -9999.0 -9999.0 -9999.0 -9999.0 -9999.0 -9999.0 -9999.0 -9999.0 -9999.0 -9999.0 -9999.0 -9999.0 -9999.0 -9999.0 -9999.0 -9999.0 -9999.0 -9999.0 -9999.0 -9999.0 -9999.0 -9999.0 -9999.0 -9999.0 -9999.0 -9999.0 -9999.0 -9999.0 -9999.0 -9999.0 -9999.0 -9999.0 -9999.0 -9999.0 -9999.0 -9999.0 -9999.0 -9999.0 -9999.0 -9999.0 -9999.0 -9999.0 -9999.0 -9999.0 -9999.0 -9999.0 -9999.0 -9999.0 -9999.0 -9999.0 -9999.0 -9999.0 -9999.0 -9999.0 -9999.0 -9999.0 -9999.0 -9999.0 -9999.0 -9999.0 -9999.0 -9999.0 -9999.0 -9999.0 -9999.0 -9999.0 -9999.0 -9999.0 -9999.0 -9999.0 -9999.0 -9999.0 -9999.0 -9999.0 -9999.0 -9999.0 -9999.0 -9999.0 -9999.0 -9999.0 -9999.0 -9999.0 -9999.0 -9999.0 -9999.0 -9999.0 -9999.0 -9999.0 -9999.0 -9999.0 -9999.0 -9999.0 -9999.0 -9999.0 -9999.0 -9999.0 -9999.0 -9999.0 -9999.0 -9999.0 -9999.0 -9999.0 -9999.0 -9999.0 -9999.0 -9999.0 -9999.0 -9999.0 -9999.0 -9999.0 -9999.0 -9999.0 -9999.0 -9999.0 -9999.0 -9999.0 -9999.0 -9999.0 -9999.0 -9999.0 -9999.0 -9999.0 -9999.0 -9999.0 -9999.0 -9999.0 -9999.0 -9999.0 -9999.0 -9999.0 -9999.0 -9999.0 -9999.0 -9999.0 -9999.0 -9999.0 -9999.0 -9999.0 -9999.0 -9999.0 -9999.0 -9999.0 -9999.0 -9999.0 -9999.0 -9999.0 -9999.0 -9999.0 -9999.0 -9999.0 -9999.0 -9999.0 -9999.0 -9999.0 -9999.0 -9999.0 -9999.0 -9999.0 -9999.0 -9999.0 -9999.0 -9999.0 -9999.0 -9999.0 -9999.0 -9999.0 -9999.0 -9999.0 -9999.0 -9999.0 -9999.0 -9999.0 -9999.0 -9999.0 -9999.0 -9999.0 -9999.0 -9999.0 -9999.0 -9999.0 -9999.0 -9999.0 -9999.0 -9999.0 -9999.0 -9999.0 -9999.0 -9999.0 -9999.0 -9999.0 -9999.0 -9999.0 -9999.0 -9999.0 -9999.0 -9999.0 -9999.0 -9999.0 -9999.0 -9999.0 -9999.0 -9999.0 -9999.0 -9999.0 -9999.0 -9999.0 -9999.0 -9999.0 -9999.0 -9999.0 -9999.0 -9999.0 -9999.0 -9999.0 -9999.0 -9999.0 -9999.0 -9999.0 -9999.0 -9999.0 -9999.0 -9999.0 -9999.0 -9999.0 -9999.0 -9999.0 -9999.0 -9999.0 -9999.0 -9999.0 -9999.0 -9999.0 -9999.0 -9999.0 -9999.0 -9999.0 -9999.0 -9999.0 -9999.0 -9999.0 -9999.0 -9999.0 -9999.0 -9999.0 -9999.0 -9999.0 -9999.0 -9999.0 -9999.0 -9999.0 -9999.0 -9999.0 -9999.0 -9999.0 -9999.0 -9999.0 -9999.0 -9999.0 -9999.0 -9999.0 -9999.0 -9999.0 -9999.0 -9999.0 -9999.0 -9999.0 -9999.0 -9999.0 -9999.0 -9999.0 -9999.0 -9999.0 -9999.0 -9999.0 -9999.0 -9999.0 -9999.0 -9999.0 -9999.0 -9999.0 -9999.0 -9999.0 -9999.0 -9999.0 -9999.0 -9999.0 -9999.0 -9999.0 -9999.0 -9999.0 -9999.0 -9999.0 -9999.0 -9999.0 -9999.0 -9999.0 -9999.0 -9999.0 -9999.0 -9999.0 -9999.0 -9999.0 -9999.0 -9999.0 -9999.0 -9999.0 -9999.0 -9999.0 -9999.0 -9999.0 -9999.0 -9999.0 -9999.0 -9999.0 -9999.0 -9999.0 -9999.0 -9999.0 -9999.0 -9999.0 -9999.0 -9999.0 -9999.0 -9999.0 -9999.0 -9999.0 -9999.0 -9999.0 -9999.0 -9999.0 -9999.0 -9999.0 -9999.0 -9999.0 -9999.0 -9999.0 -9999.0 -9999.0 -9999.0 -9999.0 -9999.0 -9999.0 -9999.0 -9999.0 -9999.0 -9999.0 -9999.0 -9999.0 -9999.0 -9999.0 -9999.0 -9999.0 -9999.0 -9999.0 -9999.0 -9999.0 -9999.0 -9999.0 -9999.0 -9999.0 -9999.0 -9999.0 -9999.0 -9999.0 -9999.0 -9999.0 -9999.0 -9999.0 -9999.0 -9999.0 -9999.0 -9999.0 -9999.0 -9999.0 -9999.0 -9999.0 -9999.0 -9999.0 -9999.0 -9999.0 -9999.0 -9999.0 -9999.0 -9999.0 -9999.0 -9999.0 -9999.0 -9999.0 -9999.0 -9999.0 -9999.0 -9999.0 -9999.0 -9999.0 -9999.0 -9999.0 -9999.0 -9999.0 -9999.0 -9999.0 -9999.0 -9999.0 -9999.0 -9999.0 -9999.0 -9999.0 -9999.0 -9999.0 -9999.0 -9999.0 -9999.0 -9999.0 -9999.0 -9999.0 -9999.0 -9999.0 -9999.0 -9999.0 -9999.0 -9999.0 -9999.0 -9999.0 -9999.0 -9999.0 -9999.0 -9999.0 -9999.0 -9999.0 -9999.0 -9999.0 -9999.0 -9999.0 -9999.0 -9999.0 -9999.0 -9999.0 -9999.0 -9999.0 -9999.0 -9999.0 -9999.0 -9999.0 -9999.0 -9999.0 -9999.0 -9999.0 -9999.0 -9999.0 -9999.0 -9999.0 -9999.0 -9999.0 -9999.0 -9999.0 -9999.0 -9999.0 -9999.0 -9999.0 -9999.0 -9999.0 -9999.0 -9999.0 -9999.0 -9999.0 -9999.0 -9999.0 -9999.0 -9999.0 -9999.0 -9999.0 -9999.0 -9999.0 -9999.0 -9999.0 -9999.0 -9999.0 -9999.0 -9999.0 -9999.0 -9999.0 -9999.0 -9999.0 -9999.0 -9999.0 -9999.0 -9999.0 -9999.0 -9999.0 -9999.0 -9999.0 -9999.0 -9999.0 -9999.0 -9999.0 -9999.0 -9999.0 -9999.0 -9999.0 -9999.0 -9999.0 -9999.0 -9999.0 -9999.0 -9999.0 -9999.0 -9999.0 -9999.0 -9999.0 -9999.0 -9999.0 -9999.0 -9999.0 -9999.0 -9999.0 -9999.0 -9999.0 -9999.0 -9999.0 -9999.0 -9999.0 -9999.0 -9999.0 -9999.0 -9999.0 -9999.0 -9999.0 -9999.0 -9999.0 -9999.0 -9999.0 -9999.0 -9999.0 -9999.0 -9999.0 -9999.0 -9999.0 -9999.0 -9999.0 -9999.0 -9999.0 -9999.0 -9999.0 -9999.0 -9999.0 -9999.0 -9999.0 -9999.0 -9999.0 -9999.0 -9999.0 -9999.0 -9999.0 -9999.0 -9999.0 -9999.0 -9999.0 -9999.0 -9999.0 -9999.0 -9999.0 -9999.0 -9999.0 -9999.0 -9999.0 -9999.0 -9999.0 -9999.0 -9999.0 -9999.0 -9999.0 -9999.0 -9999.0 -9999.0 -9999.0 -9999.0 -9999.0 -9999.0 -9999.0 -9999.0 -9999.0 -9999.0 -9999.0 -9999.0 -9999.0 -9999.0 -9999.0 -9999.0 -9999.0 -9999.0 -9999.0 -9999.0 -9999.0 -9999.0 -9999.0 -9999.0 -9999.0 -9999.0 -9999.0 -9999.0 -9999.0 -9999.0 -9999.0 -9999.0 -9999.0 -9999.0 -9999.0 -9999.0 -9999.0 -9999.0 -9999.0 -9999.0 -9999.0 -9999.0 -9999.0 -9999.0 -9999.0 -9999.0 -9999.0 -9999.0 -9999.0 -9999.0 -9999.0 -9999.0 -9999.0 -9999.0 -9999.0 -9999.0 -9999.0 -9999.0 -9999.0 -9999.0 -9999.0 -9999.0 -9999.0 -9999.0 -9999.0 -9999.0 -9999.0 -9999.0 -9999.0 -9999.0 -9999.0 -9999.0 -9999.0 -9999.0 -9999.0 -9999.0 -9999.0 -9999.0 -9999.0 -9999.0 -9999.0 -9999.0 -9999.0 -9999.0 -9999.0 -9999.0 -9999.0 -9999.0 -9999.0 -9999.0 -9999.0 -9999.0 -9999.0 -9999.0 -9999.0 -9999.0 -9999.0 -9999.0 -9999.0 -9999.0 -9999.0 -9999.0 -9999.0 -9999.0 -9999.0 -9999.0 -9999.0 -9999.0 -9999.0 -9999.0 -9999.0 -9999.0 -9999.0 -9999.0 -9999.0 -9999.0 -9999.0 -9999.0 -9999.0 -9999.0 -9999.0 -9999.0 -9999.0 -9999.0 -9999.0 -9999.0 -9999.0 -9999.0 -9999.0 -9999.0 -9999.0 -9999.0 -9999.0 -9999.0 -9999.0 -9999.0 -9999.0 -9999.0 -9999.0 -9999.0 -9999.0 -9999.0 -9999.0 -9999.0 -9999.0 -9999.0 -9999.0 -9999.0 -9999.0 -9999.0 -9999.0 -9999.0 -9999.0 -9999.0 -9999.0 -9999.0 -9999.0 -9999.0 -9999.0 -9999.0 -9999.0 -9999.0 -9999.0 -9999.0 -9999.0 -9999.0 -9999.0 -9999.0 -9999.0 -9999.0 -9999.0 -9999.0 -9999.0 -9999.0 -9999.0 -9999.0 -9999.0 -9999.0 -9999.0 -9999.0 -9999.0 -9999.0 -9999.0 -9999.0 -9999.0 -9999.0 -9999.0 -9999.0 -9999.0 -9999.0 -9999.0 -9999.0 -9999.0 -9999.0 -9999.0 -9999.0 -9999.0 -9999.0 -9999.0 -9999.0 -9999.0 -9999.0 -9999.0 -9999.0 -9999.0 -9999.0 -9999.0 -9999.0 -9999.0 -9999.0 -9999.0 -9999.0 -9999.0 -9999.0 -9999.0 -9999.0 -9999.0 -9999.0 -9999.0 -9999.0 -9999.0 -9999.0 -9999.0 -9999.0 -9999.0 -9999.0 -9999.0 -9999.0 -9999.0 -9999.0 -9999.0 -9999.0 -9999.0 -9999.0 -9999.0 -9999.0 -9999.0 -9999.0 -9999.0 -9999.0 -9999.0 -9999.0 -9999.0 -9999.0 -9999.0 -9999.0 -9999.0 -9999.0 -9999.0 -9999.0 -9999.0 -9999.0 -9999.0 -9999.0 -9999.0 -9999.0 -9999.0 -9999.0 -9999.0 -9999.0 -9999.0 -9999.0 -9999.0 -9999.0 -9999.0 -9999.0 -9999.0 -9999.0 -9999.0 -9999.0 -9999.0 -9999.0 -9999.0 -9999.0 -9999.0 -9999.0 -9999.0 -9999.0 -9999.0 -9999.0 -9999.0 -9999.0 -9999.0 -9999.0 -9999.0 -9999.0 -9999.0 -9999.0 -9999.0 -9999.0 -9999.0 -9999.0 -9999.0 -9999.0 -9999.0 -9999.0 -9999.0 -9999.0 -9999.0 -9999.0 -9999.0 -9999.0 -9999.0 -9999.0 -9999.0 -9999.0 -9999.0 -9999.0 -9999.0 -9999.0 -9999.0 -9999.0 -9999.0 -9999.0 -9999.0 -9999.0 -9999.0 -9999.0 -9999.0 -9999.0 -9999.0 -9999.0 -9999.0 -9999.0 -9999.0 -9999.0 -9999.0 -9999.0 -9999.0 -9999.0 -9999.0 -9999.0 -9999.0 -9999.0 -9999.0 -9999.0 -9999.0 -9999.0 -9999.0 -9999.0 -9999.0 -9999.0 -9999.0 -9999.0 -9999.0 -9999.0 -9999.0 -9999.0 -9999.0 -9999.0 -9999.0 -9999.0 -9999.0 -9999.0 -9999.0 -9999.0 -9999.0 -9999.0 -9999.0 -9999.0 -9999.0 -9999.0 -9999.0 -9999.0 -9999.0 -9999.0 -9999.0 -9999.0 -9999.0 -9999.0 -9999.0 -9999.0 -9999.0 -9999.0 -9999.0 -9999.0 -9999.0 -9999.0 -9999.0 -9999.0 -9999.0 -9999.0 -9999.0 -9999.0 -9999.0 -9999.0 -9999.0 -9999.0 -9999.0 -9999.0 -9999.0 -9999.0 -9999.0 -9999.0 -9999.0 -9999.0 -9999.0 -9999.0 -9999.0 -9999.0 -9999.0 -9999.0 -9999.0 -9999.0 -9999.0 -9999.0 -9999.0 -9999.0 -9999.0 -9999.0 -9999.0 -9999.0 -9999.0 -9999.0 -9999.0 -9999.0 -9999.0 -9999.0 -9999.0 -9999.0 -9999.0 -9999.0 -9999.0 -9999.0 -9999.0 -9999.0 -9999.0 -9999.0 -9999.0 -9999.0 -9999.0 -9999.0 -9999.0 -9999.0 -9999.0 -9999.0 -9999.0 -9999.0 -9999.0 -9999.0 -9999.0 -9999.0 -9999.0 -9999.0 -9999.0 -9999.0 -9999.0 -9999.0 -9999.0 -9999.0 -9999.0 -9999.0 -9999.0 -9999.0 -9999.0 -9999.0 -9999.0 -9999.0 -9999.0 -9999.0 -9999.0 -9999.0 -9999.0 -9999.0 -9999.0 -9999.0 -9999.0 -9999.0 -9999.0 -9999.0 -9999.0 -9999.0 -9999.0 -9999.0 -9999.0 -9999.0 -9999.0 -9999.0 -9999.0 -9999.0 -9999.0 -9999.0 -9999.0 -9999.0 -9999.0 -9999.0 -9999.0 -9999.0 -9999.0 -9999.0 -9999.0 -9999.0 -9999.0 -9999.0 -9999.0 -9999.0 -9999.0 -9999.0 -9999.0 -9999.0 -9999.0 -9999.0 -9999.0 -9999.0 -9999.0 -9999.0 -9999.0 -9999.0 -9999.0 -9999.0 -9999.0 -9999.0 -9999.0 -9999.0 -9999.0 -9999.0 -9999.0 -9999.0 -9999.0 -9999.0 -9999.0 -9999.0 -9999.0 -9999.0 -9999.0 -9999.0 -9999.0 -9999.0 -9999.0 -9999.0 -9999.0 -9999.0 -9999.0 -9999.0 -9999.0 -9999.0 -9999.0 -9999.0 -9999.0 -9999.0 -9999.0 -9999.0 -9999.0 -9999.0 -9999.0 -9999.0 -9999.0 -9999.0 -9999.0 -9999.0 -9999.0 -9999.0 -9999.0 -9999.0 -9999.0 -9999.0 -9999.0 -9999.0 -9999.0 -9999.0 -9999.0 -9999.0 -9999.0 -9999.0 -9999.0 -9999.0 -9999.0 -9999.0 -9999.0 -9999.0 -9999.0 -9999.0 -9999.0 -9999.0 -9999.0 -9999.0 -9999.0 -9999.0 -9999.0 -9999.0 -9999.0 -9999.0 -9999.0 -9999.0 -9999.0 -9999.0 -9999.0 -9999.0 -9999.0 -9999.0 -9999.0 -9999.0 -9999.0 -9999.0 -9999.0 -9999.0 -9999.0 -9999.0 -9999.0 -9999.0 -9999.0 -9999.0 -9999.0 -9999.0 -9999.0 -9999.0 -9999.0 -9999.0 -9999.0 -9999.0 -9999.0 -9999.0 -9999.0 -9999.0 -9999.0 -9999.0 -9999.0 -9999.0 -9999.0 -9999.0 -9999.0 -9999.0 -9999.0 -9999.0 -9999.0 -9999.0 -9999.0 -9999.0 -9999.0 -9999.0 -9999.0 -9999.0 -9999.0 -9999.0 -9999.0 -9999.0 -9999.0 -9999.0 -9999.0 -9999.0 -9999.0 -9999.0 -9999.0 -9999.0 -9999.0 -9999.0 -9999.0 -9999.0 -9999.0 -9999.0 -9999.0 -9999.0 -9999.0 -9999.0 -9999.0 -9999.0 -9999.0 -9999.0 -9999.0 -9999.0 -9999.0 -9999.0 -9999.0 -9999.0 -9999.0 -9999.0 -9999.0 -9999.0 -9999.0 -9999.0 -9999.0 -9999.0 -9999.0 -9999.0 -9999.0 -9999.0 -9999.0 -9999.0 -9999.0 -9999.0 -9999.0 -9999.0 -9999.0 -9999.0 -9999.0 -9999.0 -9999.0 -9999.0 -9999.0 -9999.0 -9999.0 -9999.0 -9999.0 -9999.0 -9999.0 -9999.0 -9999.0 -9999.0 -9999.0 -9999.0 -9999.0 -9999.0 -9999.0 -9999.0 -9999.0 -9999.0 -9999.0 -9999.0 -9999.0 -9999.0 -9999.0 -9999.0 -9999.0 -9999.0 -9999.0 -9999.0 -9999.0 -9999.0 -9999.0 -9999.0 -9999.0 -9999.0 -9999.0 -9999.0 -9999.0 -9999.0 -9999.0 -9999.0 -9999.0 -9999.0 -9999.0 -9999.0 -9999.0 -9999.0 -9999.0 -9999.0 -9999.0 -9999.0 -9999.0 -9999.0 -9999.0 -9999.0 -9999.0 -9999.0 -9999.0 -9999.0 -9999.0 -9999.0 -9999.0 -9999.0 -9999.0 -9999.0 -9999.0 -9999.0 -9999.0 -9999.0 -9999.0 -9999.0 -9999.0 -9999.0 -9999.0 -9999.0 -9999.0 -9999.0 -9999.0 -9999.0 -9999.0 -9999.0 -9999.0 -9999.0 -9999.0 -9999.0 -9999.0 -9999.0 -9999.0 -9999.0 -9999.0 -9999.0 -9999.0 -9999.0 -9999.0 -9999.0 -9999.0 -9999.0 -9999.0 -9999.0 -9999.0 -9999.0 -9999.0 -9999.0 -9999.0 -9999.0 -9999.0 -9999.0 -9999.0 -9999.0 -9999.0 -9999.0 -9999.0 -9999.0 -9999.0 -9999.0 -9999.0 -9999.0 -9999.0 -9999.0 -9999.0 -9999.0 -9999.0 -9999.0 -9999.0 -9999.0 -9999.0 -9999.0 -9999.0 -9999.0 -9999.0 -9999.0 -9999.0 -9999.0 -9999.0 -9999.0 -9999.0 -9999.0 -9999.0 -9999.0 -9999.0 -9999.0 -9999.0 -9999.0 -9999.0 -9999.0 -9999.0 -9999.0 -9999.0 -9999.0 -9999.0 -9999.0 -9999.0 -9999.0 -9999.0 -9999.0 -9999.0 -9999.0 -9999.0 -9999.0 -9999.0 -9999.0 -9999.0 -9999.0 -9999.0 -9999.0 -9999.0 -9999.0 -9999.0 -9999.0 -9999.0 -9999.0 -9999.0 -9999.0 -9999.0 -9999.0 -9999.0 -9999.0 -9999.0 -9999.0 -9999.0 -9999.0 -9999.0 -9999.0 -9999.0 -9999.0 -9999.0 -9999.0 -9999.0 -9999.0 -9999.0 -9999.0 -9999.0 -9999.0 -9999.0 -9999.0 -9999.0 -9999.0 -9999.0 -9999.0 -9999.0 -9999.0 -9999.0 -9999.0 -9999.0 -9999.0 -9999.0 -9999.0 -9999.0 -9999.0 -9999.0 -9999.0 -9999.0 -9999.0 -9999.0 -9999.0 -9999.0 -9999.0 -9999.0 -9999.0 -9999.0 -9999.0 -9999.0 -9999.0 -9999.0 -9999.0 -9999.0 -9999.0 -9999.0 -9999.0 -9999.0 -9999.0 -9999.0 -9999.0 -9999.0 -9999.0 -9999.0 -9999.0 -9999.0 -9999.0 -9999.0 -9999.0 -9999.0 -9999.0 -9999.0 -9999.0 -9999.0 -9999.0 -9999.0 -9999.0 -9999.0 -9999.0 -9999.0 -9999.0 -9999.0 -9999.0 -9999.0 -9999.0 -9999.0 -9999.0 -9999.0 -9999.0 -9999.0 -9999.0 -9999.0 -9999.0 -9999.0 -9999.0 -9999.0 -9999.0 -9999.0 -9999.0 -9999.0 -9999.0 -9999.0 -9999.0 -9999.0 -9999.0 -9999.0 -9999.0 -9999.0 -9999.0 -9999.0 -9999.0 -9999.0 -9999.0 -9999.0 -9999.0 -9999.0 -9999.0 -9999.0 -9999.0 -9999.0 -9999.0 -9999.0 -9999.0 -9999.0 -9999.0 -9999.0 -9999.0 -9999.0 -9999.0 -9999.0 -9999.0 -9999.0 -9999.0 -9999.0 -9999.0 -9999.0 -9999.0 -9999.0 -9999.0 -9999.0 -9999.0 -9999.0 -9999.0 -9999.0 -9999.0 -9999.0 -9999.0 -9999.0 -9999.0 -9999.0 -9999.0 -9999.0 -9999.0 -9999.0 -9999.0 -9999.0 -9999.0 -9999.0 -9999.0 -9999.0 -9999.0 -9999.0 -9999.0 -9999.0 -9999.0 -9999.0 -9999.0 -9999.0 -9999.0 -9999.0 -9999.0 -9999.0 -9999.0 -9999.0 -9999.0 -9999.0 -9999.0 -9999.0 -9999.0 -9999.0 -9999.0 -9999.0 -9999.0 -9999.0 -9999.0 -9999.0 -9999.0 -9999.0 -9999.0 -9999.0 -9999.0 -9999.0 -9999.0 -9999.0 -9999.0 -9999.0 -9999.0 -9999.0 -9999.0 -9999.0 -9999.0 -9999.0 -9999.0 -9999.0 -9999.0 -9999.0 -9999.0 -9999.0 -9999.0 -9999.0 -9999.0 -9999.0 -9999.0 -9999.0 -9999.0 -9999.0 -9999.0 -9999.0 -9999.0 -9999.0 -9999.0 -9999.0 -9999.0 -9999.0 -9999.0 -9999.0 -9999.0 -9999.0 -9999.0 -9999.0 -9999.0 -9999.0 -9999.0 -9999.0 -9999.0 -9999.0 -9999.0 -9999.0 -9999.0 -9999.0 -9999.0 -9999.0 -9999.0 -9999.0 -9999.0 -9999.0 -9999.0 -9999.0 -9999.0 -9999.0 -9999.0 -9999.0 -9999.0 -9999.0 -9999.0 -9999.0 -9999.0 -9999.0 -9999.0 -9999.0 -9999.0 -9999.0 -9999.0 -9999.0 -9999.0 -9999.0 -9999.0 -9999.0 -9999.0 -9999.0 -9999.0 -9999.0 -9999.0 -9999.0 -9999.0 -9999.0 -9999.0 -9999.0 -9999.0 -9999.0 -9999.0 -9999.0 -9999.0 -9999.0 -9999.0 -9999.0 -9999.0 -9999.0 -9999.0 -9999.0 -9999.0 -9999.0 -9999.0 -9999.0 -9999.0 -9999.0 -9999.0 -9999.0 -9999.0 -9999.0 -9999.0 -9999.0 -9999.0 -9999.0 -9999.0 -9999.0 -9999.0 -9999.0 -9999.0 -9999.0 -9999.0 -9999.0 -9999.0 -9999.0 -9999.0 -9999.0 -9999.0 -9999.0 -9999.0 -9999.0 -9999.0 -9999.0 -9999.0 -9999.0 -9999.0 -9999.0 -9999.0 -9999.0 -9999.0 -9999.0 -9999.0 -9999.0 -9999.0 -9999.0 -9999.0 -9999.0 -9999.0 -9999.0 -9999.0 -9999.0 -9999.0 -9999.0 -9999.0 -9999.0 -9999.0 -9999.0 -9999.0 -9999.0 -9999.0 -9999.0 -9999.0 -9999.0 -9999.0 -9999.0 -9999.0 -9999.0 -9999.0 -9999.0 -9999.0 -9999.0 -9999.0 -9999.0 -9999.0 -9999.0 -9999.0 -9999.0 -9999.0 -9999.0 -9999.0 -9999.0 -9999.0 -9999.0 -9999.0 -9999.0 -9999.0 -9999.0 -9999.0 -9999.0 -9999.0 -9999.0 -9999.0 -9999.0 -9999.0 -9999.0 -9999.0 -9999.0 -9999.0 -9999.0 -9999.0 -9999.0 -9999.0 -9999.0 -9999.0 -9999.0 -9999.0 -9999.0 -9999.0 -9999.0 -9999.0 -9999.0 -9999.0 -9999.0 -9999.0 -9999.0 -9999.0 -9999.0 -9999.0 -9999.0 -9999.0 -9999.0 -9999.0 -9999.0 -9999.0 -9999.0 -9999.0 -9999.0 -9999.0 -9999.0 -9999.0 -9999.0 -9999.0 -9999.0 -9999.0 -9999.0 -9999.0 -9999.0 -9999.0 -9999.0 -9999.0 -9999.0 -9999.0 -9999.0 -9999.0 -9999.0 -9999.0 -9999.0 -9999.0 -9999.0 -9999.0 -9999.0 -9999.0 -9999.0 -9999.0 -9999.0 -9999.0 -9999.0 -9999.0 -9999.0 -9999.0 -9999.0 -9999.0 -9999.0 -9999.0 -9999.0 -9999.0 -9999.0 -9999.0 -9999.0 -9999.0 -9999.0 -9999.0 -9999.0 -9999.0 -9999.0 -9999.0 -9999.0 -9999.0 -9999.0 -9999.0 -9999.0 -9999.0 -9999.0 -9999.0 -9999.0 -9999.0 -9999.0 -9999.0 -9999.0 -9999.0 -9999.0 -9999.0 -9999.0 -9999.0 -9999.0 -9999.0 -9999.0 -9999.0 -9999.0 -9999.0 -9999.0 -9999.0 -9999.0 -9999.0 -9999.0
-9999.0 -9999.0 -9999.0 -9999.0 -9999.0 -9999.0 -9999.0 -9999.0 -9999.0 -9999.0 -9999.0 -9999.0 -9999.0 -9999.0 -9999.0 -9999.0 -9999.0 -9999.0 -9999.0 -9999.0 -9999.0 -9999.0 -9999.0 -9999.0 -9999.0 -9999.0 -9999.0 -9999.0 -9999.0 -9999.0 -9999.0 -9999.0 -9999.0 -9999.0 -9999.0 -9999.0 -9999.0 -9999.0 -9999.0 -9999.0 -9999.0 -9999.0 -9999.0 -9999.0 -9999.0 -9999.0 -9999.0 -9999.0 -9999.0 -9999.0 -9999.0 -9999.0 -9999.0 -9999.0 -9999.0 -9999.0 -9999.0 -9999.0 -9999.0 -9999.0 -9999.0 -9999.0 -9999.0 -9999.0 -9999.0 -9999.0 -9999.0 -9999.0 -9999.0 -9999.0 -9999.0 -9999.0 -9999.0 -9999.0 -9999.0 -9999.0 -9999.0 -9999.0 -9999.0 -9999.0 -9999.0 -9999.0 -9999.0 -9999.0 -9999.0 -9999.0 -9999.0 -9999.0 -9999.0 -9999.0 -9999.0 -9999.0 -9999.0 -9999.0 -9999.0 -9999.0 -9999.0 -9999.0 -9999.0 -9999.0 -9999.0 -9999.0 -9999.0 -9999.0 -9999.0 -9999.0 -9999.0 -9999.0 -9999.0 -9999.0 -9999.0 -9999.0 -9999.0 -9999.0 -9999.0 -9999.0 -9999.0 -9999.0 -9999.0 -9999.0 -9999.0 -9999.0 -9999.0 -9999.0 -9999.0 -9999.0 -9999.0 -9999.0 -9999.0 -9999.0 -9999.0 -9999.0 -9999.0 -9999.0 -9999.0 -9999.0 -9999.0 -9999.0 -9999.0 -9999.0 -9999.0 -9999.0 -9999.0 -9999.0 -9999.0 -9999.0 -9999.0 -9999.0 -9999.0 -9999.0 -9999.0 -9999.0 -9999.0 -9999.0 -9999.0 -9999.0 -9999.0 -9999.0 -9999.0 -9999.0 -9999.0 -9999.0 -9999.0 -9999.0 -9999.0 -9999.0 -9999.0 -9999.0 -9999.0 -9999.0 -9999.0 -9999.0 -9999.0 -9999.0 -9999.0 -9999.0 -9999.0 -9999.0 -9999.0 -9999.0 -9999.0 -9999.0 -9999.0 -9999.0 -9999.0 -9999.0 -9999.0 -9999.0 -9999.0 -9999.0 -9999.0 -9999.0 -9999.0 -9999.0 -9999.0 -9999.0 -9999.0 -9999.0 -9999.0 -9999.0 -9999.0 -9999.0 -9999.0 -9999.0 -9999.0 -9999.0 -9999.0 -9999.0 -9999.0 -9999.0 -9999.0 -9999.0 -9999.0 -9999.0 -9999.0 -9999.0 -9999.0 -9999.0 -9999.0 -9999.0 -9999.0 -9999.0 -9999.0 -9999.0 -9999.0 -9999.0 -9999.0 -9999.0 -9999.0 -9999.0 -9999.0 -9999.0 -9999.0 -9999.0 -9999.0 -9999.0 -9999.0 -9999.0 -9999.0 -9999.0 -9999.0 -9999.0 -9999.0 -9999.0 -9999.0 -9999.0 -9999.0 -9999.0 -9999.0 -9999.0 -9999.0 -9999.0 -9999.0 -9999.0 -9999.0 -9999.0 -9999.0 -9999.0 -9999.0 -9999.0 -9999.0 -9999.0 -9999.0 -9999.0 -9999.0 -9999.0 -9999.0 -9999.0 -9999.0 -9999.0 -9999.0 -9999.0 -9999.0 -9999.0 -9999.0 -9999.0 -9999.0 -9999.0 -9999.0 -9999.0 -9999.0 -9999.0 -9999.0 -9999.0 -9999.0 -9999.0 -9999.0 -9999.0 -9999.0 -9999.0 -9999.0 -9999.0 -9999.0 -9999.0 -9999.0 -9999.0 -9999.0 -9999.0 -9999.0 -9999.0 -9999.0 -9999.0 -9999.0 -9999.0 -9999.0 -9999.0 -9999.0 -9999.0 -9999.0 -9999.0 -9999.0 -9999.0 -9999.0 -9999.0 -9999.0 -9999.0 -9999.0 -9999.0 -9999.0 -9999.0 -9999.0 -9999.0 -9999.0 -9999.0 -9999.0 -9999.0 -9999.0 -9999.0 -9999.0 -9999.0 -9999.0 -9999.0 -9999.0 -9999.0 -9999.0 -9999.0 -9999.0 -9999.0 -9999.0 -9999.0 -9999.0 -9999.0 -9999.0 -9999.0 -9999.0 -9999.0 -9999.0 -9999.0 -9999.0 -9999.0 -9999.0 -9999.0 -9999.0 -9999.0 -9999.0 -9999.0 -9999.0 -9999.0 -9999.0 -9999.0 -9999.0 -9999.0 -9999.0 -9999.0 -9999.0 -9999.0 -9999.0 -9999.0 -9999.0 -9999.0 -9999.0 -9999.0 -9999.0 -9999.0 -9999.0 -9999.0 -9999.0 -9999.0 -9999.0 -9999.0 -9999.0 -9999.0 -9999.0 -9999.0 -9999.0 -9999.0 -9999.0 -9999.0 -9999.0 -9999.0 -9999.0 -9999.0 -9999.0 -9999.0 -9999.0 -9999.0 -9999.0 -9999.0 -9999.0 -9999.0 -9999.0 -9999.0 -9999.0 -9999.0 -9999.0 -9999.0 -9999.0 -9999.0 -9999.0 -9999.0 -9999.0 -9999.0 -9999.0 -9999.0 -9999.0 -9999.0 -9999.0 -9999.0 -9999.0 -9999.0 -9999.0 -9999.0 -9999.0 -9999.0 -9999.0 -9999.0 -9999.0 -9999.0 -9999.0 -9999.0 -9999.0 -9999.0 -9999.0 -9999.0 -9999.0 -9999.0 -9999.0 -9999.0 -9999.0 -9999.0 -9999.0 -9999.0 -9999.0 -9999.0 -9999.0 -9999.0 -9999.0 -9999.0 -9999.0 -9999.0 -9999.0 -9999.0 -9999.0 -9999.0 -9999.0 -9999.0 -9999.0 -9999.0 -9999.0 -9999.0 -9999.0 -9999.0 -9999.0 -9999.0 -9999.0 -9999.0 -9999.0 -9999.0 -9999.0 -9999.0 -9999.0 -9999.0 -9999.0 -9999.0 -9999.0 -9999.0 -9999.0 -9999.0 -9999.0 -9999.0 -9999.0 -9999.0 -9999.0 -9999.0 -9999.0 -9999.0 -9999.0 -9999.0 -9999.0 -9999.0 -9999.0 -9999.0 -9999.0 -9999.0 -9999.0 -9999.0 -9999.0 -9999.0 -9999.0 -9999.0 -9999.0 -9999.0 -9999.0 -9999.0 -9999.0 -9999.0 -9999.0 -9999.0 -9999.0 -9999.0 -9999.0 -9999.0 -9999.0 -9999.0 -9999.0 -9999.0 -9999.0 -9999.0 -9999.0 -9999.0 -9999.0 -9999.0 -9999.0 -9999.0 -9999.0 -9999.0 -9999.0 -9999.0 -9999.0 -9999.0 -9999.0 -9999.0 -9999.0 -9999.0 -9999.0 -9999.0 -9999.0 -9999.0 -9999.0 -9999.0 -9999.0 -9999.0 -9999.0 -9999.0 -9999.0 -9999.0 -9999.0 -9999.0 -9999.0 -9999.0 -9999.0 -9999.0 -9999.0 -9999.0 -9999.0 -9999.0 -9999.0 -9999.0 -9999.0 -9999.0 -9999.0 -9999.0 -9999.0 -9999.0 -9999.0 -9999.0 -9999.0 -9999.0 -9999.0 -9999.0 -9999.0 -9999.0 -9999.0 -9999.0 -9999.0 -9999.0 -9999.0 -9999.0 -9999.0 -9999.0 -9999.0 -9999.0 -9999.0 -9999.0 -9999.0 -9999.0 -9999.0 -9999.0 -9999.0 -9999.0 -9999.0 -9999.0 -9999.0 -9999.0 -9999.0 -9999.0 -9999.0 -9999.0 -9999.0 -9999.0 -9999.0 -9999.0 -9999.0 -9999.0 -9999.0 -9999.0 -9999.0 -9999.0 -9999.0 -9999.0 -9999.0 -9999.0 -9999.0 -9999.0 -9999.0 -9999.0 -9999.0 -9999.0 -9999.0 -9999.0 -9999.0 -9999.0 -9999.0 -9999.0 -9999.0 -9999.0 -9999.0 -9999.0 -9999.0 -9999.0 -9999.0 -9999.0 -9999.0 -9999.0 -9999.0 -9999.0 -9999.0 -9999.0 -9999.0 -9999.0 -9999.0 -9999.0 -9999.0 -9999.0 -9999.0 -9999.0 -9999.0 -9999.0 -9999.0 -9999.0 -9999.0 -9999.0 -9999.0 -9999.0 -9999.0 -9999.0 -9999.0 -9999.0 -9999.0 -9999.0 -9999.0 -9999.0 -9999.0 -9999.0 -9999.0 -9999.0 -9999.0 -9999.0 -9999.0 -9999.0 -9999.0 -9999.0 -9999.0 -9999.0 -9999.0 -9999.0 -9999.0 -9999.0 -9999.0 -9999.0 -9999.0 -9999.0 -9999.0 -9999.0 -9999.0 -9999.0 -9999.0 -9999.0 -9999.0 -9999.0 -9999.0 -9999.0 -9999.0 -9999.0 -9999.0 -9999.0 -9999.0 -9999.0 -9999.0 -9999.0 -9999.0 -9999.0 -9999.0 -9999.0 -9999.0 -9999.0 -9999.0 -9999.0 -9999.0 -9999.0 -9999.0 -9999.0 -9999.0 -9999.0 -9999.0 -9999.0 -9999.0 -9999.0 -9999.0 -9999.0 -9999.0 -9999.0 -9999.0 -9999.0 -9999.0 -9999.0 -9999.0 -9999.0 -9999.0 -9999.0 -9999.0 -9999.0 -9999.0 -9999.0 -9999.0 -9999.0 -9999.0 -9999.0 -9999.0 -9999.0 -9999.0 -9999.0 -9999.0 -9999.0 -9999.0 -9999.0 -9999.0 -9999.0 -9999.0 -9999.0 -9999.0 -9999.0 -9999.0 -9999.0 -9999.0 -9999.0 -9999.0 -9999.0 -9999.0 -9999.0 -9999.0 -9999.0 -9999.0 -9999.0 -9999.0 -9999.0 -9999.0 -9999.0 -9999.0 -9999.0 -9999.0 -9999.0 -9999.0 -9999.0 -9999.0 -9999.0 -9999.0 -9999.0 -9999.0 -9999.0 -9999.0 -9999.0 -9999.0 -9999.0 -9999.0 -9999.0 -9999.0 -9999.0 -9999.0 -9999.0 -9999.0 -9999.0 -9999.0 -9999.0 -9999.0 -9999.0 -9999.0 -9999.0 -9999.0 -9999.0 -9999.0 -9999.0 -9999.0 -9999.0 -9999.0 -9999.0 -9999.0 -9999.0 -9999.0 -9999.0 -9999.0 -9999.0 -9999.0 -9999.0 -9999.0 -9999.0 -9999.0 -9999.0 -9999.0 -9999.0 -9999.0 -9999.0 -9999.0 -9999.0 -9999.0 -9999.0 -9999.0 -9999.0 -9999.0 -9999.0 -9999.0 -9999.0 -9999.0 -9999.0 -9999.0 -9999.0 -9999.0 -9999.0 -9999.0 -9999.0 -9999.0 -9999.0 -9999.0 -9999.0 -9999.0 -9999.0 -9999.0 -9999.0 -9999.0 -9999.0 -9999.0 -9999.0 -9999.0 -9999.0 -9999.0 -9999.0 -9999.0 -9999.0 -9999.0 -9999.0 -9999.0 -9999.0 -9999.0 -9999.0 -9999.0 -9999.0 -9999.0 -9999.0 -9999.0 -9999.0 -9999.0 -9999.0 -9999.0 -9999.0 -9999.0 -9999.0 -9999.0 -9999.0 -9999.0 -9999.0 -9999.0 -9999.0 -9999.0 -9999.0 -9999.0 -9999.0 -9999.0 -9999.0 -9999.0 -9999.0 -9999.0 -9999.0 -9999.0 -9999.0 -9999.0 -9999.0 -9999.0 -9999.0 -9999.0 -9999.0 -9999.0 -9999.0 -9999.0 -9999.0 -9999.0 -9999.0 -9999.0 -9999.0 -9999.0 -9999.0 -9999.0 -9999.0 -9999.0 -9999.0 -9999.0 -9999.0 -9999.0 -9999.0 -9999.0 -9999.0 -9999.0 -9999.0 -9999.0 -9999.0 -9999.0 -9999.0 -9999.0 -9999.0 -9999.0 -9999.0 -9999.0 -9999.0 -9999.0 -9999.0 -9999.0 -9999.0 -9999.0 -9999.0 -9999.0 -9999.0 -9999.0 -9999.0 -9999.0 -9999.0 -9999.0 -9999.0 -9999.0 -9999.0 -9999.0 -9999.0 -9999.0 -9999.0 -9999.0 -9999.0 -9999.0 -9999.0 -9999.0 -9999.0 -9999.0 -9999.0 -9999.0 -9999.0 -9999.0 -9999.0 -9999.0 -9999.0 -9999.0 -9999.0 -9999.0 -9999.0 -9999.0 -9999.0 -9999.0 -9999.0 -9999.0 -9999.0 -9999.0 -9999.0 -9999.0 -9999.0 -9999.0 -9999.0 -9999.0 -9999.0 -9999.0 -9999.0 -9999.0 -9999.0 -9999.0 -9999.0 -9999.0 -9999.0 -9999.0 -9999.0 -9999.0 -9999.0 -9999.0 -9999.0 -9999.0 -9999.0 -9999.0 -9999.0 -9999.0 -9999.0 -9999.0 -9999.0 -9999.0 -9999.0 -9999.0 -9999.0 -9999.0 -9999.0 -9999.0 -9999.0 -9999.0 -9999.0 -9999.0 -9999.0 -9999.0 -9999.0 -9999.0 -9999.0 -9999.0 -9999.0 -9999.0 -9999.0 -9999.0 -9999.0 -9999.0 -9999.0 -9999.0 -9999.0 -9999.0 -9999.0 -9999.0 -9999.0 -9999.0 -9999.0 -9999.0 -9999.0 -9999.0 -9999.0 -9999.0 -9999.0 -9999.0 -9999.0 -9999.0 -9999.0 -9999.0 -9999.0 -9999.0 -9999.0 -9999.0 -9999.0 -9999.0 -9999.0 -9999.0 -9999.0 -9999.0 -9999.0 -9999.0 -9999.0 -9999.0 -9999.0 -9999.0 -9999.0 -9999.0 -9999.0 -9999.0 -9999.0 -9999.0 -9999.0 -9999.0 -9999.0 -9999.0 -9999.0 -9999.0 -9999.0 -9999.0 -9999.0 -9999.0 -9999.0 -9999.0 -9999.0 -9999.0 -9999.0 -9999.0 -9999.0 -9999.0 -9999.0 -9999.0 -9999.0 -9999.0 -9999.0 -9999.0 -9999.0 -9999.0 -9999.0 -9999.0 -9999.0 -9999.0 -9999.0 -9999.0 -9999.0 -9999.0 -9999.0 -9999.0 -9999.0 -9999.0 -9999.0 -9999.0 -9999.0 -9999.0 -9999.0 -9999.0 -9999.0 -9999.0 -9999.0 -9999.0 -9999.0 -9999.0 -9999.0 -9999.0 -9999.0 -9999.0 -9999.0 -9999.0 -9999.0 -9999.0 -9999.0 -9999.0 -9999.0 -9999.0 -9999.0 -9999.0 -9999.0 -9999.0 -9999.0 -9999.0 -9999.0 -9999.0 -9999.0 -9999.0 -9999.0 -9999.0 -9999.0 -9999.0 -9999.0 -9999.0 -9999.0 -9999.0 -9999.0 -9999.0 -9999.0 -9999.0 -9999.0 -9999.0 -9999.0 -9999.0 -9999.0 -9999.0 -9999.0 -9999.0 -9999.0 -9999.0 -9999.0 -9999.0 -9999.0 -9999.0 -9999.0 -9999.0 -9999.0 -9999.0 -9999.0 -9999.0 -9999.0 -9999.0 -9999.0 -9999.0 -9999.0 -9999.0 -9999.0 -9999.0 -9999.0 -9999.0 -9999.0 -9999.0 -9999.0 -9999.0 -9999.0 -9999.0 -9999.0 -9999.0 -9999.0 -9999.0 -9999.0 -9999.0 -9999.0 -9999.0 -9999.0 -9999.0 -9999.0 -9999.0 -9999.0 -9999.0 -9999.0 -9999.0 -9999.0 -9999.0 -9999.0 -9999.0 -9999.0 -9999.0 -9999.0 -9999.0 -9999.0 -9999.0 -9999.0 -9999.0 -9999.0 -9999.0 -9999.0 -9999.0 -9999.0 -9999.0 -9999.0 -9999.0 -9999.0 -9999.0 -9999.0 -9999.0 -9999.0 -9999.0 -9999.0 -9999.0 -9999.0 -9999.0 -9999.0 -9999.0 -9999.0 -9999.0 -9999.0 -9999.0 -9999.0 -9999.0 -9999.0 -9999.0 -9999.0 -9999.0 -9999.0 -9999.0 -9999.0 -9999.0 -9999.0 -9999.0 -9999.0 -9999.0 -9999.0 -9999.0 -9999.0 -9999.0 -9999.0 -9999.0 -9999.0 -9999.0 -9999.0 -9999.0 -9999.0 -9999.0 -9999.0 -9999.0 -9999.0 -9999.0 -9999.0 -9999.0 -9999.0 -9999.0 -9999.0 -9999.0 -9999.0 -9999.0 -9999.0 -9999.0 -9999.0 -9999.0 -9999.0 -9999.0 -9999.0 -9999.0 -9999.0 -9999.0 -9999.0 -9999.0 -9999.0 -9999.0 -9999.0 -9999.0 -9999.0 -9999.0 -9999.0 -9999.0 -9999.0 -9999.0 -9999.0 -9999.0 -9999.0 -9999.0 -9999.0 -9999.0 -9999.0 -9999.0 -9999.0 -9999.0 -9999.0 -9999.0 -9999.0 -9999.0 -9999.0 -9999.0 -9999.0 -9999.0 -9999.0 -9999.0 -9999.0 -9999.0 -9999.0 -9999.0 -9999.0 -9999.0 -9999.0 -9999.0 -9999.0 -9999.0 -9999.0 -9999.0 -9999.0 -9999.0 -9999.0 -9999.0 -9999.0 -9999.0 -9999.0 -9999.0 -9999.0 -9999.0 -9999.0 -9999.0 -9999.0 -9999.0 -9999.0 -9999.0 -9999.0 -9999.0 -9999.0 -9999.0 -9999.0 -9999.0 -9999.0 -9999.0 -9999.0 -9999.0 -9999.0 -9999.0 -9999.0 -9999.0 -9999.0 -9999.0 -9999.0 -9999.0 -9999.0 -9999.0 -9999.0 -9999.0 -9999.0 -9999.0 -9999.0 -9999.0 -9999.0 -9999.0 -9999.0 -9999.0 -9999.0 -9999.0 -9999.0 -9999.0 -9999.0 -9999.0 -9999.0 -9999.0 -9999.0 -9999.0 -9999.0 -9999.0 -9999.0 -9999.0 -9999.0 -9999.0 -9999.0 -9999.0 -9999.0 -9999.0 -9999.0 -9999.0 -9999.0 -9999.0 -9999.0 -9999.0 -9999.0 -9999.0 -9999.0 -9999.0 -9999.0 -9999.0 -9999.0 -9999.0 -9999.0 -9999.0 -9999.0 -9999.0 -9999.0 -9999.0 -9999.0 -9999.0 -9999.0 -9999.0 -9999.0 -9999.0 -9999.0 -9999.0 -9999.0 -9999.0 -9999.0 -9999.0 -9999.0 -9999.0 -9999.0 -9999.0 -9999.0 -9999.0 -9999.0 -9999.0 -9999.0 -9999.0 -9999.0 -9999.0 -9999.0 -9999.0 -9999.0 -9999.0 -9999.0 -9999.0 -9999.0 -9999.0 -9999.0 -9999.0 -9999.0 -9999.0 -9999.0 -9999.0 -9999.0 -9999.0 -9999.0 -9999.0 -9999.0 -9999.0 -9999.0 -9999.0 -9999.0 -9999.0 -9999.0 -9999.0 -9999.0 -9999.0 -9999.0 -9999.0 -9999.0 -9999.0 -9999.0 -9999.0 -9999.0 -9999.0 -9999.0 -9999.0 -9999.0 -9999.0 -9999.0 -9999.0 -9999.0 -9999.0 -9999.0 -9999.0 -9999.0 -9999.0 -9999.0 -9999.0 -9999.0 -9999.0 -9999.0 -9999.0 -9999.0 -9999.0 -9999.0 -9999.0 -9999.0 -9999.0 -9999.0 -9999.0 -9999.0 -9999.0 -9999.0 -9999.0 -9999.0 -9999.0 -9999.0 -9999.0 -9999.0 -9999.0 -9999.0 -9999.0 -9999.0 -9999.0 -9999.0 -9999.0 -9999.0 -9999.0 -9999.0 -9999.0 -9999.0 -9999.0 -9999.0 -9999.0 -9999.0 -9999.0 -9999.0 -9999.0 -9999.0 -9999.0 -9999.0 -9999.0 -9999.0 -9999.0 -9999.0 -9999.0 -9999.0 -9999.0 -9999.0 -9999.0 -9999.0 -9999.0 -9999.0 -9999.0 -9999.0 -9999.0 -9999.0 -9999.0 -9999.0 -9999.0 -9999.0 -9999.0 -9999.0 -9999.0 -9999.0 -9999.0 -9999.0 -9999.0 -9999.0 -9999.0 -9999.0 -9999.0 -9999.0 -9999.0 -9999.0 -9999.0 -9999.0 -9999.0 -9999.0 -9999.0 -9999.0 -9999.0 -9999.0 -9999.0 -9999.0 -9999.0 -9999.0 -9999.0 -9999.0 -9999.0 -9999.0 -9999.0 -9999.0 -9999.0 -9999.0 -9999.0 -9999.0 -9999.0 -9999.0 -9999.0 -9999.0 -9999.0 -9999.0 -9999.0 -9999.0 -9999.0 -9999.0 -9999.0 -9999.0 -9999.0 -9999.0 -9999.0 -9999.0 -9999.0 -9999.0 -9999.0 -9999.0 -9999.0 -9999.0 -9999.0 -9999.0 -9999.0 -9999.0 -9999.0 -9999.0 -9999.0 -9999.0 -9999.0 -9999.0 -9999.0 -9999.0 -9999.0 -9999.0 -9999.0 -9999.0 -9999.0 -9999.0 -9999.0 -9999.0 -9999.0 -9999.0 -9999.0 -9999.0 -9999.0 -9999.0 -9999.0 -9999.0 -9999.0 -9999.0 -9999.0 -9999.0 -9999.0 -9999.0 -9999.0 -9999.0 -9999.0 -9999.0 -9999.0 -9999.0 -9999.0 -9999.0 -9999.0 -9999.0 -9999.0 -9999.0 -9999.0 -9999.0 -9999.0 -9999.0 -9999.0 -9999.0 -9999.0 -9999.0 -9999.0 -9999.0 -9999.0 -9999.0 -9999.0 -9999.0 -9999.0 -9999.0 -9999.0 -9999.0 -9999.0 -9999.0 -9999.0 -9999.0 -9999.0 -9999.0 -9999.0 -9999.0 -9999.0 -9999.0 -9999.0 -9999.0 -9999.0 -9999.0 -9999.0 -9999.0 -9999.0 -9999.0 -9999.0 -9999.0 -9999.0 -9999.0 -9999.0 -9999.0 -9999.0 -9999.0 -9999.0 -9999.0 -9999.0 -9999.0 -9999.0 -9999.0 -9999.0 -9999.0 -9999.0 -9999.0 -9999.0 -9999.0 -9999.0 -9999.0 -9999.0 -9999.0 -9999.0 -9999.0 -9999.0 -9999.0 -9999.0 -9999.0 -9999.0 -9999.0 -9999.0 -9999.0 -9999.0 -9999.0 -9999.0 -9999.0 -9999.0 -9999.0 -9999.0 -9999.0 -9999.0 -9999.0 -9999.0 -9999.0 -9999.0 -9999.0 -9999.0 -9999.0 -9999.0 -9999.0 -9999.0 -9999.0 -9999.0 -9999.0 -9999.0 -9999.0 -9999.0 -9999.0 -9999.0 -9999.0 -9999.0 -9999.0 -9999.0 -9999.0 -9999.0 -9999.0 -9999.0 -9999.0 -9999.0 -9999.0 -9999.0 -9999.0 -9999.0 -9999.0 -9999.0 -9999.0 -9999.0 -9999.0 -9999.0 -9999.0 -9999.0 -9999.0 -9999.0 -9999.0 -9999.0 -9999.0 -9999.0 -9999.0 -9999.0 -9999.0 -9999.0 -9999.0 -9999.0 -9999.0 -9999.0 -9999.0 -9999.0 -9999.0 -9999.0 -9999.0 -9999.0 -9999.0 -9999.0 -9999.0 -9999.0 -9999.0 -9999.0 -9999.0 -9999.0 -9999.0 -9999.0 -9999.0 -9999.0 -9999.0 -9999.0 -9999.0 -9999.0 -9999.0 -9999.0 -9999.0 -9999.0 -9999.0 -9999.0 -9999.0 -9999.0 -9999.0 -9999.0 -9999.0 -9999.0 -9999.0 -9999.0 -9999.0 -9999.0 -9999.0 -9999.0 -9999.0 -9999.0 -9999.0 -9999.0 -9999.0 -9999.0 -9999.0 -9999.0 -9999.0 -9999.0 -9999.0 -9999.0 -9999.0 -9999.0 -9999.0 -9999.0 -9999.0 -9999.0 -9999.0 -9999.0 -9999.0 -9999.0 -9999.0 -9999.0 -9999.0 -9999.0 -9999.0 -9999.0 -9999.0 -9999.0 -9999.0 -9999.0 -9999.0 -9999.0 -9999.0 -9999.0 -9999.0 -9999.0 -9999.0 -9999.0 -9999.0 -9999.0 -9999.0 -9999.0 -9999.0 -9999.0 -9999.0 -9999.0 -9999.0 -9999.0 -9999.0 -9999.0 -9999.0 -9999.0 -9999.0 -9999.0 -9999.0 -9999.0 -9999.0 -9999.0 -9999.0 -9999.0 -9999.0 -9999.0 -9999.0 -9999.0 -9999.0 -9999.0 -9999.0 -9999.0 -9999.0 -9999.0 -9999.0 -9999.0 -9999.0 -9999.0 -9999.0 -9999.0 -9999.0 -9999.0 -9999.0 -9999.0 -9999.0 -9999.0 -9999.0 -9999.0 -9999.0 -9999.0 -9999.0 -9999.0 -9999.0 -9999.0 -9999.0 -9999.0 -9999.0 -9999.0 -9999.0 -9999.0 -9999.0 -9999.0 -9999.0 -9999.0 -9999.0 -9999.0 -9999.0 -9999.0 -9999.0 -9999.0 -9999.0 -9999.0 -9999.0 -9999.0 -9999.0 -9999.0 -9999.0 -9999.0 -9999.0 -9999.0 -9999.0 -9999.0 -9999.0 -9999.0 -9999.0 -9999.0 -9999.0 -9999.0 -9999.0 -9999.0 -9999.0 -9999.0 -9999.0 -9999.0 -9999.0 -9999.0 -9999.0 -9999.0 -9999.0 -9999.0 -9999.0 -9999.0 -9999.0 -9999.0 -9999.0 -9999.0 -9999.0 -9999.0 -9999.0 -9999.0 -9999.0 -9999.0 -9999.0 -9999.0 -9999.0 -9999.0 -9999.0 -9999.0 -9999.0 -9999.0 -9999.0 -9999.0 -9999.0 -9999.0 -9999.0 -9999.0 -9999.0 -9999.0 -9999.0 -9999.0 -9999.0 -9999.0 -9999.0 -9999.0 -9999.0 -9999.0 -9999.0 -9999.0 -9999.0 -9999.0 -9999.0 -9999.0 -9999.0 -9999.0 -9999.0 -9999.0 -9999.0 -9999.0 -9999.0 -9999.0 -9999.0 -9999.0 -9999.0 -9999.0 -9999.0 -9999.0 -9999.0 -9999.0 -9999.0 -9999.0 -9999.0 -9999.0 -9999.0 -9999.0 -9999.0 -9999.0 -9999.0 -9999.0 -9999.0 -9999.0 -9999.0 -9999.0 -9999.0 -9999.0 -9999.0 -9999.0 -9999.0 -9999.0 -9999.0 -9999.0 -9999.0 -9999.0 -9999.0 -9999.0 -9999.0 -9999.0 -9999.0 -9999.0 -9999.0 -9999.0 -9999.0 -9999.0 -9999.0 -9999.0 -9999.0 -9999.0 -9999.0 -9999.0 -9999.0 -9999.0 -9999.0 -9999.0 -9999.0 -9999.0 -9999.0 -9999.0 -9999.0 -9999.0 -9999.0 -9999.0 -9999.0 -9999.0 -9999.0 -9999.0 -9999.0 -9999.0 -9999.0 -9999.0 -9999.0 -9999.0 -9999.0 -9999.0 -9999.0 -9999.0 -9999.0 -9999.0 -9999.0 -9999.0 -9999.0 -9999.0 -9999.0 -9999.0 -9999.0 -9999.0 -9999.0 -9999.0 -9999.0 -9999.0 -9999.0 -9999.0 -9999.0 -9999.0 -9999.0 -9999.0 -9999.0 -9999.0 -9999.0 -9999.0 -9999.0 -9999.0 -9999.0 -9999.0 -9999.0 -9999.0 -9999.0 -9999.0 -9999.0 -9999.0 -9999.0 -9999.0 -9999.0 -9999.0 -9999.0 -9999.0 -9999.0 -9999.0 -9999.0 -9999.0 -9999.0 -9999.0 -9999.0 -9999.0 -9999.0 -9999.0 -9999.0 -9999.0 -9999.0 -9999.0 -9999.0 -9999.0 -9999.0 -9999.0 -9999.0 -9999.0 -9999.0 -9999.0 -9999.0 -9999.0 -9999.0 -9999.0 -9999.0 -9999.0 -9999.0 -9999.0 -9999.0 -9999.0 -9999.0 -9999.0 -9999.0 -9999.0 -9999.0 -9999.0 -9999.0 -9999.0 -9999.0 -9999.0 -9999.0 -9999.0 -9999.0 -9999.0 -9999.0 -9999.0 -9999.0 -9999.0 -9999.0 -9999.0 -9999.0 -9999.0 -9999.0 -9999.0 -9999.0 -9999.0 -9999.0 -9999.0 -9999.0 -9999.0 -9999.0 -9999.0 -9999.0 -9999.0 -9999.0 -9999.0 -9999.0 -9999.0 -9999.0 -9999.0 -9999.0 -9999.0 -9999.0 -9999.0 -9999.0 -9999.0 -9999.0 -9999.0 -9999.0 -9999.0 -9999.0 -9999.0 -9999.0 -9999.0 -9999.0 -9999.0 -9999.0 -9999.0 -9999.0 -9999.0 -9999.0 -9999.0 -9999.0 -9999.0 -9999.0 -9999.0 -9999.0 -9999.0 -9999.0 -9999.0 -9999.0 -9999.0 -9999.0 -9999.0 -9999.0 -9999.0 -9999.0 -9999.0 -9999.0 -9999.0 -9999.0 -9999.0 -9999.0 -9999.0 -9999.0 -9999.0 -9999.0 -9999.0 -9999.0 -9999.0 -9999.0 -9999.0 -9999.0 -9999.0 -9999.0 -9999.0 -9999.0 -9999.0 -9999.0 -9999.0 -9999.0 -9999.0 -9999.0 -9999.0 -9999.0 -9999.0 -9999.0 -9999.0 -9999.0 -9999.0 -9999.0 -9999.0 -9999.0 -9999.0 -9999.0 -9999.0 -9999.0 -9999.0 -9999.0 -9999.0 -9999.0 -9999.0 -9999.0 -9999.0 -9999.0 -9999.0 -9999.0 -9999.0 -9999.0 -9999.0 -9999.0 -9999.0 -9999.0 -9999.0 -9999.0 -9999.0 -9999.0 -9999.0 -9999.0 -9999.0 -9999.0 -9999.0 -9999.0 -9999.0 -9999.0 -9999.0 -9999.0 -9999.0 -9999.0 -9999.0 -9999.0 -9999.0 -9999.0 -9999.0 -9999.0 -9999.0 -9999.0 -9999.0 -9999.0 -9999.0 -9999.0 -9999.0 -9999.0 -9999.0 -9999.0 -9999.0 -9999.0 -9999.0 -9999.0 -9999.0 -9999.0 -9999.0 -9999.0 -9999.0 -9999.0 -9999.0 -9999.0 -9999.0 -9999.0 -9999.0 -9999.0 -9999.0 -9999.0 -9999.0 -9999.0 -9999.0 -9999.0 -9999.0 -9999.0 -9999.0 -9999.0 -9999.0 -9999.0 -9999.0 -9999.0 -9999.0 -9999.0 -9999.0 -9999.0 -9999.0 -9999.0 -9999.0 -9999.0 -9999.0 -9999.0 -9999.0 -9999.0 -9999.0 -9999.0 -9999.0 -9999.0 -9999.0 -9999.0 -9999.0 -9999.0 -9999.0 -9999.0 -9999.0 -9999.0 -9999.0 -9999.0 -9999.0 -9999.0 -9999.0 -9999.0 -9999.0 -9999.0 -9999.0 -9999.0 -9999.0 -9999.0 -9999.0 -9999.0 -9999.0 -9999.0 -9999.0 -9999.0 -9999.0 -9999.0 -9999.0 -9999.0 -9999.0 -9999.0 -9999.0 -9999.0 -9999.0 -9999.0 -9999.0 -9999.0 -9999.0 -9999.0 -9999.0 -9999.0 -9999.0 -9999.0 -9999.0 -9999.0 -9999.0 -9999.0 -9999.0 -9999.0 -9999.0 -9999.0 -9999.0 -9999.0 -9999.0 -9999.0 -9999.0 -9999.0 -9999.0 -9999.0 -9999.0 -9999.0 -9999.0 -9999.0 -9999.0 -9999.0 -9999.0 -9999.0 -9999.0 -9999.0 -9999.0 -9999.0 -9999.0 -9999.0 -9999.0 -9999.0 -9999.0 -9999.0 -9999.0 -9999.0 -9999.0 -9999.0 -9999.0 -9999.0 -9999.0 -9999.0 -9999.0 -9999.0 -9999.0 -9999.0 -9999.0 -9999.0 -9999.0 -9999.0 -9999.0 -9999.0 -9999.0 -9999.0 -9999.0 -9999.0 -9999.0 -9999.0 -9999.0 -9999.0 -9999.0 -9999.0 -9999.0 -9999.0 -9999.0 -9999.0 -9999.0 -9999.0 -9999.0 -9999.0 -9999.0 -9999.0 -9999.0 -9999.0 -9999.0 -9999.0 -9999.0 -9999.0 -9999.0 -9999.0 -9999.0 -9999.0 -9999.0 -9999.0 -9999.0 -9999.0 -9999.0 -9999.0 -9999.0 -9999.0 -9999.0 -9999.0 -9999.0 -9999.0 -9999.0 -9999.0 -9999.0 -9999.0 -9999.0 -9999.0 -9999.0 -9999.0 -9999.0 -9999.0 -9999.0 -9999.0 -9999.0 -9999.0 -9999.0 -9999.0 -9999.0 -9999.0 -9999.0 -9999.0 -9999.0 -9999.0 -9999.0 -9999.0 -9999.0 -9999.0 -9999.0 -9999.0 -9999.0 -9999.0 -9999.0 -9999.0 -9999.0 -9999.0 -9999.0 -9999.0 -9999.0 -9999.0 -9999.0 -9999.0 -9999.0 -9999.0 -9999.0 -9999.0 -9999.0 -9999.0 -9999.0 -9999.0 -9999.0 -9999.0 -9999.0 -9999.0 -9999.0 -9999.0 -9999.0 -9999.0 -9999.0 -9999.0 -9999.0 -9999.0 -9999.0 -9999.0 -9999.0 -9999.0 -9999.0 -9999.0 -9999.0 -9999.0 -9999.0 -9999.0 -9999.0 -9999.0 -9999.0 -9999.0 -9999.0 -9999.0 -9999.0 -9999.0 -9999.0 -9999.0 -9999.0 -9999.0 -9999.0 -9999.0 -9999.0 -9999.0 -9999.0 -9999.0 -9999.0 -9999.0 -9999.0 -9999.0 -9999.0 -9999.0 -9999.0 -9999.0 -9999.0 -9999.0 -9999.0 -9999.0
-9999.0 -9999.0 -9999.0 -9999.0 -9999.0 -9999.0 -9999.0 -9999.0 -9999.0 -9999.0 -9999.0 -9999.0 -9999.0 -9999.0 -9999.0 -9999.0 -9999.0 -9999.0 -9999.0 -9999.0 -9999.0 -9999.0 -9999.0 -9999.0 -9999.0 -9999.0 -9999.0 -9999.0 -9999.0 -9999.0 -9999.0 -9999.0 -9999.0 -9999.0 -9999.0 -9999.0 -9999.0 -9999.0 -9999.0 -9999.0 -9999.0 -9999.0 -9999.0 -9999.0 -9999.0 -9999.0 -9999.0 -9999.0 -9999.0 -9999.0 -9999.0 -9999.0 -9999.0 -9999.0 -9999.0 -9999.0 -9999.0 -9999.0 -9999.0 -9999.0 -9999.0 -9999.0 -9999.0 -9999.0 -9999.0 -9999.0 -9999.0 -9999.0 -9999.0 -9999.0 -9999.0 -9999.0 -9999.0 -9999.0 -9999.0 -9999.0 -9999.0 -9999.0 -9999.0 -9999.0 -9999.0 -9999.0 -9999.0 -9999.0 -9999.0 -9999.0 -9999.0 -9999.0 -9999.0 -9999.0 -9999.0 -9999.0 -9999.0 -9999.0 -9999.0 -9999.0 -9999.0 -9999.0 -9999.0 -9999.0 -9999.0 -9999.0 -9999.0 -9999.0 -9999.0 -9999.0 -9999.0 -9999.0 -9999.0 -9999.0 -9999.0 -9999.0 -9999.0 -9999.0 -9999.0 -9999.0 -9999.0 -9999.0 -9999.0 -9999.0 -9999.0 -9999.0 -9999.0 -9999.0 -9999.0 -9999.0 -9999.0 -9999.0 -9999.0 -9999.0 -9999.0 -9999.0 -9999.0 -9999.0 -9999.0 -9999.0 -9999.0 -9999.0 -9999.0 -9999.0 -9999.0 -9999.0 -9999.0 -9999.0 -9999.0 -9999.0 -9999.0 -9999.0 -9999.0 -9999.0 -9999.0 -9999.0 -9999.0 -9999.0 -9999.0 -9999.0 -9999.0 -9999.0 -9999.0 -9999.0 -9999.0 -9999.0 -9999.0 -9999.0 -9999.0 -9999.0 -9999.0 -9999.0 -9999.0 -9999.0 -9999.0 -9999.0 -9999.0 -9999.0 -9999.0 -9999.0 -9999.0 -9999.0 -9999.0 -9999.0 -9999.0 -9999.0 -9999.0 -9999.0 -9999.0 -9999.0 -9999.0 -9999.0 -9999.0 -9999.0 -9999.0 -9999.0 -9999.0 -9999.0 -9999.0 -9999.0 -9999.0 -9999.0 -9999.0 -9999.0 -9999.0 -9999.0 -9999.0 -9999.0 -9999.0 -9999.0 -9999.0 -9999.0 -9999.0 -9999.0 -9999.0 -9999.0 -9999.0 -9999.0 -9999.0 -9999.0 -9999.0 -9999.0 -9999.0 -9999.0 -9999.0 -9999.0 -9999.0 -9999.0 -9999.0 -9999.0 -9999.0 -9999.0 -9999.0 -9999.0 -9999.0 -9999.0 -9999.0 -9999.0 -9999.0 -9999.0 -9999.0 -9999.0 -9999.0 -9999.0 -9999.0 -9999.0 -9999.0 -9999.0 -9999.0 -9999.0 -9999.0 -9999.0 -9999.0 -9999.0 -9999.0 -9999.0 -9999.0 -9999.0 -9999.0 -9999.0 -9999.0 -9999.0 -9999.0 -9999.0 -9999.0 -9999.0 -9999.0 -9999.0 -9999.0 -9999.0 -9999.0 -9999.0 -9999.0 -9999.0 -9999.0 -9999.0 -9999.0 -9999.0 -9999.0 -9999.0 -9999.0 -9999.0 -9999.0 -9999.0 -9999.0 -9999.0 -9999.0 -9999.0 -9999.0 -9999.0 -9999.0 -9999.0 -9999.0 -9999.0 -9999.0 -9999.0 -9999.0 -9999.0 -9999.0 -9999.0 -9999.0 -9999.0 -9999.0 -9999.0 -9999.0 -9999.0 -9999.0 -9999.0 -9999.0 -9999.0 -9999.0 -9999.0 -9999.0 -9999.0 -9999.0 -9999.0 -9999.0 -9999.0 -9999.0 -9999.0 -9999.0 -9999.0 -9999.0 -9999.0 -9999.0 -9999.0 -9999.0 -9999.0 -9999.0 -9999.0 -9999.0 -9999.0 -9999.0 -9999.0 -9999.0 -9999.0 -9999.0 -9999.0 -9999.0 -9999.0 -9999.0 -9999.0 -9999.0 -9999.0 -9999.0 -9999.0 -9999.0 -9999.0 -9999.0 -9999.0 -9999.0 -9999.0 -9999.0 -9999.0 -9999.0 -9999.0 -9999.0 -9999.0 -9999.0 -9999.0 -9999.0 -9999.0 -9999.0 -9999.0 -9999.0 -9999.0 -9999.0 -9999.0 -9999.0 -9999.0 -9999.0 -9999.0 -9999.0 -9999.0 -9999.0 -9999.0 -9999.0 -9999.0 -9999.0 -9999.0 -9999.0 -9999.0 -9999.0 -9999.0 -9999.0 -9999.0 -9999.0 -9999.0 -9999.0 -9999.0 -9999.0 -9999.0 -9999.0 -9999.0 -9999.0 -9999.0 -9999.0 -9999.0 -9999.0 -9999.0 -9999.0 -9999.0 -9999.0 -9999.0 -9999.0 -9999.0 -9999.0 -9999.0 -9999.0 -9999.0 -9999.0 -9999.0 -9999.0 -9999.0 -9999.0 -9999.0 -9999.0 -9999.0 -9999.0 -9999.0 -9999.0 -9999.0 -9999.0 -9999.0 -9999.0 -9999.0 -9999.0 -9999.0 -9999.0 -9999.0 -9999.0 -9999.0 -9999.0 -9999.0 -9999.0 -9999.0 -9999.0 -9999.0 -9999.0 -9999.0 -9999.0 -9999.0 -9999.0 -9999.0 -9999.0 -9999.0 -9999.0 -9999.0 -9999.0 -9999.0 -9999.0 -9999.0 -9999.0 -9999.0 -9999.0 -9999.0 -9999.0 -9999.0 -9999.0 -9999.0 -9999.0 -9999.0 -9999.0 -9999.0 -9999.0 -9999.0 -9999.0 -9999.0 -9999.0 -9999.0 -9999.0 -9999.0 -9999.0 -9999.0 -9999.0 -9999.0 -9999.0 -9999.0 -9999.0 -9999.0 -9999.0 -9999.0 -9999.0 -9999.0 -9999.0 -9999.0 -9999.0 -9999.0 -9999.0 -9999.0 -9999.0 -9999.0 -9999.0 -9999.0 -9999.0 -9999.0 -9999.0 -9999.0 -9999.0 -9999.0 -9999.0 -9999.0 -9999.0 -9999.0 -9999.0 -9999.0 -9999.0 -9999.0 -9999.0 -9999.0 -9999.0 -9999.0 -9999.0 -9999.0 -9999.0 -9999.0 -9999.0 -9999.0 -9999.0 -9999.0 -9999.0 -9999.0 -9999.0 -9999.0 -9999.0 -9999.0 -9999.0 -9999.0 -9999.0 -9999.0 -9999.0 -9999.0 -9999.0 -9999.0 -9999.0 -9999.0 -9999.0 -9999.0 -9999.0 -9999.0 -9999.0 -9999.0 -9999.0 -9999.0 -9999.0 -9999.0 -9999.0 -9999.0 -9999.0 -9999.0 -9999.0 -9999.0 -9999.0 -9999.0 -9999.0 -9999.0 -9999.0 -9999.0 -9999.0 -9999.0 -9999.0 -9999.0 -9999.0 -9999.0 -9999.0 -9999.0 -9999.0 -9999.0 -9999.0 -9999.0 -9999.0 -9999.0 -9999.0 -9999.0 -9999.0 -9999.0 -9999.0 -9999.0 -9999.0 -9999.0 -9999.0 -9999.0 -9999.0 -9999.0 -9999.0 -9999.0 -9999.0 -9999.0 -9999.0 -9999.0 -9999.0 -9999.0 -9999.0 -9999.0 -9999.0 -9999.0 -9999.0 -9999.0 -9999.0 -9999.0 -9999.0 -9999.0 -9999.0 -9999.0 -9999.0 -9999.0 -9999.0 -9999.0 -9999.0 -9999.0 -9999.0 -9999.0 -9999.0 -9999.0 -9999.0 -9999.0 -9999.0 -9999.0 -9999.0 -9999.0 -9999.0 -9999.0 -9999.0 -9999.0 -9999.0 -9999.0 -9999.0 -9999.0 -9999.0 -9999.0 -9999.0 -9999.0 -9999.0 -9999.0 -9999.0 -9999.0 -9999.0 -9999.0 -9999.0 -9999.0 -9999.0 -9999.0 -9999.0 -9999.0 -9999.0 -9999.0 -9999.0 -9999.0 -9999.0 -9999.0 -9999.0 -9999.0 -9999.0 -9999.0 -9999.0 -9999.0 -9999.0 -9999.0 -9999.0 -9999.0 -9999.0 -9999.0 -9999.0 -9999.0 -9999.0 -9999.0 -9999.0 -9999.0 -9999.0 -9999.0 -9999.0 -9999.0 -9999.0 -9999.0 -9999.0 -9999.0 -9999.0 -9999.0 -9999.0 -9999.0 -9999.0 -9999.0 -9999.0 -9999.0 -9999.0 -9999.0 -9999.0 -9999.0 -9999.0 -9999.0 -9999.0 -9999.0 -9999.0 -9999.0 -9999.0 -9999.0 -9999.0 -9999.0 -9999.0 -9999.0 -9999.0 -9999.0 -9999.0 -9999.0 -9999.0 -9999.0 -9999.0 -9999.0 -9999.0 -9999.0 -9999.0 -9999.0 -9999.0 -9999.0 -9999.0 -9999.0 -9999.0 -9999.0 -9999.0 -9999.0 -9999.0 -9999.0 -9999.0 -9999.0 -9999.0 -9999.0 -9999.0 -9999.0 -9999.0 -9999.0 -9999.0 -9999.0 -9999.0 -9999.0 -9999.0 -9999.0 -9999.0 -9999.0 -9999.0 -9999.0 -9999.0 -9999.0 -9999.0 -9999.0 -9999.0 -9999.0 -9999.0 -9999.0 -9999.0 -9999.0 -9999.0 -9999.0 -9999.0 -9999.0 -9999.0 -9999.0 -9999.0 -9999.0 -9999.0 -9999.0 -9999.0 -9999.0 -9999.0 -9999.0 -9999.0 -9999.0 -9999.0 -9999.0 -9999.0 -9999.0 -9999.0 -9999.0 -9999.0 -9999.0 -9999.0 -9999.0 -9999.0 -9999.0 -9999.0 -9999.0 -9999.0 -9999.0 -9999.0 -9999.0 -9999.0 -9999.0 -9999.0 -9999.0 -9999.0 -9999.0 -9999.0 -9999.0 -9999.0 -9999.0 -9999.0 -9999.0 -9999.0 -9999.0 -9999.0 -9999.0 -9999.0 -9999.0 -9999.0 -9999.0 -9999.0 -9999.0 -9999.0 -9999.0 -9999.0 -9999.0 -9999.0 -9999.0 -9999.0 -9999.0 -9999.0 -9999.0 -9999.0 -9999.0 -9999.0 -9999.0 -9999.0 -9999.0 -9999.0 -9999.0 -9999.0 -9999.0 -9999.0 -9999.0 -9999.0 -9999.0 -9999.0 -9999.0 -9999.0 -9999.0 -9999.0 -9999.0 -9999.0 -9999.0 -9999.0 -9999.0 -9999.0 -9999.0 -9999.0 -9999.0 -9999.0 -9999.0 -9999.0 -9999.0 -9999.0 -9999.0 -9999.0 -9999.0 -9999.0 -9999.0 -9999.0 -9999.0 -9999.0 -9999.0 -9999.0 -9999.0 -9999.0 -9999.0 -9999.0 -9999.0 -9999.0 -9999.0 -9999.0 -9999.0 -9999.0 -9999.0 -9999.0 -9999.0 -9999.0 -9999.0 -9999.0 -9999.0 -9999.0 -9999.0 -9999.0 -9999.0 -9999.0 -9999.0 -9999.0 -9999.0 -9999.0 -9999.0 -9999.0 -9999.0 -9999.0 -9999.0 -9999.0 -9999.0 -9999.0 -9999.0 -9999.0 -9999.0 -9999.0 -9999.0 -9999.0 -9999.0 -9999.0 -9999.0 -9999.0 -9999.0 -9999.0 -9999.0 -9999.0 -9999.0 -9999.0 -9999.0 -9999.0 -9999.0 -9999.0 -9999.0 -9999.0 -9999.0 -9999.0 -9999.0 -9999.0 -9999.0 -9999.0 -9999.0 -9999.0 -9999.0 -9999.0 -9999.0 -9999.0 -9999.0 -9999.0 -9999.0 -9999.0 -9999.0 -9999.0 -9999.0 -9999.0 -9999.0 -9999.0 -9999.0 -9999.0 -9999.0 -9999.0 -9999.0 -9999.0 -9999.0 -9999.0 -9999.0 -9999.0 -9999.0 -9999.0 -9999.0 -9999.0 -9999.0 -9999.0 -9999.0 -9999.0 -9999.0 -9999.0 -9999.0 -9999.0 -9999.0 -9999.0 -9999.0 -9999.0 -9999.0 -9999.0 -9999.0 -9999.0 -9999.0 -9999.0 -9999.0 -9999.0 -9999.0 -9999.0 -9999.0 -9999.0 -9999.0 -9999.0 -9999.0 -9999.0 -9999.0 -9999.0 -9999.0 -9999.0 -9999.0 -9999.0 -9999.0 -9999.0 -9999.0 -9999.0 -9999.0 -9999.0 -9999.0 -9999.0 -9999.0 -9999.0 -9999.0 -9999.0 -9999.0 -9999.0 -9999.0 -9999.0 -9999.0 -9999.0 -9999.0 -9999.0 -9999.0 -9999.0 -9999.0 -9999.0 -9999.0 -9999.0 -9999.0 -9999.0 -9999.0 -9999.0 -9999.0 -9999.0 -9999.0 -9999.0 -9999.0 -9999.0 -9999.0 -9999.0 -9999.0 -9999.0 -9999.0 -9999.0 -9999.0 -9999.0 -9999.0 -9999.0 -9999.0 -9999.0 -9999.0 -9999.0 -9999.0 -9999.0 -9999.0 -9999.0 -9999.0 -9999.0 -9999.0 -9999.0 -9999.0 -9999.0 -9999.0 -9999.0 -9999.0 -9999.0 -9999.0 -9999.0 -9999.0 -9999.0 -9999.0 -9999.0 -9999.0 -9999.0 -9999.0 -9999.0 -9999.0 -9999.0 -9999.0 -9999.0 -9999.0 -9999.0 -9999.0 -9999.0 -9999.0 -9999.0 -9999.0 -9999.0 -9999.0 -9999.0 -9999.0 -9999.0 -9999.0 -9999.0 -9999.0 -9999.0 -9999.0 -9999.0 -9999.0 -9999.0 -9999.0 -9999.0 -9999.0 -9999.0 -9999.0 -9999.0 -9999.0 -9999.0 -9999.0 -9999.0 -9999.0 -9999.0 -9999.0 -9999.0 -9999.0 -9999.0 -9999.0 -9999.0 -9999.0 -9999.0 -9999.0 -9999.0 -9999.0 -9999.0 -9999.0 -9999.0 -9999.0 -9999.0 -9999.0 -9999.0 -9999.0 -9999.0 -9999.0 -9999.0 -9999.0 -9999.0 -9999.0 -9999.0 -9999.0 -9999.0 -9999.0 -9999.0 -9999.0 -9999.0 -9999.0 -9999.0 -9999.0 -9999.0 -9999.0 -9999.0 -9999.0 -9999.0 -9999.0 -9999.0 -9999.0 -9999.0 -9999.0 -9999.0 -9999.0 -9999.0 -9999.0 -9999.0 -9999.0 -9999.0 -9999.0 -9999.0 -9999.0 -9999.0 -9999.0 -9999.0 -9999.0 -9999.0 -9999.0 -9999.0 -9999.0 -9999.0 -9999.0 -9999.0 -9999.0 -9999.0 -9999.0 -9999.0 -9999.0 -9999.0 -9999.0 -9999.0 -9999.0 -9999.0 -9999.0 -9999.0 -9999.0 -9999.0 -9999.0 -9999.0 -9999.0 -9999.0 -9999.0 -9999.0 -9999.0 -9999.0 -9999.0 -9999.0 -9999.0 -9999.0 -9999.0 -9999.0 -9999.0 -9999.0 -9999.0 -9999.0 -9999.0 -9999.0 -9999.0 -9999.0 -9999.0 -9999.0 -9999.0 -9999.0 -9999.0 -9999.0 -9999.0 -9999.0 -9999.0 -9999.0 -9999.0 -9999.0 -9999.0 -9999.0 -9999.0 -9999.0 -9999.0 -9999.0 -9999.0 -9999.0 -9999.0 -9999.0 -9999.0 -9999.0 -9999.0 -9999.0 -9999.0 -9999.0 -9999.0 -9999.0 -9999.0 -9999.0 -9999.0 -9999.0 -9999.0 -9999.0 -9999.0 -9999.0 -9999.0 -9999.0 -9999.0 -9999.0 -9999.0 -9999.0 -9999.0 -9999.0 -9999.0 -9999.0 -9999.0 -9999.0 -9999.0 -9999.0 -9999.0 -9999.0 -9999.0 -9999.0 -9999.0 -9999.0 -9999.0 -9999.0 -9999.0 -9999.0 -9999.0 -9999.0 -9999.0 -9999.0 -9999.0 -9999.0 -9999.0 -9999.0 -9999.0 -9999.0 -9999.0 -9999.0 -9999.0 -9999.0 -9999.0 -9999.0 -9999.0 -9999.0 -9999.0 -9999.0 -9999.0 -9999.0 -9999.0 -9999.0 -9999.0 -9999.0 -9999.0 -9999.0 -9999.0 -9999.0 -9999.0 -9999.0 -9999.0 -9999.0 -9999.0 -9999.0 -9999.0 -9999.0 -9999.0 -9999.0 -9999.0 -9999.0 -9999.0 -9999.0 -9999.0 -9999.0 -9999.0 -9999.0 -9999.0 -9999.0 -9999.0 -9999.0 -9999.0 -9999.0 -9999.0 -9999.0 -9999.0 -9999.0 -9999.0 -9999.0 -9999.0 -9999.0 -9999.0 -9999.0 -9999.0 -9999.0 -9999.0 -9999.0 -9999.0 -9999.0 -9999.0 -9999.0 -9999.0 -9999.0 -9999.0 -9999.0 -9999.0 -9999.0 -9999.0 -9999.0 -9999.0 -9999.0 -9999.0 -9999.0 -9999.0 -9999.0 -9999.0 -9999.0 -9999.0 -9999.0 -9999.0 -9999.0 -9999.0 -9999.0 -9999.0 -9999.0 -9999.0 -9999.0 -9999.0 -9999.0 -9999.0 -9999.0 -9999.0 -9999.0 -9999.0 -9999.0 -9999.0 -9999.0 -9999.0 -9999.0 -9999.0 -9999.0 -9999.0 -9999.0 -9999.0 -9999.0 -9999.0 -9999.0 -9999.0 -9999.0 -9999.0 -9999.0 -9999.0 -9999.0 -9999.0 -9999.0 -9999.0 -9999.0 -9999.0 -9999.0 -9999.0 -9999.0 -9999.0 -9999.0 -9999.0 -9999.0 -9999.0 -9999.0 -9999.0 -9999.0 -9999.0 -9999.0 -9999.0 -9999.0 -9999.0 -9999.0 -9999.0 -9999.0 -9999.0 -9999.0 -9999.0 -9999.0 -9999.0 -9999.0 -9999.0 -9999.0 -9999.0 -9999.0 -9999.0 -9999.0 -9999.0 -9999.0 -9999.0 -9999.0 -9999.0 -9999.0 -9999.0 -9999.0 -9999.0 -9999.0 -9999.0 -9999.0 -9999.0 -9999.0 -9999.0 -9999.0 -9999.0 -9999.0 -9999.0 -9999.0 -9999.0 -9999.0 -9999.0 -9999.0 -9999.0 -9999.0 -9999.0 -9999.0 -9999.0 -9999.0 -9999.0 -9999.0 -9999.0 -9999.0 -9999.0 -9999.0 -9999.0 -9999.0 -9999.0 -9999.0 -9999.0 -9999.0 -9999.0 -9999.0 -9999.0 -9999.0 -9999.0 -9999.0 -9999.0 -9999.0 -9999.0 -9999.0 -9999.0 -9999.0 -9999.0 -9999.0 -9999.0 -9999.0 -9999.0 -9999.0 -9999.0 -9999.0 -9999.0 -9999.0 -9999.0 -9999.0 -9999.0 -9999.0 -9999.0 -9999.0 -9999.0 -9999.0 -9999.0 -9999.0 -9999.0 -9999.0 -9999.0 -9999.0 -9999.0 -9999.0 -9999.0 -9999.0 -9999.0 -9999.0 -9999.0 -9999.0 -9999.0 -9999.0 -9999.0 -9999.0 -9999.0 -9999.0 -9999.0 -9999.0 -9999.0 -9999.0 -9999.0 -9999.0 -9999.0 -9999.0 -9999.0 -9999.0 -9999.0 -9999.0 -9999.0 -9999.0 -9999.0 -9999.0 -9999.0 -9999.0 -9999.0 -9999.0 -9999.0 -9999.0 -9999.0 -9999.0 -9999.0 -9999.0 -9999.0 -9999.0 -9999.0 -9999.0 -9999.0 -9999.0 -9999.0 -9999.0 -9999.0 -9999.0 -9999.0 -9999.0 -9999.0 -9999.0 -9999.0 -9999.0 -9999.0 -9999.0 -9999.0 -9999.0 -9999.0 -9999.0 -9999.0 -9999.0 -9999.0 -9999.0 -9999.0 -9999.0 -9999.0 -9999.0 -9999.0 -9999.0 -9999.0 -9999.0 -9999.0 -9999.0 -9999.0 -9999.0 -9999.0 -9999.0 -9999.0 -9999.0 -9999.0 -9999.0 -9999.0 -9999.0 -9999.0 -9999.0 -9999.0 -9999.0 -9999.0 -9999.0 -9999.0 -9999.0 -9999.0 -9999.0 -9999.0 -9999.0 -9999.0 -9999.0 -9999.0 -9999.0 -9999.0 -9999.0 -9999.0 -9999.0 -9999.0 -9999.0 -9999.0 -9999.0 -9999.0 -9999.0 -9999.0 -9999.0 -9999.0 -9999.0 -9999.0 -9999.0 -9999.0 -9999.0 -9999.0 -9999.0 -9999.0 -9999.0 -9999.0 -9999.0 -9999.0 -9999.0 -9999.0 -9999.0 -9999.0 -9999.0 -9999.0 -9999.0 -9999.0 -9999.0 -9999.0 -9999.0 -9999.0 -9999.0 -9999.0 -9999.0 -9999.0 -9999.0 -9999.0 -9999.0 -9999.0 -9999.0 -9999.0 -9999.0 -9999.0 -9999.0 -9999.0 -9999.0 -9999.0 -9999.0 -9999.0 -9999.0 -9999.0 -9999.0 -9999.0 -9999.0 -9999.0 -9999.0 -9999.0 -9999.0 -9999.0 -9999.0 -9999.0 -9999.0 -9999.0 -9999.0 -9999.0 -9999.0 -9999.0 -9999.0 -9999.0 -9999.0 -9999.0 -9999.0 -9999.0 -9999.0 -9999.0 -9999.0 -9999.0 -9999.0 -9999.0 -9999.0 -9999.0 -9999.0 -9999.0 -9999.0 -9999.0 -9999.0 -9999.0 -9999.0 -9999.0 -9999.0 -9999.0 -9999.0 -9999.0 -9999.0 -9999.0 -9999.0 -9999.0 -9999.0 -9999.0 -9999.0 -9999.0 -9999.0 -9999.0 -9999.0 -9999.0 -9999.0 -9999.0 -9999.0 -9999.0 -9999.0 -9999.0 -9999.0 -9999.0 -9999.0 -9999.0 -9999.0 -9999.0 -9999.0 -9999.0 -9999.0 -9999.0 -9999.0 -9999.0 -9999.0 -9999.0 -9999.0 -9999.0 -9999.0 -9999.0 -9999.0 -9999.0 -9999.0 -9999.0 -9999.0 -9999.0 -9999.0 -9999.0 -9999.0 -9999.0 -9999.0 -9999.0 -9999.0 -9999.0 -9999.0 -9999.0 -9999.0 -9999.0 -9999.0 -9999.0 -9999.0 -9999.0 -9999.0 -9999.0 -9999.0 -9999.0 -9999.0 -9999.0 -9999.0 -9999.0 -9999.0 -9999.0 -9999.0 -9999.0 -9999.0 -9999.0 -9999.0 -9999.0 -9999.0 -9999.0 -9999.0 -9999.0 -9999.0 -9999.0 -9999.0 -9999.0 -9999.0 -9999.0 -9999.0 -9999.0 -9999.0 -9999.0 -9999.0 -9999.0 -9999.0 -9999.0 -9999.0 -9999.0 -9999.0 -9999.0 -9999.0 -9999.0 -9999.0 -9999.0 -9999.0 -9999.0 -9999.0 -9999.0 -9999.0 -9999.0 -9999.0 -9999.0 -9999.0 -9999.0 -9999.0 -9999.0 -9999.0 -9999.0 -9999.0 -9999.0 -9999.0 -9999.0 -9999.0 -9999.0 -9999.0 -9999.0 -9999.0 -9999.0 -9999.0 -9999.0 -9999.0 -9999.0 -9999.0 -9999.0 -9999.0 -9999.0 -9999.0 -9999.0 -9999.0 -9999.0 -9999.0 -9999.0 -9999.0 -9999.0 -9999.0 -9999.0 -9999.0 -9999.0 -9999.0 -9999.0 -9999.0 -9999.0 -9999.0 -9999.0 -9999.0 -9999.0 -9999.0 -9999.0 -9999.0 -9999.0 -9999.0 -9999.0 -9999.0 -9999.0 -9999.0 -9999.0 -9999.0 -9999.0 -9999.0 -9999.0 -9999.0 -9999.0 -9999.0 -9999.0 -9999.0 -9999.0 -9999.0 -9999.0 -9999.0 -9999.0 -9999.0 -9999.0 -9999.0 -9999.0 -9999.0 -9999.0 -9999.0 -9999.0 -9999.0 -9999.0 -9999.0 -9999.0 -9999.0 -9999.0 -9999.0 -9999.0 -9999.0 -9999.0 -9999.0 -9999.0 -9999.0 -9999.0 -9999.0 -9999.0 -9999.0 -9999.0 -9999.0 -9999.0 -9999.0 -9999.0 -9999.0 -9999.0 -9999.0 -9999.0 -9999.0 -9999.0 -9999.0 -9999.0 -9999.0 -9999.0 -9999.0 -9999.0 -9999.0 -9999.0 -9999.0 -9999.0 -9999.0 -9999.0 -9999.0 -9999.0 -9999.0 -9999.0 -9999.0 -9999.0 -9999.0 -9999.0 -9999.0 -9999.0 -9999.0 -9999.0 -9999.0 -9999.0 -9999.0 -9999.0 -9999.0 -9999.0 -9999.0 -9999.0 -9999.0 -9999.0 -9999.0 -9999.0 -9999.0 -9999.0 -9999.0 -9999.0 -9999.0 -9999.0 -9999.0 -9999.0 -9999.0 -9999.0 -9999.0 -9999.0 -9999.0 -9999.0 -9999.0 -9999.0 -9999.0 -9999.0 -9999.0 -9999.0 -9999.0 -9999.0 -9999.0 -9999.0 -9999.0 -9999.0 -9999.0 -9999.0 -9999.0 -9999.0 -9999.0 -9999.0 -9999.0 -9999.0 -9999.0 -9999.0 -9999.0 -9999.0 -9999.0 -9999.0 -9999.0 -9999.0 -9999.0 -9999.0 -9999.0 -9999.0 -9999.0 -9999.0 -9999.0 -9999.0 -9999.0 -9999.0 -9999.0 -9999.0 -9999.0 -9999.0 -9999.0 -9999.0 -9999.0 -9999.0 -9999.0 -9999.0 -9999.0 -9999.0 -9999.0 -9999.0 -9999.0 -9999.0 -9999.0 -9999.0 -9999.0 -9999.0 -9999.0 -9999.0 -9999.0 -9999.0 -9999.0 -9999.0 -9999.0 -9999.0 -9999.0 -9999.0 -9999.0 -9999.0 -9999.0 -9999.0 -9999.0 -9999.0 -9999.0 -9999.0 -9999.0 -9999.0 -9999.0 -9999.0 -9999.0 -9999.0 -9999.0 -9999.0 -9999.0 -9999.0 -9999.0 -9999.0 -9999.0 -9999.0 -9999.0 -9999.0 -9999.0 -9999.0 -9999.0 -9999.0 -9999.0 -9999.0 -9999.0 -9999.0 -9999.0 -9999.0 -9999.0 -9999.0 -9999.0 -9999.0 -9999.0 -9999.0 -9999.0 -9999.0 -9999.0 -9999.0 -9999.0 -9999.0 -9999.0 -9999.0 -9999.0 -9999.0 -9999.0 -9999.0 -9999.0 -9999.0 -9999.0 -9999.0 -9999.0 -9999.0 -9999.0 -9999.0 -9999.0 -9999.0 -9999.0 -9999.0 -9999.0 -9999.0 -9999.0 -9999.0 -9999.0 -9999.0 -9999.0 -9999.0 -9999.0 -9999.0 -9999.0 -9999.0 -9999.0 -9999.0 -9999.0 -9999.0 -9999.0 -9999.0 -9999.0 -9999.0 -9999.0 -9999.0 -9999.0 -9999.0 -9999.0 -9999.0 -9999.0 -9999.0 -9999.0 -9999.0 -9999.0 -9999.0 -9999.0 -9999.0 -9999.0 -9999.0 -9999.0 -9999.0 -9999.0 -9999.0 -9999.0 -9999.0 -9999.0 -9999.0 -9999.0 -9999.0 -9999.0 -9999.0 -9999.0 -9999.0 -9999.0 -9999.0 -9999.0 -9999.0 -9999.0 -9999.0 -9999.0 -9999.0 -9999.0 -9999.0 -9999.0 -9999.0 -9999.0 -9999.0 -9999.0 -9999.0 -9999.0 -9999.0 -9999.0 -9999.0 -9999.0 -9999.0 -9999.0 -9999.0 -9999.0 -9999.0 -9999.0 -9999.0 -9999.0 -9999.0 -9999.0 -9999.0 -9999.0 -9999.0 -9999.0 -9999.0 -9999.0 -9999.0 -9999.0 -9999.0 -9999.0 -9999.0 -9999.0 -9999.0 -9999.0 -9999.0 -9999.0 -9999.0 -9999.0 -9999.0 -9999.0 -9999.0 -9999.0 -9999.0 -9999.0 -9999.0 -9999.0 -9999.0 -9999.0 -9999.0 -9999.0 -9999.0 -9999.0 -9999.0 -9999.0 -9999.0 -9999.0 -9999.0 -9999.0 -9999.0 -9999.0 -9999.0 -9999.0 -9999.0 -9999.0 -9999.0 -9999.0 -9999.0 -9999.0 -9999.0 -9999.0 -9999.0 -9999.0 -9999.0 -9999.0 -9999.0 -9999.0 -9999.0 -9999.0 -9999.0 -9999.0 -9999.0 -9999.0 -9999.0 -9999.0 -9999.0 -9999.0 -9999.0 -9999.0 -9999.0 -9999.0 -9999.0 -9999.0 -9999.0 -9999.0 -9999.0 -9999.0 -9999.0 -9999.0 -9999.0 -9999.0 -9999.0 -9999.0 -9999.0 -9999.0 -9999.0 -9999.0 -9999.0 -9999.0 -9999.0 -9999.0 -9999.0 -9999.0 -9999.0 -9999.0 -9999.0 -9999.0 -9999.0 -9999.0 -9999.0 -9999.0 -9999.0 -9999.0 -9999.0 -9999.0 -9999.0 -9999.0 -9999.0 -9999.0 -9999.0 -9999.0 -9999.0 -9999.0 -9999.0 -9999.0 -9999.0 -9999.0 -9999.0 -9999.0 -9999.0 -9999.0 -9999.0 -9999.0 -9999.0 -9999.0 -9999.0 -9999.0 -9999.0 -9999.0 -9999.0 -9999.0 -9999.0 -9999.0 -9999.0 -9999.0 -9999.0 -9999.0 -9999.0 -9999.0 -9999.0 -9999.0 -9999.0 -9999.0 -9999.0 -9999.0 -9999.0 -9999.0 -9999.0 -9999.0 -9999.0 -9999.0 -9999.0 -9999.0 -9999.0 -9999.0 -9999.0 -9999.0 -9999.0 -9999.0 -9999.0 -9999.0 -9999.0 -9999.0 -9999.0 -9999.0 -9999.0 -9999.0 -9999.0 -9999.0 -9999.0 -9999.0 -9999.0 -9999.0 -9999.0 -9999.0 -9999.0 -9999.0 -9999.0 -9999.0 -9999.0 -9999.0 -9999.0 -9999.0 -9999.0 -9999.0 -9999.0 -9999.0 -9999.0 -9999.0 -9999.0 -9999.0 -9999.0 -9999.0 -9999.0 -9999.0 -9999.0 -9999.0 -9999.0 -9999.0 -9999.0 -9999.0 -9999.0 -9999.0 -9999.0 -9999.0 -9999.0 -9999.0 -9999.0 -9999.0 -9999.0 -9999.0 -9999.0 -9999.0 -9999.0 -9999.0 -9999.0 -9999.0 -9999.0 -9999.0 -9999.0 -9999.0 -9999.0 -9999.0 -9999.0 -9999.0 -9999.0 -9999.0 -9999.0 -9999.0 -9999.0 -9999.0 -9999.0 -9999.0 -9999.0 -9999.0 -9999.0 -9999.0 -9999.0 -9999.0 -9999.0 -9999.0 -9999.0 -9999.0 -9999.0 -9999.0 -9999.0 -9999.0 -9999.0 -9999.0 -9999.0 -9999.0 -9999.0 -9999.0 -9999.0 -9999.0 -9999.0 -9999.0 -9999.0 -9999.0 -9999.0 -9999.0 -9999.0 -9999.0 -9999.0 -9999.0 -9999.0 -9999.0 -9999.0 -9999.0 -9999.0 -9999.0 -9999.0 -9999.0 -9999.0 -9999.0 -9999.0 -9999.0 -9999.0 -9999.0 -9999.0 -9999.0 -9999.0 -9999.0 -9999.0 -9999.0 -9999.0 -9999.0 -9999.0 -9999.0 -9999.0 -9999.0 -9999.0 -9999.0 -9999.0 -9999.0 -9999.0 -9999.0 -9999.0 -9999.0 -9999.0 -9999.0 -9999.0 -9999.0 -9999.0 -9999.0 -9999.0 -9999.0 -9999.0 -9999.0 -9999.0 -9999.0 -9999.0 -9999.0 -9999.0 -9999.0 -9999.0 -9999.0 -9999.0 -9999.0 -9999.0 -9999.0 -9999.0 -9999.0 -9999.0 -9999.0 -9999.0 -9999.0 -9999.0 -9999.0 -9999.0 -9999.0 -9999.0 -9999.0 -9999.0 -9999.0 -9999.0 -9999.0 -9999.0 -9999.0 -9999.0 -9999.0 -9999.0 -9999.0 -9999.0 -9999.0 -9999.0 -9999.0 -9999.0 -9999.0 -9999.0 -9999.0 -9999.0 -9999.0 -9999.0 -9999.0 -9999.0 -9999.0 -9999.0 -9999.0 -9999.0 -9999.0 -9999.0 -9999.0 -9999.0 -9999.0 -9999.0 -9999.0 -9999.0 -9999.0 -9999.0 -9999.0 -9999.0 -9999.0 -9999.0 -9999.0 -9999.0 -9999.0 -9999.0 -9999.0 -9999.0 -9999.0 -9999.0 -9999.0 -9999.0 -9999.0 -9999.0 -9999.0 -9999.0 -9999.0 -9999.0 -9999.0 -9999.0 -9999.0 -9999.0 -9999.0 -9999.0 -9999.0 -9999.0 -9999.0 -9999.0 -9999.0 -9999.0 -9999.0 -9999.0 -9999.0 -9999.0 -9999.0 -9999.0 -9999.0 -9999.0 -9999.0 -9999.0 -9999.0 -9999.0 -9999.0 -9999.0 -9999.0 -9999.0 -9999.0 -9999.0 -9999.0 -9999.0 -9999.0 -9999.0 -9999.0 -9999.0 -9999.0 -9999.0 -9999.0 -9999.0 -9999.0 -9999.0 -9999.0 -9999.0 -9999.0 -9999.0 -9999.0 -9999.0 -9999.0 -9999.0 -9999.0 -9999.0 -9999.0 -9999.0 -9999.0 -9999.0 -9999.0 -9999.0 -9999.0 -9999.0
-9999.0 -9999.0 -9999.0 -9999.0 -9999.0 -9999.0 -9999.0 -9999.0 -9999.0 -9999.0 -9999.0 -9999.0 -9999.0 -9999.0 -9999.0 -9999.0 -9999.0 -9999.0 -9999.0 -9999.0 -9999.0 -9999.0 -9999.0 -9999.0 -9999.0 -9999.0 -9999.0 -9999.0 -9999.0 -9999.0 -9999.0 -9999.0 -9999.0 -9999.0 -9999.0 -9999.0 -9999.0 -9999.0 -9999.0 -9999.0 -9999.0 -9999.0 -9999.0 -9999.0 -9999.0 -9999.0 -9999.0 -9999.0 -9999.0 -9999.0 -9999.0 -9999.0 -9999.0 -9999.0 -9999.0 -9999.0 -9999.0 -9999.0 -9999.0 -9999.0 -9999.0 -9999.0 -9999.0 -9999.0 -9999.0 -9999.0 -9999.0 -9999.0 -9999.0 -9999.0 -9999.0 -9999.0 -9999.0 -9999.0 -9999.0 -9999.0 -9999.0 -9999.0 -9999.0 -9999.0 -9999.0 -9999.0 -9999.0 -9999.0 -9999.0 -9999.0 -9999.0 -9999.0 -9999.0 -9999.0 -9999.0 -9999.0 -9999.0 -9999.0 -9999.0 -9999.0 -9999.0 -9999.0 -9999.0 -9999.0 -9999.0 -9999.0 -9999.0 -9999.0 -9999.0 -9999.0 -9999.0 -9999.0 -9999.0 -9999.0 -9999.0 -9999.0 -9999.0 -9999.0 -9999.0 -9999.0 -9999.0 -9999.0 -9999.0 -9999.0 -9999.0 -9999.0 -9999.0 -9999.0 -9999.0 -9999.0 -9999.0 -9999.0 -9999.0 -9999.0 -9999.0 -9999.0 -9999.0 -9999.0 -9999.0 -9999.0 -9999.0 -9999.0 -9999.0 -9999.0 -9999.0 -9999.0 -9999.0 -9999.0 -9999.0 -9999.0 -9999.0 -9999.0 -9999.0 -9999.0 -9999.0 -9999.0 -9999.0 -9999.0 -9999.0 -9999.0 -9999.0 -9999.0 -9999.0 -9999.0 -9999.0 -9999.0 -9999.0 -9999.0 -9999.0 -9999.0 -9999.0 -9999.0 -9999.0 -9999.0 -9999.0 -9999.0 -9999.0 -9999.0 -9999.0 -9999.0 -9999.0 -9999.0 -9999.0 -9999.0 -9999.0 -9999.0 -9999.0 -9999.0 -9999.0 -9999.0 -9999.0 -9999.0 -9999.0 -9999.0 -9999.0 -9999.0 -9999.0 -9999.0 -9999.0 -9999.0 -9999.0 -9999.0 -9999.0 -9999.0 -9999.0 -9999.0 -9999.0 -9999.0 -9999.0 -9999.0 -9999.0 -9999.0 -9999.0 -9999.0 -9999.0 -9999.0 -9999.0 -9999.0 -9999.0 -9999.0 -9999.0 -9999.0 -9999.0 -9999.0 -9999.0 -9999.0 -9999.0 -9999.0 -9999.0 -9999.0 -9999.0 -9999.0 -9999.0 -9999.0 -9999.0 -9999.0 -9999.0 -9999.0 -9999.0 -9999.0 -9999.0 -9999.0 -9999.0 -9999.0 -9999.0 -9999.0 -9999.0 -9999.0 -9999.0 -9999.0 -9999.0 -9999.0 -9999.0 -9999.0 -9999.0 -9999.0 -9999.0 -9999.0 -9999.0 -9999.0 -9999.0 -9999.0 -9999.0 -9999.0 -9999.0 -9999.0 -9999.0 -9999.0 -9999.0 -9999.0 -9999.0 -9999.0 -9999.0 -9999.0 -9999.0 -9999.0 -9999.0 -9999.0 -9999.0 -9999.0 -9999.0 -9999.0 -9999.0 -9999.0 -9999.0 -9999.0 -9999.0 -9999.0 -9999.0 -9999.0 -9999.0 -9999.0 -9999.0 -9999.0 -9999.0 -9999.0 -9999.0 -9999.0 -9999.0 -9999.0 -9999.0 -9999.0 -9999.0 -9999.0 -9999.0 -9999.0 -9999.0 -9999.0 -9999.0 -9999.0 -9999.0 -9999.0 -9999.0 -9999.0 -9999.0 -9999.0 -9999.0 -9999.0 -9999.0 -9999.0 -9999.0 -9999.0 -9999.0 -9999.0 -9999.0 -9999.0 -9999.0 -9999.0 -9999.0 -9999.0 -9999.0 -9999.0 -9999.0 -9999.0 -9999.0 -9999.0 -9999.0 -9999.0 -9999.0 -9999.0 -9999.0 -9999.0 -9999.0 -9999.0 -9999.0 -9999.0 -9999.0 -9999.0 -9999.0 -9999.0 -9999.0 -9999.0 -9999.0 -9999.0 -9999.0 -9999.0 -9999.0 -9999.0 -9999.0 -9999.0 -9999.0 -9999.0 -9999.0 -9999.0 -9999.0 -9999.0 -9999.0 -9999.0 -9999.0 -9999.0 -9999.0 -9999.0 -9999.0 -9999.0 -9999.0 -9999.0 -9999.0 -9999.0 -9999.0 -9999.0 -9999.0 -9999.0 -9999.0 -9999.0 -9999.0 -9999.0 -9999.0 -9999.0 -9999.0 -9999.0 -9999.0 -9999.0 -9999.0 -9999.0 -9999.0 -9999.0 -9999.0 -9999.0 -9999.0 -9999.0 -9999.0 -9999.0 -9999.0 -9999.0 -9999.0 -9999.0 -9999.0 -9999.0 -9999.0 -9999.0 -9999.0 -9999.0 -9999.0 -9999.0 -9999.0 -9999.0 -9999.0 -9999.0 -9999.0 -9999.0 -9999.0 -9999.0 -9999.0 -9999.0 -9999.0 -9999.0 -9999.0 -9999.0 -9999.0 -9999.0 -9999.0 -9999.0 -9999.0 -9999.0 -9999.0 -9999.0 -9999.0 -9999.0 -9999.0 -9999.0 -9999.0 -9999.0 -9999.0 -9999.0 -9999.0 -9999.0 -9999.0 -9999.0 -9999.0 -9999.0 -9999.0 -9999.0 -9999.0 -9999.0 -9999.0 -9999.0 -9999.0 -9999.0 -9999.0 -9999.0 -9999.0 -9999.0 -9999.0 -9999.0 -9999.0 -9999.0 -9999.0 -9999.0 -9999.0 -9999.0 -9999.0 -9999.0 -9999.0 -9999.0 -9999.0 -9999.0 -9999.0 -9999.0 -9999.0 -9999.0 -9999.0 -9999.0 -9999.0 -9999.0 -9999.0 -9999.0 -9999.0 -9999.0 -9999.0 -9999.0 -9999.0 -9999.0 -9999.0 -9999.0 -9999.0 -9999.0 -9999.0 -9999.0 -9999.0 -9999.0 -9999.0 -9999.0 -9999.0 -9999.0 -9999.0 -9999.0 -9999.0 -9999.0 -9999.0 -9999.0 -9999.0 -9999.0 -9999.0 -9999.0 -9999.0 -9999.0 -9999.0 -9999.0 -9999.0 -9999.0 -9999.0 -9999.0 -9999.0 -9999.0 -9999.0 -9999.0 -9999.0 -9999.0 -9999.0 -9999.0 -9999.0 -9999.0 -9999.0 -9999.0 -9999.0 -9999.0 -9999.0 -9999.0 -9999.0 -9999.0 -9999.0 -9999.0 -9999.0 -9999.0 -9999.0 -9999.0 -9999.0 -9999.0 -9999.0 -9999.0 -9999.0 -9999.0 -9999.0 -9999.0 -9999.0 -9999.0 -9999.0 -9999.0 -9999.0 -9999.0 -9999.0 -9999.0 -9999.0 -9999.0 -9999.0 -9999.0 -9999.0 -9999.0 -9999.0 -9999.0 -9999.0 -9999.0 -9999.0 -9999.0 -9999.0 -9999.0 -9999.0 -9999.0 -9999.0 -9999.0 -9999.0 -9999.0 -9999.0 -9999.0 -9999.0 -9999.0 -9999.0 -9999.0 -9999.0 -9999.0 -9999.0 -9999.0 -9999.0 -9999.0 -9999.0 -9999.0 -9999.0 -9999.0 -9999.0 -9999.0 -9999.0 -9999.0 -9999.0 -9999.0 -9999.0 -9999.0 -9999.0 -9999.0 -9999.0 -9999.0 -9999.0 -9999.0 -9999.0 -9999.0 -9999.0 -9999.0 -9999.0 -9999.0 -9999.0 -9999.0 -9999.0 -9999.0 -9999.0 -9999.0 -9999.0 -9999.0 -9999.0 -9999.0 -9999.0 -9999.0 -9999.0 -9999.0 -9999.0 -9999.0 -9999.0 -9999.0 -9999.0 -9999.0 -9999.0 -9999.0 -9999.0 -9999.0 -9999.0 -9999.0 -9999.0 -9999.0 -9999.0 -9999.0 -9999.0 -9999.0 -9999.0 -9999.0 -9999.0 -9999.0 -9999.0 -9999.0 -9999.0 -9999.0 -9999.0 -9999.0 -9999.0 -9999.0 -9999.0 -9999.0 -9999.0 -9999.0 -9999.0 -9999.0 -9999.0 -9999.0 -9999.0 -9999.0 -9999.0 -9999.0 -9999.0 -9999.0 -9999.0 -9999.0 -9999.0 -9999.0 -9999.0 -9999.0 -9999.0 -9999.0 -9999.0 -9999.0 -9999.0 -9999.0 -9999.0 -9999.0 -9999.0 -9999.0 -9999.0 -9999.0 -9999.0 -9999.0 -9999.0 -9999.0 -9999.0 -9999.0 -9999.0 -9999.0 -9999.0 -9999.0 -9999.0 -9999.0 -9999.0 -9999.0 -9999.0 -9999.0 -9999.0 -9999.0 -9999.0 -9999.0 -9999.0 -9999.0 -9999.0 -9999.0 -9999.0 -9999.0 -9999.0 -9999.0 -9999.0 -9999.0 -9999.0 -9999.0 -9999.0 -9999.0 -9999.0 -9999.0 -9999.0 -9999.0 -9999.0 -9999.0 -9999.0 -9999.0 -9999.0 -9999.0 -9999.0 -9999.0 -9999.0 -9999.0 -9999.0 -9999.0 -9999.0 -9999.0 -9999.0 -9999.0 -9999.0 -9999.0 -9999.0 -9999.0 -9999.0 -9999.0 -9999.0 -9999.0 -9999.0 -9999.0 -9999.0 -9999.0 -9999.0 -9999.0 -9999.0 -9999.0 -9999.0 -9999.0 -9999.0 -9999.0 -9999.0 -9999.0 -9999.0 -9999.0 -9999.0 -9999.0 -9999.0 -9999.0 -9999.0 -9999.0 -9999.0 -9999.0 -9999.0 -9999.0 -9999.0 -9999.0 -9999.0 -9999.0 -9999.0 -9999.0 -9999.0 -9999.0 -9999.0 -9999.0 -9999.0 -9999.0 -9999.0 -9999.0 -9999.0 -9999.0 -9999.0 -9999.0 -9999.0 -9999.0 -9999.0 -9999.0 -9999.0 -9999.0 -9999.0 -9999.0 -9999.0 -9999.0 -9999.0 -9999.0 -9999.0 -9999.0 -9999.0 -9999.0 -9999.0 -9999.0 -9999.0 -9999.0 -9999.0 -9999.0 -9999.0 -9999.0 -9999.0 -9999.0 -9999.0 -9999.0 -9999.0 -9999.0 -9999.0 -9999.0 -9999.0 -9999.0 -9999.0 -9999.0 -9999.0 -9999.0 -9999.0 -9999.0 -9999.0 -9999.0 -9999.0 -9999.0 -9999.0 -9999.0 -9999.0 -9999.0 -9999.0 -9999.0 -9999.0 -9999.0 -9999.0 -9999.0 -9999.0 -9999.0 -9999.0 -9999.0 -9999.0 -9999.0 -9999.0 -9999.0 -9999.0 -9999.0 -9999.0 -9999.0 -9999.0 -9999.0 -9999.0 -9999.0 -9999.0 -9999.0 -9999.0 -9999.0 -9999.0 -9999.0 -9999.0 -9999.0 -9999.0 -9999.0 -9999.0 -9999.0 -9999.0 -9999.0 -9999.0 -9999.0 -9999.0 -9999.0 -9999.0 -9999.0 -9999.0 -9999.0 -9999.0 -9999.0 -9999.0 -9999.0 -9999.0 -9999.0 -9999.0 -9999.0 -9999.0 -9999.0 -9999.0 -9999.0 -9999.0 -9999.0 -9999.0 -9999.0 -9999.0 -9999.0 -9999.0 -9999.0 -9999.0 -9999.0 -9999.0 -9999.0 -9999.0 -9999.0 -9999.0 -9999.0 -9999.0 -9999.0 -9999.0 -9999.0 -9999.0 -9999.0 -9999.0 -9999.0 -9999.0 -9999.0 -9999.0 -9999.0 -9999.0 -9999.0 -9999.0 -9999.0 -9999.0 -9999.0 -9999.0 -9999.0 -9999.0 -9999.0 -9999.0 -9999.0 -9999.0 -9999.0 -9999.0 -9999.0 -9999.0 -9999.0 -9999.0 -9999.0 -9999.0 -9999.0 -9999.0 -9999.0 -9999.0 -9999.0 -9999.0 -9999.0 -9999.0 -9999.0 -9999.0 -9999.0 -9999.0 -9999.0 -9999.0 -9999.0 -9999.0 -9999.0 -9999.0 -9999.0 -9999.0 -9999.0 -9999.0 -9999.0 -9999.0 -9999.0 -9999.0 -9999.0 -9999.0 -9999.0 -9999.0 -9999.0 -9999.0 -9999.0 -9999.0 -9999.0 -9999.0 -9999.0 -9999.0 -9999.0 -9999.0 -9999.0 -9999.0 -9999.0 -9999.0 -9999.0 -9999.0 -9999.0 -9999.0 -9999.0 -9999.0 -9999.0 -9999.0 -9999.0 -9999.0 -9999.0 -9999.0 -9999.0 -9999.0 -9999.0 -9999.0 -9999.0 -9999.0 -9999.0 -9999.0 -9999.0 -9999.0 -9999.0 -9999.0 -9999.0 -9999.0 -9999.0 -9999.0 -9999.0 -9999.0 -9999.0 -9999.0 -9999.0 -9999.0 -9999.0 -9999.0 -9999.0 -9999.0 -9999.0 -9999.0 -9999.0 -9999.0 -9999.0 -9999.0 -9999.0 -9999.0 -9999.0 -9999.0 -9999.0 -9999.0 -9999.0 -9999.0 -9999.0 -9999.0 -9999.0 -9999.0 -9999.0 -9999.0 -9999.0 -9999.0 -9999.0 -9999.0 -9999.0 -9999.0 -9999.0 -9999.0 -9999.0 -9999.0 -9999.0 -9999.0 -9999.0 -9999.0 -9999.0 -9999.0 -9999.0 -9999.0 -9999.0 -9999.0 -9999.0 -9999.0 -9999.0 -9999.0 -9999.0 -9999.0 -9999.0 -9999.0 -9999.0 -9999.0 -9999.0 -9999.0 -9999.0 -9999.0 -9999.0 -9999.0 -9999.0 -9999.0 -9999.0 -9999.0 -9999.0 -9999.0 -9999.0 -9999.0 -9999.0 -9999.0 -9999.0 -9999.0 -9999.0 -9999.0 -9999.0 -9999.0 -9999.0 -9999.0 -9999.0 -9999.0 -9999.0 -9999.0 -9999.0 -9999.0 -9999.0 -9999.0 -9999.0 -9999.0 -9999.0 -9999.0 -9999.0 -9999.0 -9999.0 -9999.0 -9999.0 -9999.0 -9999.0 -9999.0 -9999.0 -9999.0 -9999.0 -9999.0 -9999.0 -9999.0 -9999.0 -9999.0 -9999.0 -9999.0 -9999.0 -9999.0 -9999.0 -9999.0 -9999.0 -9999.0 -9999.0 -9999.0 -9999.0 -9999.0 -9999.0 -9999.0 -9999.0 -9999.0 -9999.0 -9999.0 -9999.0 -9999.0 -9999.0 -9999.0 -9999.0 -9999.0 -9999.0 -9999.0 -9999.0 -9999.0 -9999.0 -9999.0 -9999.0 -9999.0 -9999.0 -9999.0 -9999.0 -9999.0 -9999.0 -9999.0 -9999.0 -9999.0 -9999.0 -9999.0 -9999.0 -9999.0 -9999.0 -9999.0 -9999.0 -9999.0 -9999.0 -9999.0 -9999.0 -9999.0 -9999.0 -9999.0 -9999.0 -9999.0 -9999.0 -9999.0 -9999.0 -9999.0 -9999.0 -9999.0 -9999.0 -9999.0 -9999.0 -9999.0 -9999.0 -9999.0 -9999.0 -9999.0 -9999.0 -9999.0 -9999.0 -9999.0 -9999.0 -9999.0 -9999.0 -9999.0 -9999.0 -9999.0 -9999.0 -9999.0 -9999.0 -9999.0 -9999.0 -9999.0 -9999.0 -9999.0 -9999.0 -9999.0 -9999.0 -9999.0 -9999.0 -9999.0 -9999.0 -9999.0 -9999.0 -9999.0 -9999.0 -9999.0 -9999.0 -9999.0 -9999.0 -9999.0 -9999.0 -9999.0 -9999.0 -9999.0 -9999.0 -9999.0 -9999.0 -9999.0 -9999.0 -9999.0 -9999.0 -9999.0 -9999.0 -9999.0 -9999.0 -9999.0 -9999.0 -9999.0 -9999.0 -9999.0 -9999.0 -9999.0 -9999.0 -9999.0 -9999.0 -9999.0 -9999.0 -9999.0 -9999.0 -9999.0 -9999.0 -9999.0 -9999.0 -9999.0 -9999.0 -9999.0 -9999.0 -9999.0 -9999.0 -9999.0 -9999.0 -9999.0 -9999.0 -9999.0 -9999.0 -9999.0 -9999.0 -9999.0 -9999.0 -9999.0 -9999.0 -9999.0 -9999.0 -9999.0 -9999.0 -9999.0 -9999.0 -9999.0 -9999.0 -9999.0 -9999.0 -9999.0 -9999.0 -9999.0 -9999.0 -9999.0 -9999.0 -9999.0 -9999.0 -9999.0 -9999.0 -9999.0 -9999.0 -9999.0 -9999.0 -9999.0 -9999.0 -9999.0 -9999.0 -9999.0 -9999.0 -9999.0 -9999.0 -9999.0 -9999.0 -9999.0 -9999.0 -9999.0 -9999.0 -9999.0 -9999.0 -9999.0 -9999.0 -9999.0 -9999.0 -9999.0 -9999.0 -9999.0 -9999.0 -9999.0 -9999.0 -9999.0 -9999.0 -9999.0 -9999.0 -9999.0 -9999.0 -9999.0 -9999.0 -9999.0 -9999.0 -9999.0 -9999.0 -9999.0 -9999.0 -9999.0 -9999.0 -9999.0 -9999.0 -9999.0 -9999.0 -9999.0 -9999.0 -9999.0 -9999.0 -9999.0 -9999.0 -9999.0 -9999.0 -9999.0 -9999.0 -9999.0 -9999.0 -9999.0 -9999.0 -9999.0 -9999.0 -9999.0 -9999.0 -9999.0 -9999.0 -9999.0 -9999.0 -9999.0 -9999.0 -9999.0 -9999.0 -9999.0 -9999.0 -9999.0 -9999.0 -9999.0 -9999.0 -9999.0 -9999.0 -9999.0 -9999.0 -9999.0 -9999.0 -9999.0 -9999.0 -9999.0 -9999.0 -9999.0 -9999.0 -9999.0 -9999.0 -9999.0 -9999.0 -9999.0 -9999.0 -9999.0 -9999.0 -9999.0 -9999.0 -9999.0 -9999.0 -9999.0 -9999.0 -9999.0 -9999.0 -9999.0 -9999.0 -9999.0 -9999.0 -9999.0 -9999.0 -9999.0 -9999.0 -9999.0 -9999.0 -9999.0 -9999.0 -9999.0 -9999.0 -9999.0 -9999.0 -9999.0 -9999.0 -9999.0 -9999.0 -9999.0 -9999.0 -9999.0 -9999.0 -9999.0 -9999.0 -9999.0 -9999.0 -9999.0 -9999.0 -9999.0 -9999.0 -9999.0 -9999.0 -9999.0 -9999.0 -9999.0 -9999.0 -9999.0 -9999.0 -9999.0 -9999.0 -9999.0 -9999.0 -9999.0 -9999.0 -9999.0 -9999.0 -9999.0 -9999.0 -9999.0 -9999.0 -9999.0 -9999.0 -9999.0 -9999.0 -9999.0 -9999.0 -9999.0 -9999.0 -9999.0 -9999.0 -9999.0 -9999.0 -9999.0 -9999.0 -9999.0 -9999.0 -9999.0 -9999.0 -9999.0 -9999.0 -9999.0 -9999.0 -9999.0 -9999.0 -9999.0 -9999.0 -9999.0 -9999.0 -9999.0 -9999.0 -9999.0 -9999.0 -9999.0 -9999.0 -9999.0 -9999.0 -9999.0 -9999.0 -9999.0 -9999.0 -9999.0 -9999.0 -9999.0 -9999.0 -9999.0 -9999.0 -9999.0 -9999.0 -9999.0 -9999.0 -9999.0 -9999.0 -9999.0 -9999.0 -9999.0 -9999.0 -9999.0 -9999.0 -9999.0 -9999.0 -9999.0 -9999.0 -9999.0 -9999.0 -9999.0 -9999.0 -9999.0 -9999.0 -9999.0 -9999.0 -9999.0 -9999.0 -9999.0 -9999.0 -9999.0 -9999.0 -9999.0 -9999.0 -9999.0 -9999.0 -9999.0 -9999.0 -9999.0 -9999.0 -9999.0 -9999.0 -9999.0 -9999.0 -9999.0 -9999.0 -9999.0 -9999.0 -9999.0 -9999.0 -9999.0 -9999.0 -9999.0 -9999.0 -9999.0 -9999.0 -9999.0 -9999.0 -9999.0 -9999.0 -9999.0 -9999.0 -9999.0 -9999.0 -9999.0 -9999.0 -9999.0 -9999.0 -9999.0 -9999.0 -9999.0 -9999.0 -9999.0 -9999.0 -9999.0 -9999.0 -9999.0 -9999.0 -9999.0 -9999.0 -9999.0 -9999.0 -9999.0 -9999.0 -9999.0 -9999.0 -9999.0 -9999.0 -9999.0 -9999.0 -9999.0 -9999.0 -9999.0 -9999.0 -9999.0 -9999.0 -9999.0 -9999.0 -9999.0 -9999.0 -9999.0 -9999.0 -9999.0 -9999.0 -9999.0 -9999.0 -9999.0 -9999.0 -9999.0 -9999.0 -9999.0 -9999.0 -9999.0 -9999.0 -9999.0 -9999.0 -9999.0 -9999.0 -9999.0 -9999.0 -9999.0 -9999.0 -9999.0 -9999.0 -9999.0 -9999.0 -9999.0 -9999.0 -9999.0 -9999.0 -9999.0 -9999.0 -9999.0 -9999.0 -9999.0 -9999.0 -9999.0 -9999.0 -9999.0 -9999.0 -9999.0 -9999.0 -9999.0 -9999.0 -9999.0 -9999.0 -9999.0 -9999.0 -9999.0 -9999.0 -9999.0 -9999.0 -9999.0 -9999.0 -9999.0 -9999.0 -9999.0 -9999.0 -9999.0 -9999.0 -9999.0 -9999.0 -9999.0 -9999.0 -9999.0 -9999.0 -9999.0 -9999.0 -9999.0 -9999.0 -9999.0 -9999.0 -9999.0 -9999.0 -9999.0 -9999.0 -9999.0 -9999.0 -9999.0 -9999.0 -9999.0 -9999.0 -9999.0 -9999.0 -9999.0 -9999.0 -9999.0 -9999.0 -9999.0 -9999.0 -9999.0 -9999.0 -9999.0 -9999.0 -9999.0 -9999.0 -9999.0 -9999.0 -9999.0 -9999.0 -9999.0 -9999.0 -9999.0 -9999.0 -9999.0 -9999.0 -9999.0 -9999.0 -9999.0 -9999.0 -9999.0 -9999.0 -9999.0 -9999.0 -9999.0 -9999.0 -9999.0 -9999.0 -9999.0 -9999.0 -9999.0 -9999.0 -9999.0 -9999.0 -9999.0 -9999.0 -9999.0 -9999.0 -9999.0 -9999.0 -9999.0 -9999.0 -9999.0 -9999.0 -9999.0 -9999.0 -9999.0 -9999.0 -9999.0 -9999.0 -9999.0 -9999.0 -9999.0 -9999.0 -9999.0 -9999.0 -9999.0 -9999.0 -9999.0 -9999.0 -9999.0 -9999.0 -9999.0 -9999.0 -9999.0 -9999.0 -9999.0 -9999.0 -9999.0 -9999.0 -9999.0 -9999.0 -9999.0 -9999.0 -9999.0 -9999.0 -9999.0 -9999.0 -9999.0 -9999.0 -9999.0 -9999.0 -9999.0 -9999.0 -9999.0 -9999.0 -9999.0 -9999.0 -9999.0 -9999.0 -9999.0 -9999.0 -9999.0 -9999.0 -9999.0 -9999.0 -9999.0 -9999.0 -9999.0 -9999.0 -9999.0 -9999.0 -9999.0 -9999.0 -9999.0 -9999.0 -9999.0 -9999.0 -9999.0 -9999.0 -9999.0 -9999.0 -9999.0 -9999.0 -9999.0 -9999.0 -9999.0 -9999.0 -9999.0 -9999.0 -9999.0 -9999.0 -9999.0 -9999.0 -9999.0 -9999.0 -9999.0 -9999.0 -9999.0 -9999.0 -9999.0 -9999.0 -9999.0 -9999.0 -9999.0 -9999.0 -9999.0 -9999.0 -9999.0 -9999.0 -9999.0 -9999.0 -9999.0 -9999.0 -9999.0 -9999.0 -9999.0 -9999.0 -9999.0 -9999.0 -9999.0 -9999.0 -9999.0 -9999.0 -9999.0 -9999.0 -9999.0 -9999.0 -9999.0 -9999.0 -9999.0 -9999.0 -9999.0 -9999.0 -9999.0 -9999.0 -9999.0 -9999.0 -9999.0 -9999.0 -9999.0 -9999.0 -9999.0 -9999.0 -9999.0 -9999.0 -9999.0 -9999.0 -9999.0 -9999.0 -9999.0 -9999.0 -9999.0 -9999.0 -9999.0 -9999.0 -9999.0 -9999.0 -9999.0 -9999.0 -9999.0 -9999.0 -9999.0 -9999.0 -9999.0 -9999.0 -9999.0 -9999.0 -9999.0 -9999.0 -9999.0 -9999.0 -9999.0 -9999.0 -9999.0 -9999.0 -9999.0 -9999.0 -9999.0 -9999.0 -9999.0 -9999.0 -9999.0 -9999.0 -9999.0 -9999.0 -9999.0 -9999.0 -9999.0 -9999.0 -9999.0 -9999.0 -9999.0 -9999.0 -9999.0 -9999.0 -9999.0 -9999.0 -9999.0 -9999.0 -9999.0 -9999.0 -9999.0 -9999.0 -9999.0 -9999.0 -9999.0 -9999.0 -9999.0 -9999.0 -9999.0 -9999.0 -9999.0 -9999.0 -9999.0 -9999.0 -9999.0 -9999.0 -9999.0 -9999.0 -9999.0 -9999.0 -9999.0 -9999.0 -9999.0 -9999.0 -9999.0 -9999.0 -9999.0 -9999.0 -9999.0 -9999.0 -9999.0 -9999.0 -9999.0 -9999.0 -9999.0 -9999.0 -9999.0 -9999.0 -9999.0 -9999.0 -9999.0 -9999.0 -9999.0 -9999.0 -9999.0 -9999.0 -9999.0 -9999.0 -9999.0 -9999.0 -9999.0 -9999.0 -9999.0 -9999.0 -9999.0 -9999.0 -9999.0 -9999.0 -9999.0 -9999.0 -9999.0 -9999.0 -9999.0 -9999.0 -9999.0 -9999.0 -9999.0 -9999.0 -9999.0 -9999.0 -9999.0 -9999.0 -9999.0 -9999.0 -9999.0 -9999.0 -9999.0 -9999.0 -9999.0 -9999.0 -9999.0 -9999.0 -9999.0 -9999.0 -9999.0 -9999.0 -9999.0 -9999.0 -9999.0 -9999.0 -9999.0 -9999.0 -9999.0 -9999.0 -9999.0 -9999.0 -9999.0 -9999.0 -9999.0 -9999.0 -9999.0 -9999.0 -9999.0 -9999.0 -9999.0 -9999.0 -9999.0 -9999.0 -9999.0 -9999.0 -9999.0 -9999.0 -9999.0 -9999.0 -9999.0 -9999.0 -9999.0 -9999.0 -9999.0 -9999.0 -9999.0 -9999.0 -9999.0 -9999.0 -9999.0 -9999.0 -9999.0 -9999.0 -9999.0 -9999.0 -9999.0 -9999.0 -9999.0 -9999.0 -9999.0 -9999.0 -9999.0 -9999.0 -9999.0 -9999.0 -9999.0 -9999.0 -9999.0 -9999.0 -9999.0 -9999.0 -9999.0 -9999.0 -9999.0 -9999.0 -9999.0 -9999.0 -9999.0 -9999.0 -9999.0 -9999.0 -9999.0 -9999.0 -9999.0 -9999.0 -9999.0 -9999.0 -9999.0 -9999.0 -9999.0 -9999.0 -9999.0 -9999.0 -9999.0 -9999.0 -9999.0 -9999.0 -9999.0 -9999.0 -9999.0 -9999.0 -9999.0 -9999.0 -9999.0 -9999.0 -9999.0 -9999.0 -9999.0 -9999.0 -9999.0 -9999.0 -9999.0 -9999.0 -9999.0 -9999.0 -9999.0 -9999.0 -9999.0 -9999.0 -9999.0 -9999.0 -9999.0 -9999.0 -9999.0 -9999.0 -9999.0 -9999.0 -9999.0 -9999.0 -9999.0 -9999.0 -9999.0 -9999.0 -9999.0 -9999.0 -9999.0 -9999.0 -9999.0 -9999.0 -9999.0 -9999.0 -9999.0 -9999.0 -9999.0 -9999.0 -9999.0 -9999.0 -9999.0 -9999.0 -9999.0 -9999.0 -9999.0 -9999.0 -9999.0 -9999.0 -9999.0 -9999.0 -9999.0 -9999.0 -9999.0 -9999.0 -9999.0 -9999.0 -9999.0 -9999.0 -9999.0 -9999.0 -9999.0 -9999.0 -9999.0 -9999.0 -9999.0 -9999.0 -9999.0 -9999.0 -9999.0 -9999.0 -9999.0 -9999.0 -9999.0 -9999.0 -9999.0 -9999.0 -9999.0 -9999.0 -9999.0 -9999.0 -9999.0 -9999.0 -9999.0 -9999.0 -9999.0 -9999.0 -9999.0 -9999.0 -9999.0 -9999.0 -9999.0 -9999.0 -9999.0 -9999.0 -9999.0 -9999.0 -9999.0 -9999.0 -9999.0 -9999.0 -9999.0 -9999.0 -9999.0 -9999.0 -9999.0 -9999.0 -9999.0 -9999.0 -9999.0 -9999.0 -9999.0 -9999.0 -9999.0 -9999.0 -9999.0 -9999.0 -9999.0 -9999.0 -9999.0 -9999.0 -9999.0 -9999.0 -9999.0 -9999.0 -9999.0 -9999.0 -9999.0 -9999.0 -9999.0 -9999.0 -9999.0 -9999.0 -9999.0 -9999.0 -9999.0 -9999.0 -9999.0 -9999.0 -9999.0 -9999.0 -9999.0 -9999.0 -9999.0 -9999.0 -9999.0 -9999.0 -9999.0 -9999.0 -9999.0 -9999.0 -9999.0 -9999.0 -9999.0 -9999.0 -9999.0 -9999.0 -9999.0 -9999.0 -9999.0 -9999.0 -9999.0 -9999.0 -9999.0 -9999.0 -9999.0 -9999.0 -9999.0 -9999.0 -9999.0 -9999.0 -9999.0 -9999.0 -9999.0 -9999.0 -9999.0 -9999.0 -9999.0 -9999.0 -9999.0 -9999.0 -9999.0 -9999.0 -9999.0 -9999.0 -9999.0 -9999.0 -9999.0 -9999.0 -9999.0 -9999.0 -9999.0 -9999.0 -9999.0 -9999.0 -9999.0 -9999.0 -9999.0 -9999.0 -9999.0 -9999.0 -9999.0 -9999.0 -9999.0 -9999.0 -9999.0 -9999.0 -9999.0 -9999.0 -9999.0 -9999.0 -9999.0 -9999.0 -9999.0 -9999.0 -9999.0 -9999.0 -9999.0 -9999.0 -9999.0 -9999.0 -9999.0 -9999.0 -9999.0 -9999.0 -9999.0 -9999.0 -9999.0 -9999.0 -9999.0 -9999.0 -9999.0 -9999.0 -9999.0 -9999.0 -9999.0 -9999.0 -9999.0 -9999.0 -9999.0 -9999.0 -9999.0 -9999.0 -9999.0 -9999.0 -9999.0 -9999.0 -9999.0 -9999.0 -9999.0 -9999.0 -9999.0 -9999.0 -9999.0 -9999.0 -9999.0 -9999.0 -9999.0 -9999.0 -9999.0 -9999.0 -9999.0 -9999.0 -9999.0 -9999.0 -9999.0 -9999.0 -9999.0 -9999.0 -9999.0 -9999.0 -9999.0 -9999.0 -9999.0 -9999.0 -9999.0 -9999.0 -9999.0 -9999.0 -9999.0 -9999.0 -9999.0 -9999.0 -9999.0 -9999.0 -9999.0 -9999.0 -9999.0 -9999.0 -9999.0 -9999.0 -9999.0 -9999.0 -9999.0 -9999.0 -9999.0 -9999.0 -9999.0 -9999.0 -9999.0 -9999.0 -9999.0 -9999.0 -9999.0 -9999.0 -9999.0 -9999.0 -9999.0 -9999.0 -9999.0 -9999.0 -9999.0 -9999.0 -9999.0 -9999.0 -9999.0 -9999.0 -9999.0 -9999.0 -9999.0 -9999.0 -9999.0 -9999.0 -9999.0 -9999.0 -9999.0 -9999.0 -9999.0 -9999.0 -9999.0 -9999.0 -9999.0 -9999.0 -9999.0 -9999.0 -9999.0 -9999.0 -9999.0 -9999.0 -9999.0 -9999.0 -9999.0 -9999.0 -9999.0 -9999.0 -9999.0 -9999.0 -9999.0 -9999.0 -9999.0 -9999.0 -9999.0 -9999.0 -9999.0 -9999.0 -9999.0 -9999.0 -9999.0 -9999.0 -9999.0 -9999.0 -9999.0 -9999.0 -9999.0 -9999.0 -9999.0 -9999.0 -9999.0 -9999.0 -9999.0 -9999.0 -9999.0 -9999.0 -9999.0 -9999.0 -9999.0 -9999.0 -9999.0 -9999.0 -9999.0 -9999.0 -9999.0 -9999.0 -9999.0 -9999.0 -9999.0 -9999.0 -9999.0 -9999.0 -9999.0 -9999.0 -9999.0 -9999.0 -9999.0 -9999.0 -9999.0 -9999.0 -9999.0 -9999.0 -9999.0 -9999.0 -9999.0 -9999.0 -9999.0 -9999.0 -9999.0 -9999.0 -9999.0 -9999.0 -9999.0 -9999.0 -9999.0 -9999.0 -9999.0 -9999.0 -9999.0 -9999.0 -9999.0 -9999.0 -9999.0 -9999.0 -9999.0 -9999.0 -9999.0 -9999.0 -9999.0 -9999.0 -9999.0 -9999.0 -9999.0 -9999.0 -9999.0 -9999.0 -9999.0 -9999.0 -9999.0 -9999.0 -9999.0 -9999.0 -9999.0 -9999.0 -9999.0 -9999.0 -9999.0 -9999.0 -9999.0 -9999.0 -9999.0 -9999.0 -9999.0 -9999.0 -9999.0 -9999.0 -9999.0 -9999.0 -9999.0 -9999.0 -9999.0 -9999.0 -9999.0 -9999.0 -9999.0 -9999.0 -9999.0 -9999.0 -9999.0 -9999.0 -9999.0 -9999.0 -9999.0 -9999.0 -9999.0 -9999.0 -9999.0 -9999.0 -9999.0 -9999.0 -9999.0 -9999.0 -9999.0 -9999.0 -9999.0 -9999.0 -9999.0 -9999.0 -9999.0 -9999.0 -9999.0 -9999.0 -9999.0 -9999.0 -9999.0 -9999.0 -9999.0 -9999.0 -9999.0 -9999.0 -9999.0 -9999.0 -9999.0 -9999.0
-9999.0 -9999.0 -9999.0 -9999.0 -9999.0 -9999.0 -9999.0 -9999.0 -9999.0 -9999.0 -9999.0 -9999.0 -9999.0 -9999.0 -9999.0 -9999.0 -9999.0 -9999.0 -9999.0 -9999.0 -9999.0 -9999.0 -9999.0 -9999.0 -9999.0 -9999.0 -9999.0 -9999.0 -9999.0 -9999.0 -9999.0 -9999.0 -9999.0 -9999.0 -9999.0 -9999.0 -9999.0 -9999.0 -9999.0 -9999.0 -9999.0 -9999.0 -9999.0 -9999.0 -9999.0 -9999.0 -9999.0 -9999.0 -9999.0 -9999.0 -9999.0 -9999.0 -9999.0 -9999.0 -9999.0 -9999.0 -9999.0 -9999.0 -9999.0 -9999.0 -9999.0 -9999.0 -9999.0 -9999.0 -9999.0 -9999.0 -9999.0 -9999.0 -9999.0 -9999.0 -9999.0 -9999.0 -9999.0 -9999.0 -9999.0 -9999.0 -9999.0 -9999.0 -9999.0 -9999.0 -9999.0 -9999.0 -9999.0 -9999.0 -9999.0 -9999.0 -9999.0 -9999.0 -9999.0 -9999.0 -9999.0 -9999.0 -9999.0 -9999.0 -9999.0 -9999.0 -9999.0 -9999.0 -9999.0 -9999.0 -9999.0 -9999.0 -9999.0 -9999.0 -9999.0 -9999.0 -9999.0 -9999.0 -9999.0 -9999.0 -9999.0 -9999.0 -9999.0 -9999.0 -9999.0 -9999.0 -9999.0 -9999.0 -9999.0 -9999.0 -9999.0 -9999.0 -9999.0 -9999.0 -9999.0 -9999.0 -9999.0 -9999.0 -9999.0 -9999.0 -9999.0 -9999.0 -9999.0 -9999.0 -9999.0 -9999.0 -9999.0 -9999.0 -9999.0 -9999.0 -9999.0 -9999.0 -9999.0 -9999.0 -9999.0 -9999.0 -9999.0 -9999.0 -9999.0 -9999.0 -9999.0 -9999.0 -9999.0 -9999.0 -9999.0 -9999.0 -9999.0 -9999.0 -9999.0 -9999.0 -9999.0 -9999.0 -9999.0 -9999.0 -9999.0 -9999.0 -9999.0 -9999.0 -9999.0 -9999.0 -9999.0 -9999.0 -9999.0 -9999.0 -9999.0 -9999.0 -9999.0 -9999.0 -9999.0 -9999.0 -9999.0 -9999.0 -9999.0 -9999.0 -9999.0 -9999.0 -9999.0 -9999.0 -9999.0 -9999.0 -9999.0 -9999.0 -9999.0 -9999.0 -9999.0 -9999.0 -9999.0 -9999.0 -9999.0 -9999.0 -9999.0 -9999.0 -9999.0 -9999.0 -9999.0 -9999.0 -9999.0 -9999.0 -9999.0 -9999.0 -9999.0 -9999.0 -9999.0 -9999.0 -9999.0 -9999.0 -9999.0 -9999.0 -9999.0 -9999.0 -9999.0 -9999.0 -9999.0 -9999.0 -9999.0 -9999.0 -9999.0 -9999.0 -9999.0 -9999.0 -9999.0 -9999.0 -9999.0 -9999.0 -9999.0 -9999.0 -9999.0 -9999.0 -9999.0 -9999.0 -9999.0 -9999.0 -9999.0 -9999.0 -9999.0 -9999.0 -9999.0 -9999.0 -9999.0 -9999.0 -9999.0 -9999.0 -9999.0 -9999.0 -9999.0 -9999.0 -9999.0 -9999.0 -9999.0 -9999.0 -9999.0 -9999.0 -9999.0 -9999.0 -9999.0 -9999.0 -9999.0 -9999.0 -9999.0 -9999.0 -9999.0 -9999.0 -9999.0 -9999.0 -9999.0 -9999.0 -9999.0 -9999.0 -9999.0 -9999.0 -9999.0 -9999.0 -9999.0 -9999.0 -9999.0 -9999.0 -9999.0 -9999.0 -9999.0 -9999.0 -9999.0 -9999.0 -9999.0 -9999.0 -9999.0 -9999.0 -9999.0 -9999.0 -9999.0 -9999.0 -9999.0 -9999.0 -9999.0 -9999.0 -9999.0 -9999.0 -9999.0 -9999.0 -9999.0 -9999.0 -9999.0 -9999.0 -9999.0 -9999.0 -9999.0 -9999.0 -9999.0 -9999.0 -9999.0 -9999.0 -9999.0 -9999.0 -9999.0 -9999.0 -9999.0 -9999.0 -9999.0 -9999.0 -9999.0 -9999.0 -9999.0 -9999.0 -9999.0 -9999.0 -9999.0 -9999.0 -9999.0 -9999.0 -9999.0 -9999.0 -9999.0 -9999.0 -9999.0 -9999.0 -9999.0 -9999.0 -9999.0 -9999.0 -9999.0 -9999.0 -9999.0 -9999.0 -9999.0 -9999.0 -9999.0 -9999.0 -9999.0 -9999.0 -9999.0 -9999.0 -9999.0 -9999.0 -9999.0 -9999.0 -9999.0 -9999.0 -9999.0 -9999.0 -9999.0 -9999.0 -9999.0 -9999.0 -9999.0 -9999.0 -9999.0 -9999.0 -9999.0 -9999.0 -9999.0 -9999.0 -9999.0 -9999.0 -9999.0 -9999.0 -9999.0 -9999.0 -9999.0 -9999.0 -9999.0 -9999.0 -9999.0 -9999.0 -9999.0 -9999.0 -9999.0 -9999.0 -9999.0 -9999.0 -9999.0 -9999.0 -9999.0 -9999.0 -9999.0 -9999.0 -9999.0 -9999.0 -9999.0 -9999.0 -9999.0 -9999.0 -9999.0 -9999.0 -9999.0 -9999.0 -9999.0 -9999.0 -9999.0 -9999.0 -9999.0 -9999.0 -9999.0 -9999.0 -9999.0 -9999.0 -9999.0 -9999.0 -9999.0 -9999.0 -9999.0 -9999.0 -9999.0 -9999.0 -9999.0 -9999.0 -9999.0 -9999.0 -9999.0 -9999.0 -9999.0 -9999.0 -9999.0 -9999.0 -9999.0 -9999.0 -9999.0 -9999.0 -9999.0 -9999.0 -9999.0 -9999.0 -9999.0 -9999.0 -9999.0 -9999.0 -9999.0 -9999.0 -9999.0 -9999.0 -9999.0 -9999.0 -9999.0 -9999.0 -9999.0 -9999.0 -9999.0 -9999.0 -9999.0 -9999.0 -9999.0 -9999.0 -9999.0 -9999.0 -9999.0 -9999.0 -9999.0 -9999.0 -9999.0 -9999.0 -9999.0 -9999.0 -9999.0 -9999.0 -9999.0 -9999.0 -9999.0 -9999.0 -9999.0 -9999.0 -9999.0 -9999.0 -9999.0 -9999.0 -9999.0 -9999.0 -9999.0 -9999.0 -9999.0 -9999.0 -9999.0 -9999.0 -9999.0 -9999.0 -9999.0 -9999.0 -9999.0 -9999.0 -9999.0 -9999.0 -9999.0 -9999.0 -9999.0 -9999.0 -9999.0 -9999.0 -9999.0 -9999.0 -9999.0 -9999.0 -9999.0 -9999.0 -9999.0 -9999.0 -9999.0 -9999.0 -9999.0 -9999.0 -9999.0 -9999.0 -9999.0 -9999.0 -9999.0 -9999.0 -9999.0 -9999.0 -9999.0 -9999.0 -9999.0 -9999.0 -9999.0 -9999.0 -9999.0 -9999.0 -9999.0 -9999.0 -9999.0 -9999.0 -9999.0 -9999.0 -9999.0 -9999.0 -9999.0 -9999.0 -9999.0 -9999.0 -9999.0 -9999.0 -9999.0 -9999.0 -9999.0 -9999.0 -9999.0 -9999.0 -9999.0 -9999.0 -9999.0 -9999.0 -9999.0 -9999.0 -9999.0 -9999.0 -9999.0 -9999.0 -9999.0 -9999.0 -9999.0 -9999.0 -9999.0 -9999.0 -9999.0 -9999.0 -9999.0 -9999.0 -9999.0 -9999.0 -9999.0 -9999.0 -9999.0 -9999.0 -9999.0 -9999.0 -9999.0 -9999.0 -9999.0 -9999.0 -9999.0 -9999.0 -9999.0 -9999.0 -9999.0 -9999.0 -9999.0 -9999.0 -9999.0 -9999.0 -9999.0 -9999.0 -9999.0 -9999.0 -9999.0 -9999.0 -9999.0 -9999.0 -9999.0 -9999.0 -9999.0 -9999.0 -9999.0 -9999.0 -9999.0 -9999.0 -9999.0 -9999.0 -9999.0 -9999.0 -9999.0 -9999.0 -9999.0 -9999.0 -9999.0 -9999.0 -9999.0 -9999.0 -9999.0 -9999.0 -9999.0 -9999.0 -9999.0 -9999.0 -9999.0 -9999.0 -9999.0 -9999.0 -9999.0 -9999.0 -9999.0 -9999.0 -9999.0 -9999.0 -9999.0 -9999.0 -9999.0 -9999.0 -9999.0 -9999.0 -9999.0 -9999.0 -9999.0 -9999.0 -9999.0 -9999.0 -9999.0 -9999.0 -9999.0 -9999.0 -9999.0 -9999.0 -9999.0 -9999.0 -9999.0 -9999.0 -9999.0 -9999.0 -9999.0 -9999.0 -9999.0 -9999.0 -9999.0 -9999.0 -9999.0 -9999.0 -9999.0 -9999.0 -9999.0 -9999.0 -9999.0 -9999.0 -9999.0 -9999.0 -9999.0 -9999.0 -9999.0 -9999.0 -9999.0 -9999.0 -9999.0 -9999.0 -9999.0 -9999.0 -9999.0 -9999.0 -9999.0 -9999.0 -9999.0 -9999.0 -9999.0 -9999.0 -9999.0 -9999.0 -9999.0 -9999.0 -9999.0 -9999.0 -9999.0 -9999.0 -9999.0 -9999.0 -9999.0 -9999.0 -9999.0 -9999.0 -9999.0 -9999.0 -9999.0 -9999.0 -9999.0 -9999.0 -9999.0 -9999.0 -9999.0 -9999.0 -9999.0 -9999.0 -9999.0 -9999.0 -9999.0 -9999.0 -9999.0 -9999.0 -9999.0 -9999.0 -9999.0 -9999.0 -9999.0 -9999.0 -9999.0 -9999.0 -9999.0 -9999.0 -9999.0 -9999.0 -9999.0 -9999.0 -9999.0 -9999.0 -9999.0 -9999.0 -9999.0 -9999.0 -9999.0 -9999.0 -9999.0 -9999.0 -9999.0 -9999.0 -9999.0 -9999.0 -9999.0 -9999.0 -9999.0 -9999.0 -9999.0 -9999.0 -9999.0 -9999.0 -9999.0 -9999.0 -9999.0 -9999.0 -9999.0 -9999.0 -9999.0 -9999.0 -9999.0 -9999.0 -9999.0 -9999.0 -9999.0 -9999.0 -9999.0 -9999.0 -9999.0 -9999.0 -9999.0 -9999.0 -9999.0 -9999.0 -9999.0 -9999.0 -9999.0 -9999.0 -9999.0 -9999.0 -9999.0 -9999.0 -9999.0 -9999.0 -9999.0 -9999.0 -9999.0 -9999.0 -9999.0 -9999.0 -9999.0 -9999.0 -9999.0 -9999.0 -9999.0 -9999.0 -9999.0 -9999.0 -9999.0 -9999.0 -9999.0 -9999.0 -9999.0 -9999.0 -9999.0 -9999.0 -9999.0 -9999.0 -9999.0 -9999.0 -9999.0 -9999.0 -9999.0 -9999.0 -9999.0 -9999.0 -9999.0 -9999.0 -9999.0 -9999.0 -9999.0 -9999.0 -9999.0 -9999.0 -9999.0 -9999.0 -9999.0 -9999.0 -9999.0 -9999.0 -9999.0 -9999.0 -9999.0 -9999.0 -9999.0 -9999.0 -9999.0 -9999.0 -9999.0 -9999.0 -9999.0 -9999.0 -9999.0 -9999.0 -9999.0 -9999.0 -9999.0 -9999.0 -9999.0 -9999.0 -9999.0 -9999.0 -9999.0 -9999.0 -9999.0 -9999.0 -9999.0 -9999.0 -9999.0 -9999.0 -9999.0 -9999.0 -9999.0 -9999.0 -9999.0 -9999.0 -9999.0 -9999.0 -9999.0 -9999.0 -9999.0 -9999.0 -9999.0 -9999.0 -9999.0 -9999.0 -9999.0 -9999.0 -9999.0 -9999.0 -9999.0 -9999.0 -9999.0 -9999.0 -9999.0 -9999.0 -9999.0 -9999.0 -9999.0 -9999.0 -9999.0 -9999.0 -9999.0 -9999.0 -9999.0 -9999.0 -9999.0 -9999.0 -9999.0 -9999.0 -9999.0 -9999.0 -9999.0 -9999.0 -9999.0 -9999.0 -9999.0 -9999.0 -9999.0 -9999.0 -9999.0 -9999.0 -9999.0 -9999.0 -9999.0 -9999.0 -9999.0 -9999.0 -9999.0 -9999.0 -9999.0 -9999.0 -9999.0 -9999.0 -9999.0 -9999.0 -9999.0 -9999.0 -9999.0 -9999.0 -9999.0 -9999.0 -9999.0 -9999.0 -9999.0 -9999.0 -9999.0 -9999.0 -9999.0 -9999.0 -9999.0 -9999.0 -9999.0 -9999.0 -9999.0 -9999.0 -9999.0 -9999.0 -9999.0 -9999.0 -9999.0 -9999.0 -9999.0 -9999.0 -9999.0 -9999.0 -9999.0 -9999.0 -9999.0 -9999.0 -9999.0 -9999.0 -9999.0 -9999.0 -9999.0 -9999.0 -9999.0 -9999.0 -9999.0 -9999.0 -9999.0 -9999.0 -9999.0 -9999.0 -9999.0 -9999.0 -9999.0 -9999.0 -9999.0 -9999.0 -9999.0 -9999.0 -9999.0 -9999.0 -9999.0 -9999.0 -9999.0 -9999.0 -9999.0 -9999.0 -9999.0 -9999.0 -9999.0 -9999.0 -9999.0 -9999.0 -9999.0 -9999.0 -9999.0 -9999.0 -9999.0 -9999.0 -9999.0 -9999.0 -9999.0 -9999.0 -9999.0 -9999.0 -9999.0 -9999.0 -9999.0 -9999.0 -9999.0 -9999.0 -9999.0 -9999.0 -9999.0 -9999.0 -9999.0 -9999.0 -9999.0 -9999.0 -9999.0 -9999.0 -9999.0 -9999.0 -9999.0 -9999.0 -9999.0 -9999.0 -9999.0 -9999.0 -9999.0 -9999.0 -9999.0 -9999.0 -9999.0 -9999.0 -9999.0 -9999.0 -9999.0 -9999.0 -9999.0 -9999.0 -9999.0 -9999.0 -9999.0 -9999.0 -9999.0 -9999.0 -9999.0 -9999.0 -9999.0 -9999.0 -9999.0 -9999.0 -9999.0 -9999.0 -9999.0 -9999.0 -9999.0 -9999.0 -9999.0 -9999.0 -9999.0 -9999.0 -9999.0 -9999.0 -9999.0 -9999.0 -9999.0 -9999.0 -9999.0 -9999.0 -9999.0 -9999.0 -9999.0 -9999.0 -9999.0 -9999.0 -9999.0 -9999.0 -9999.0 -9999.0 -9999.0 -9999.0 -9999.0 -9999.0 -9999.0 -9999.0 -9999.0 -9999.0 -9999.0 -9999.0 -9999.0 -9999.0 -9999.0 -9999.0 -9999.0 -9999.0 -9999.0 -9999.0 -9999.0 -9999.0 -9999.0 -9999.0 -9999.0 -9999.0 -9999.0 -9999.0 -9999.0 -9999.0 -9999.0 -9999.0 -9999.0 -9999.0 -9999.0 -9999.0 -9999.0 -9999.0 -9999.0 -9999.0 -9999.0 -9999.0 -9999.0 -9999.0 -9999.0 -9999.0 -9999.0 -9999.0 -9999.0 -9999.0 -9999.0 -9999.0 -9999.0 -9999.0 -9999.0 -9999.0 -9999.0 -9999.0 -9999.0 -9999.0 -9999.0 -9999.0 -9999.0 -9999.0 -9999.0 -9999.0 -9999.0 -9999.0 -9999.0 -9999.0 -9999.0 -9999.0 -9999.0 -9999.0 -9999.0 -9999.0 -9999.0 -9999.0 -9999.0 -9999.0 -9999.0 -9999.0 -9999.0 -9999.0 -9999.0 -9999.0 -9999.0 -9999.0 -9999.0 -9999.0 -9999.0 -9999.0 -9999.0 -9999.0 -9999.0 -9999.0 -9999.0 -9999.0 -9999.0 -9999.0 -9999.0 -9999.0 -9999.0 -9999.0 -9999.0 -9999.0 -9999.0 -9999.0 -9999.0 -9999.0 -9999.0 -9999.0 -9999.0 -9999.0 -9999.0 -9999.0 -9999.0 -9999.0 -9999.0 -9999.0 -9999.0 -9999.0 -9999.0 -9999.0 -9999.0 -9999.0 -9999.0 -9999.0 -9999.0 -9999.0 -9999.0 -9999.0 -9999.0 -9999.0 -9999.0 -9999.0 -9999.0 -9999.0 -9999.0 -9999.0 -9999.0 -9999.0 -9999.0 -9999.0 -9999.0 -9999.0 -9999.0 -9999.0 -9999.0 -9999.0 -9999.0 -9999.0 -9999.0 -9999.0 -9999.0 -9999.0 -9999.0 -9999.0 -9999.0 -9999.0 -9999.0 -9999.0 -9999.0 -9999.0 -9999.0 -9999.0 -9999.0 -9999.0 -9999.0 -9999.0 -9999.0 -9999.0 -9999.0 -9999.0 -9999.0 -9999.0 -9999.0 -9999.0 -9999.0 -9999.0 -9999.0 -9999.0 -9999.0 -9999.0 -9999.0 -9999.0 -9999.0 -9999.0 -9999.0 -9999.0 -9999.0 -9999.0 -9999.0 -9999.0 -9999.0 -9999.0 -9999.0 -9999.0 -9999.0 -9999.0 -9999.0 -9999.0 -9999.0 -9999.0 -9999.0 -9999.0 -9999.0 -9999.0 -9999.0 -9999.0 -9999.0 -9999.0 -9999.0 -9999.0 -9999.0 -9999.0 -9999.0 -9999.0 -9999.0 -9999.0 -9999.0 -9999.0 -9999.0 -9999.0 -9999.0 -9999.0 -9999.0 -9999.0 -9999.0 -9999.0 -9999.0 -9999.0 -9999.0 -9999.0 -9999.0 -9999.0 -9999.0 -9999.0 -9999.0 -9999.0 -9999.0 -9999.0 -9999.0 -9999.0 -9999.0 -9999.0 -9999.0 -9999.0 -9999.0 -9999.0 -9999.0 -9999.0 -9999.0 -9999.0 -9999.0 -9999.0 -9999.0 -9999.0 -9999.0 -9999.0 -9999.0 -9999.0 -9999.0 -9999.0 -9999.0 -9999.0 -9999.0 -9999.0 -9999.0 -9999.0 -9999.0 -9999.0 -9999.0 -9999.0 -9999.0 -9999.0 -9999.0 -9999.0 -9999.0 -9999.0 -9999.0 -9999.0 -9999.0 -9999.0 -9999.0 -9999.0 -9999.0 -9999.0 -9999.0 -9999.0 -9999.0 -9999.0 -9999.0 -9999.0 -9999.0 -9999.0 -9999.0 -9999.0 -9999.0 -9999.0 -9999.0 -9999.0 -9999.0 -9999.0 -9999.0 -9999.0 -9999.0 -9999.0 -9999.0 -9999.0 -9999.0 -9999.0 -9999.0 -9999.0 -9999.0 -9999.0 -9999.0 -9999.0 -9999.0 -9999.0 -9999.0 -9999.0 -9999.0 -9999.0 -9999.0 -9999.0 -9999.0 -9999.0 -9999.0 -9999.0 -9999.0 -9999.0 -9999.0 -9999.0 -9999.0 -9999.0 -9999.0 -9999.0 -9999.0 -9999.0 -9999.0 -9999.0 -9999.0 -9999.0 -9999.0 -9999.0 -9999.0 -9999.0 -9999.0 -9999.0 -9999.0 -9999.0 -9999.0 -9999.0 -9999.0 -9999.0 -9999.0 -9999.0 -9999.0 -9999.0 -9999.0 -9999.0 -9999.0 -9999.0 -9999.0 -9999.0 -9999.0 -9999.0 -9999.0 -9999.0 -9999.0 -9999.0 -9999.0 -9999.0 -9999.0 -9999.0 -9999.0 -9999.0 -9999.0 -9999.0 -9999.0 -9999.0 -9999.0 -9999.0 -9999.0 -9999.0 -9999.0 -9999.0 -9999.0 -9999.0 -9999.0 -9999.0 -9999.0 -9999.0 -9999.0 -9999.0 -9999.0 -9999.0 -9999.0 -9999.0 -9999.0 -9999.0 -9999.0 -9999.0 -9999.0 -9999.0 -9999.0 -9999.0 -9999.0 -9999.0 -9999.0 -9999.0 -9999.0 -9999.0 -9999.0 -9999.0 -9999.0 -9999.0 -9999.0 -9999.0 -9999.0 -9999.0 -9999.0 -9999.0 -9999.0 -9999.0 -9999.0 -9999.0 -9999.0 -9999.0 -9999.0 -9999.0 -9999.0 -9999.0 -9999.0 -9999.0 -9999.0 -9999.0 -9999.0 -9999.0 -9999.0 -9999.0 -9999.0 -9999.0 -9999.0 -9999.0 -9999.0 -9999.0 -9999.0 -9999.0 -9999.0 -9999.0 -9999.0 -9999.0 -9999.0 -9999.0 -9999.0 -9999.0 -9999.0 -9999.0 -9999.0 -9999.0 -9999.0 -9999.0 -9999.0 -9999.0 -9999.0 -9999.0 -9999.0 -9999.0 -9999.0 -9999.0 -9999.0 -9999.0 -9999.0 -9999.0 -9999.0 -9999.0 -9999.0 -9999.0 -9999.0 -9999.0 -9999.0 -9999.0 -9999.0 -9999.0 -9999.0 -9999.0 -9999.0 -9999.0 -9999.0 -9999.0 -9999.0 -9999.0 -9999.0 -9999.0 -9999.0 -9999.0 -9999.0 -9999.0 -9999.0 -9999.0 -9999.0 -9999.0 -9999.0 -9999.0 -9999.0 -9999.0 -9999.0 -9999.0 -9999.0 -9999.0 -9999.0 -9999.0 -9999.0 -9999.0 -9999.0 -9999.0 -9999.0 -9999.0 -9999.0 -9999.0 -9999.0 -9999.0 -9999.0 -9999.0 -9999.0 -9999.0 -9999.0 -9999.0 -9999.0 -9999.0 -9999.0 -9999.0 -9999.0 -9999.0 -9999.0 -9999.0 -9999.0 -9999.0 -9999.0 -9999.0 -9999.0 -9999.0 -9999.0 -9999.0 -9999.0 -9999.0 -9999.0 -9999.0 -9999.0 -9999.0 -9999.0 -9999.0 -9999.0 -9999.0 -9999.0 -9999.0 -9999.0 -9999.0 -9999.0 -9999.0 -9999.0 -9999.0 -9999.0 -9999.0 -9999.0 -9999.0 -9999.0 -9999.0 -9999.0 -9999.0 -9999.0 -9999.0 -9999.0 -9999.0 -9999.0 -9999.0 -9999.0 -9999.0 -9999.0 -9999.0 -9999.0 -9999.0 -9999.0 -9999.0 -9999.0 -9999.0 -9999.0 -9999.0 -9999.0 -9999.0 -9999.0 -9999.0 -9999.0 -9999.0 -9999.0 -9999.0 -9999.0 -9999.0 -9999.0 -9999.0 -9999.0 -9999.0 -9999.0 -9999.0 -9999.0 -9999.0 -9999.0 -9999.0 -9999.0 -9999.0 -9999.0 -9999.0 -9999.0 -9999.0 -9999.0 -9999.0 -9999.0 -9999.0 -9999.0 -9999.0 -9999.0 -9999.0 -9999.0 -9999.0 -9999.0 -9999.0 -9999.0 -9999.0 -9999.0 -9999.0 -9999.0 -9999.0 -9999.0 -9999.0 -9999.0 -9999.0 -9999.0 -9999.0 -9999.0 -9999.0 -9999.0 -9999.0 -9999.0 -9999.0 -9999.0 -9999.0 -9999.0 -9999.0 -9999.0 -9999.0 -9999.0 -9999.0 -9999.0 -9999.0 -9999.0 -9999.0 -9999.0 -9999.0 -9999.0 -9999.0 -9999.0 -9999.0 -9999.0 -9999.0 -9999.0 -9999.0 -9999.0 -9999.0 -9999.0 -9999.0 -9999.0 -9999.0 -9999.0 -9999.0 -9999.0 -9999.0 -9999.0 -9999.0 -9999.0 -9999.0 -9999.0 -9999.0 -9999.0 -9999.0 -9999.0 -9999.0 -9999.0 -9999.0 -9999.0 -9999.0 -9999.0 -9999.0 -9999.0 -9999.0 -9999.0 -9999.0 -9999.0 -9999.0 -9999.0 -9999.0 -9999.0 -9999.0 -9999.0 -9999.0 -9999.0 -9999.0 -9999.0 -9999.0 -9999.0 -9999.0 -9999.0 -9999.0 -9999.0 -9999.0 -9999.0 -9999.0 -9999.0 -9999.0 -9999.0 -9999.0 -9999.0 -9999.0 -9999.0 -9999.0 -9999.0 -9999.0 -9999.0 -9999.0 -9999.0 -9999.0 -9999.0 -9999.0 -9999.0 -9999.0 -9999.0 -9999.0 -9999.0 -9999.0 -9999.0 -9999.0 -9999.0 -9999.0 -9999.0 -9999.0 -9999.0 -9999.0 -9999.0 -9999.0 -9999.0 -9999.0 -9999.0 -9999.0 -9999.0 -9999.0 -9999.0 -9999.0 -9999.0 -9999.0 -9999.0 -9999.0 -9999.0 -9999.0 -9999.0 -9999.0 -9999.0 -9999.0 -9999.0 -9999.0 -9999.0 -9999.0 -9999.0 -9999.0 -9999.0 -9999.0 -9999.0 -9999.0 -9999.0 -9999.0 -9999.0 -9999.0 -9999.0 -9999.0 -9999.0 -9999.0 -9999.0 -9999.0 -9999.0 -9999.0 -9999.0 -9999.0 -9999.0 -9999.0 -9999.0 -9999.0 -9999.0 -9999.0 -9999.0 -9999.0 -9999.0 -9999.0 -9999.0 -9999.0 -9999.0 -9999.0 -9999.0 -9999.0 -9999.0 -9999.0 -9999.0 -9999.0 -9999.0 -9999.0 -9999.0 -9999.0 -9999.0 -9999.0 -9999.0 -9999.0 -9999.0 -9999.0 -9999.0 -9999.0 -9999.0 -9999.0 -9999.0 -9999.0 -9999.0 -9999.0 -9999.0 -9999.0 -9999.0 -9999.0 -9999.0 -9999.0 -9999.0 -9999.0 -9999.0 -9999.0 -9999.0 -9999.0 -9999.0 -9999.0 -9999.0 -9999.0 -9999.0 -9999.0 -9999.0 -9999.0 -9999.0 -9999.0 -9999.0 -9999.0 -9999.0 -9999.0 -9999.0 -9999.0 -9999.0 -9999.0 -9999.0 -9999.0 -9999.0 -9999.0 -9999.0 -9999.0 -9999.0 -9999.0 -9999.0 -9999.0 -9999.0 -9999.0 -9999.0 -9999.0 -9999.0 -9999.0 -9999.0 -9999.0 -9999.0 -9999.0 -9999.0 -9999.0 -9999.0 -9999.0 -9999.0 -9999.0 -9999.0 -9999.0 -9999.0 -9999.0 -9999.0 -9999.0 -9999.0 -9999.0 -9999.0 -9999.0 -9999.0 -9999.0 -9999.0 -9999.0 -9999.0 -9999.0 -9999.0 -9999.0 -9999.0 -9999.0 -9999.0 -9999.0 -9999.0 -9999.0 -9999.0 -9999.0 -9999.0 -9999.0 -9999.0 -9999.0 -9999.0 -9999.0 -9999.0 -9999.0 -9999.0 -9999.0 -9999.0 -9999.0 -9999.0 -9999.0 -9999.0 -9999.0 -9999.0 -9999.0 -9999.0 -9999.0 -9999.0 -9999.0 -9999.0 -9999.0 -9999.0 -9999.0 -9999.0 -9999.0 -9999.0 -9999.0 -9999.0 -9999.0 -9999.0 -9999.0 -9999.0 -9999.0 -9999.0 -9999.0 -9999.0 -9999.0 -9999.0 -9999.0 -9999.0 -9999.0 -9999.0 -9999.0 -9999.0 -9999.0 -9999.0 -9999.0 -9999.0 -9999.0 -9999.0 -9999.0 -9999.0 -9999.0 -9999.0 -9999.0 -9999.0 -9999.0 -9999.0 -9999.0 -9999.0 -9999.0 -9999.0 -9999.0 -9999.0 -9999.0 -9999.0 -9999.0 -9999.0 -9999.0 -9999.0 -9999.0 -9999.0 -9999.0 -9999.0 -9999.0 -9999.0 -9999.0 -9999.0 -9999.0 -9999.0 -9999.0 -9999.0 -9999.0 -9999.0 -9999.0 -9999.0 -9999.0 -9999.0 -9999.0 -9999.0 -9999.0 -9999.0 -9999.0 -9999.0 -9999.0 -9999.0 -9999.0 -9999.0 -9999.0 -9999.0 -9999.0 -9999.0 -9999.0 -9999.0 -9999.0 -9999.0 -9999.0 -9999.0 -9999.0 -9999.0 -9999.0 -9999.0 -9999.0 -9999.0 -9999.0 -9999.0 -9999.0 -9999.0 -9999.0 -9999.0 -9999.0 -9999.0 -9999.0 -9999.0 -9999.0 -9999.0 -9999.0 -9999.0 -9999.0 -9999.0 -9999.0 -9999.0 -9999.0 -9999.0 -9999.0 -9999.0 -9999.0 -9999.0 -9999.0 -9999.0 -9999.0 -9999.0 -9999.0 -9999.0 -9999.0 -9999.0 -9999.0 -9999.0 -9999.0 -9999.0 -9999.0 -9999.0 -9999.0 -9999.0 -9999.0 -9999.0 -9999.0 -9999.0 -9999.0 -9999.0 -9999.0 -9999.0 -9999.0 -9999.0 -9999.0 -9999.0 -9999.0 -9999.0 -9999.0 -9999.0 -9999.0 -9999.0 -9999.0 -9999.0 -9999.0 -9999.0 -9999.0 -9999.0 -9999.0 -9999.0 -9999.0 -9999.0 -9999.0 -9999.0 -9999.0 -9999.0 -9999.0 -9999.0 -9999.0 -9999.0 -9999.0 -9999.0 -9999.0 -9999.0 -9999.0 -9999.0 -9999.0 -9999.0 -9999.0 -9999.0 -9999.0 -9999.0 -9999.0 -9999.0 -9999.0 -9999.0 -9999.0 -9999.0 -9999.0 -9999.0 -9999.0 -9999.0 -9999.0 -9999.0 -9999.0 -9999.0 -9999.0 -9999.0 -9999.0 -9999.0 -9999.0 -9999.0 -9999.0 -9999.0 -9999.0 -9999.0 -9999.0 -9999.0 -9999.0 -9999.0 -9999.0 -9999.0 -9999.0 -9999.0 -9999.0 -9999.0 -9999.0 -9999.0 -9999.0 -9999.0 -9999.0 -9999.0 -9999.0 -9999.0 -9999.0 -9999.0 -9999.0 -9999.0 -9999.0 -9999.0 -9999.0 -9999.0 -9999.0 -9999.0 -9999.0 -9999.0 -9999.0 -9999.0 -9999.0 -9999.0 -9999.0 -9999.0 -9999.0 -9999.0 -9999.0 -9999.0 -9999.0 -9999.0 -9999.0 -9999.0 -9999.0 -9999.0 -9999.0 -9999.0 -9999.0 -9999.0 -9999.0 -9999.0 -9999.0 -9999.0 -9999.0 -9999.0 -9999.0 -9999.0 -9999.0 -9999.0 -9999.0 -9999.0 -9999.0 -9999.0 -9999.0 -9999.0 -9999.0 -9999.0 -9999.0 -9999.0 -9999.0 -9999.0 -9999.0 -9999.0 -9999.0 -9999.0 -9999.0 -9999.0 -9999.0 -9999.0 -9999.0 -9999.0 -9999.0 -9999.0 -9999.0 -9999.0 -9999.0 -9999.0 -9999.0 -9999.0 -9999.0 -9999.0 -9999.0 -9999.0 -9999.0 -9999.0 -9999.0 -9999.0 -9999.0 -9999.0 -9999.0 -9999.0 -9999.0 -9999.0 -9999.0 -9999.0 -9999.0 -9999.0 -9999.0 -9999.0 -9999.0 -9999.0 -9999.0 -9999.0 -9999.0 -9999.0 -9999.0 -9999.0 -9999.0 -9999.0 -9999.0 -9999.0 -9999.0 -9999.0 -9999.0 -9999.0 -9999.0 -9999.0 -9999.0 -9999.0 -9999.0 -9999.0 -9999.0 -9999.0 -9999.0 -9999.0 -9999.0 -9999.0 -9999.0 -9999.0 -9999.0 -9999.0 -9999.0 -9999.0 -9999.0 -9999.0 -9999.0 -9999.0 -9999.0 -9999.0 -9999.0 -9999.0 -9999.0 -9999.0 -9999.0 -9999.0 -9999.0 -9999.0 -9999.0 -9999.0 -9999.0 -9999.0 -9999.0 -9999.0 -9999.0 -9999.0 -9999.0 -9999.0 -9999.0 -9999.0 -9999.0 -9999.0 -9999.0 -9999.0 -9999.0 -9999.0 -9999.0 -9999.0 -9999.0 -9999.0 -9999.0 -9999.0 -9999.0 -9999.0 -9999.0 -9999.0 -9999.0 -9999.0 -9999.0 -9999.0 -9999.0 -9999.0 -9999.0 -9999.0 -9999.0 -9999.0 -9999.0 -9999.0 -9999.0 -9999.0 -9999.0 -9999.0 -9999.0 -9999.0 -9999.0 -9999.0 -9999.0 -9999.0 -9999.0 -9999.0 -9999.0 -9999.0 -9999.0 -9999.0 -9999.0 -9999.0 -9999.0 -9999.0 -9999.0 -9999.0 -9999.0 -9999.0 -9999.0 -9999.0 -9999.0 -9999.0 -9999.0 -9999.0 -9999.0 -9999.0 -9999.0 -9999.0 -9999.0 -9999.0 -9999.0 -9999.0 -9999.0 -9999.0 -9999.0 -9999.0 -9999.0 -9999.0 -9999.0 -9999.0 -9999.0 -9999.0 -9999.0 -9999.0 -9999.0 -9999.0 -9999.0 -9999.0 -9999.0 -9999.0 -9999.0 -9999.0 -9999.0 -9999.0 -9999.0 -9999.0 -9999.0 -9999.0 -9999.0 -9999.0 -9999.0 -9999.0 -9999.0 -9999.0 -9999.0 -9999.0 -9999.0 -9999.0 -9999.0 -9999.0 -9999.0 -9999.0 -9999.0 -9999.0 -9999.0 -9999.0 -9999.0 -9999.0 -9999.0 -9999.0 -9999.0 -9999.0 -9999.0 -9999.0 -9999.0 -9999.0 -9999.0 -9999.0 -9999.0 -9999.0 -9999.0 -9999.0 -9999.0 -9999.0 -9999.0 -9999.0 -9999.0 -9999.0 -9999.0 -9999.0 -9999.0 -9999.0 -9999.0 -9999.0 -9999.0 -9999.0 -9999.0 -9999.0 -9999.0 -9999.0 -9999.0 -9999.0 -9999.0 -9999.0 -9999.0 -9999.0 -9999.0 -9999.0 -9999.0 -9999.0 -9999.0 -9999.0 -9999.0 -9999.0 -9999.0 -9999.0 -9999.0 -9999.0 -9999.0 -9999.0 -9999.0 -9999.0 -9999.0 -9999.0 -9999.0 -9999.0 -9999.0 -9999.0 -9999.0 -9999.0 -9999.0 -9999.0 -9999.0 -9999.0 -9999.0 -9999.0 -9999.0 -9999.0 -9999.0 -9999.0 -9999.0 -9999.0 -9999.0 -9999.0 -9999.0 -9999.0 -9999.0 -9999.0 -9999.0 -9999.0 -9999.0 -9999.0 -9999.0 -9999.0 -9999.0 -9999.0 -9999.0 -9999.0 -9999.0
-9999.0 -9999.0 -9999.0 -9999.0 -9999.0 -9999.0 -9999.0 -9999.0 -9999.0 -9999.0 -9999.0 -9999.0 -9999.0 -9999.0 -9999.0 -9999.0 -9999.0 -9999.0 -9999.0 -9999.0 -9999.0 -9999.0 -9999.0 -9999.0 -9999.0 -9999.0 -9999.0 -9999.0 -9999.0 -9999.0 -9999.0 -9999.0 -9999.0 -9999.0 -9999.0 -9999.0 -9999.0 -9999.0 -9999.0 -9999.0 -9999.0 -9999.0 -9999.0 -9999.0 -9999.0 -9999.0 -9999.0 -9999.0 -9999.0 -9999.0 -9999.0 -9999.0 -9999.0 -9999.0 -9999.0 -9999.0 -9999.0 -9999.0 -9999.0 -9999.0 -9999.0 -9999.0 -9999.0 -9999.0 -9999.0 -9999.0 -9999.0 -9999.0 -9999.0 -9999.0 -9999.0 -9999.0 -9999.0 -9999.0 -9999.0 -9999.0 -9999.0 -9999.0 -9999.0 -9999.0 -9999.0 -9999.0 -9999.0 -9999.0 -9999.0 -9999.0 -9999.0 -9999.0 -9999.0 -9999.0 -9999.0 -9999.0 -9999.0 -9999.0 -9999.0 -9999.0 -9999.0 -9999.0 -9999.0 -9999.0 -9999.0 -9999.0 -9999.0 -9999.0 -9999.0 -9999.0 -9999.0 -9999.0 -9999.0 -9999.0 -9999.0 -9999.0 -9999.0 -9999.0 -9999.0 -9999.0 -9999.0 -9999.0 -9999.0 -9999.0 -9999.0 -9999.0 -9999.0 -9999.0 -9999.0 -9999.0 -9999.0 -9999.0 -9999.0 -9999.0 -9999.0 -9999.0 -9999.0 -9999.0 -9999.0 -9999.0 -9999.0 -9999.0 -9999.0 -9999.0 -9999.0 -9999.0 -9999.0 -9999.0 -9999.0 -9999.0 -9999.0 -9999.0 -9999.0 -9999.0 -9999.0 -9999.0 -9999.0 -9999.0 -9999.0 -9999.0 -9999.0 -9999.0 -9999.0 -9999.0 -9999.0 -9999.0 -9999.0 -9999.0 -9999.0 -9999.0 -9999.0 -9999.0 -9999.0 -9999.0 -9999.0 -9999.0 -9999.0 -9999.0 -9999.0 -9999.0 -9999.0 -9999.0 -9999.0 -9999.0 -9999.0 -9999.0 -9999.0 -9999.0 -9999.0 -9999.0 -9999.0 -9999.0 -9999.0 -9999.0 -9999.0 -9999.0 -9999.0 -9999.0 -9999.0 -9999.0 -9999.0 -9999.0 -9999.0 -9999.0 -9999.0 -9999.0 -9999.0 -9999.0 -9999.0 -9999.0 -9999.0 -9999.0 -9999.0 -9999.0 -9999.0 -9999.0 -9999.0 -9999.0 -9999.0 -9999.0 -9999.0 -9999.0 -9999.0 -9999.0 -9999.0 -9999.0 -9999.0 -9999.0 -9999.0 -9999.0 -9999.0 -9999.0 -9999.0 -9999.0 -9999.0 -9999.0 -9999.0 -9999.0 -9999.0 -9999.0 -9999.0 -9999.0 -9999.0 -9999.0 -9999.0 -9999.0 -9999.0 -9999.0 -9999.0 -9999.0 -9999.0 -9999.0 -9999.0 -9999.0 -9999.0 -9999.0 -9999.0 -9999.0 -9999.0 -9999.0 -9999.0 -9999.0 -9999.0 -9999.0 -9999.0 -9999.0 -9999.0 -9999.0 -9999.0 -9999.0 -9999.0 -9999.0 -9999.0 -9999.0 -9999.0 -9999.0 -9999.0 -9999.0 -9999.0 -9999.0 -9999.0 -9999.0 -9999.0 -9999.0 -9999.0 -9999.0 -9999.0 -9999.0 -9999.0 -9999.0 -9999.0 -9999.0 -9999.0 -9999.0 -9999.0 -9999.0 -9999.0 -9999.0 -9999.0 -9999.0 -9999.0 -9999.0 -9999.0 -9999.0 -9999.0 -9999.0 -9999.0 -9999.0 -9999.0 -9999.0 -9999.0 -9999.0 -9999.0 -9999.0 -9999.0 -9999.0 -9999.0 -9999.0 -9999.0 -9999.0 -9999.0 -9999.0 -9999.0 -9999.0 -9999.0 -9999.0 -9999.0 -9999.0 -9999.0 -9999.0 -9999.0 -9999.0 -9999.0 -9999.0 -9999.0 -9999.0 -9999.0 -9999.0 -9999.0 -9999.0 -9999.0 -9999.0 -9999.0 -9999.0 -9999.0 -9999.0 -9999.0 -9999.0 -9999.0 -9999.0 -9999.0 -9999.0 -9999.0 -9999.0 -9999.0 -9999.0 -9999.0 -9999.0 -9999.0 -9999.0 -9999.0 -9999.0 -9999.0 -9999.0 -9999.0 -9999.0 -9999.0 -9999.0 -9999.0 -9999.0 -9999.0 -9999.0 -9999.0 -9999.0 -9999.0 -9999.0 -9999.0 -9999.0 -9999.0 -9999.0 -9999.0 -9999.0 -9999.0 -9999.0 -9999.0 -9999.0 -9999.0 -9999.0 -9999.0 -9999.0 -9999.0 -9999.0 -9999.0 -9999.0 -9999.0 -9999.0 -9999.0 -9999.0 -9999.0 -9999.0 -9999.0 -9999.0 -9999.0 -9999.0 -9999.0 -9999.0 -9999.0 -9999.0 -9999.0 -9999.0 -9999.0 -9999.0 -9999.0 -9999.0 -9999.0 -9999.0 -9999.0 -9999.0 -9999.0 -9999.0 -9999.0 -9999.0 -9999.0 -9999.0 -9999.0 -9999.0 -9999.0 -9999.0 -9999.0 -9999.0 -9999.0 -9999.0 -9999.0 -9999.0 -9999.0 -9999.0 -9999.0 -9999.0 -9999.0 -9999.0 -9999.0 -9999.0 -9999.0 -9999.0 -9999.0 -9999.0 -9999.0 -9999.0 -9999.0 -9999.0 -9999.0 -9999.0 -9999.0 -9999.0 -9999.0 -9999.0 -9999.0 -9999.0 -9999.0 -9999.0 -9999.0 -9999.0 -9999.0 -9999.0 -9999.0 -9999.0 -9999.0 -9999.0 -9999.0 -9999.0 -9999.0 -9999.0 -9999.0 -9999.0 -9999.0 -9999.0 -9999.0 -9999.0 -9999.0 -9999.0 -9999.0 -9999.0 -9999.0 -9999.0 -9999.0 -9999.0 -9999.0 -9999.0 -9999.0 -9999.0 -9999.0 -9999.0 -9999.0 -9999.0 -9999.0 -9999.0 -9999.0 -9999.0 -9999.0 -9999.0 -9999.0 -9999.0 -9999.0 -9999.0 -9999.0 -9999.0 -9999.0 -9999.0 -9999.0 -9999.0 -9999.0 -9999.0 -9999.0 -9999.0 -9999.0 -9999.0 -9999.0 -9999.0 -9999.0 -9999.0 -9999.0 -9999.0 -9999.0 -9999.0 -9999.0 -9999.0 -9999.0 -9999.0 -9999.0 -9999.0 -9999.0 -9999.0 -9999.0 -9999.0 -9999.0 -9999.0 -9999.0 -9999.0 -9999.0 -9999.0 -9999.0 -9999.0 -9999.0 -9999.0 -9999.0 -9999.0 -9999.0 -9999.0 -9999.0 -9999.0 -9999.0 -9999.0 -9999.0 -9999.0 -9999.0 -9999.0 -9999.0 -9999.0 -9999.0 -9999.0 -9999.0 -9999.0 -9999.0 -9999.0 -9999.0 -9999.0 -9999.0 -9999.0 -9999.0 -9999.0 -9999.0 -9999.0 -9999.0 -9999.0 -9999.0 -9999.0 -9999.0 -9999.0 -9999.0 -9999.0 -9999.0 -9999.0 -9999.0 -9999.0 -9999.0 -9999.0 -9999.0 -9999.0 -9999.0 -9999.0 -9999.0 -9999.0 -9999.0 -9999.0 -9999.0 -9999.0 -9999.0 -9999.0 -9999.0 -9999.0 -9999.0 -9999.0 -9999.0 -9999.0 -9999.0 -9999.0 -9999.0 -9999.0 -9999.0 -9999.0 -9999.0 -9999.0 -9999.0 -9999.0 -9999.0 -9999.0 -9999.0 -9999.0 -9999.0 -9999.0 -9999.0 -9999.0 -9999.0 -9999.0 -9999.0 -9999.0 -9999.0 -9999.0 -9999.0 -9999.0 -9999.0 -9999.0 -9999.0 -9999.0 -9999.0 -9999.0 -9999.0 -9999.0 -9999.0 -9999.0 -9999.0 -9999.0 -9999.0 -9999.0 -9999.0 -9999.0 -9999.0 -9999.0 -9999.0 -9999.0 -9999.0 -9999.0 -9999.0 -9999.0 -9999.0 -9999.0 -9999.0 -9999.0 -9999.0 -9999.0 -9999.0 -9999.0 -9999.0 -9999.0 -9999.0 -9999.0 -9999.0 -9999.0 -9999.0 -9999.0 -9999.0 -9999.0 -9999.0 -9999.0 -9999.0 -9999.0 -9999.0 -9999.0 -9999.0 -9999.0 -9999.0 -9999.0 -9999.0 -9999.0 -9999.0 -9999.0 -9999.0 -9999.0 -9999.0 -9999.0 -9999.0 -9999.0 -9999.0 -9999.0 -9999.0 -9999.0 -9999.0 -9999.0 -9999.0 -9999.0 -9999.0 -9999.0 -9999.0 -9999.0 -9999.0 -9999.0 -9999.0 -9999.0 -9999.0 -9999.0 -9999.0 -9999.0 -9999.0 -9999.0 -9999.0 -9999.0 -9999.0 -9999.0 -9999.0 -9999.0 -9999.0 -9999.0 -9999.0 -9999.0 -9999.0 -9999.0 -9999.0 -9999.0 -9999.0 -9999.0 -9999.0 -9999.0 -9999.0 -9999.0 -9999.0 -9999.0 -9999.0 -9999.0 -9999.0 -9999.0 -9999.0 -9999.0 -9999.0 -9999.0 -9999.0 -9999.0 -9999.0 -9999.0 -9999.0 -9999.0 -9999.0 -9999.0 -9999.0 -9999.0 -9999.0 -9999.0 -9999.0 -9999.0 -9999.0 -9999.0 -9999.0 -9999.0 -9999.0 -9999.0 -9999.0 -9999.0 -9999.0 -9999.0 -9999.0 -9999.0 -9999.0 -9999.0 -9999.0 -9999.0 -9999.0 -9999.0 -9999.0 -9999.0 -9999.0 -9999.0 -9999.0 -9999.0 -9999.0 -9999.0 -9999.0 -9999.0 -9999.0 -9999.0 -9999.0 -9999.0 -9999.0 -9999.0 -9999.0 -9999.0 -9999.0 -9999.0 -9999.0 -9999.0 -9999.0 -9999.0 -9999.0 -9999.0 -9999.0 -9999.0 -9999.0 -9999.0 -9999.0 -9999.0 -9999.0 -9999.0 -9999.0 -9999.0 -9999.0 -9999.0 -9999.0 -9999.0 -9999.0 -9999.0 -9999.0 -9999.0 -9999.0 -9999.0 -9999.0 -9999.0 -9999.0 -9999.0 -9999.0 -9999.0 -9999.0 -9999.0 -9999.0 -9999.0 -9999.0 -9999.0 -9999.0 -9999.0 -9999.0 -9999.0 -9999.0 -9999.0 -9999.0 -9999.0 -9999.0 -9999.0 -9999.0 -9999.0 -9999.0 -9999.0 -9999.0 -9999.0 -9999.0 -9999.0 -9999.0 -9999.0 -9999.0 -9999.0 -9999.0 -9999.0 -9999.0 -9999.0 -9999.0 -9999.0 -9999.0 -9999.0 -9999.0 -9999.0 -9999.0 -9999.0 -9999.0 -9999.0 -9999.0 -9999.0 -9999.0 -9999.0 -9999.0 -9999.0 -9999.0 -9999.0 -9999.0 -9999.0 -9999.0 -9999.0 -9999.0 -9999.0 -9999.0 -9999.0 -9999.0 -9999.0 -9999.0 -9999.0 -9999.0 -9999.0 -9999.0 -9999.0 -9999.0 -9999.0 -9999.0 -9999.0 -9999.0 -9999.0 -9999.0 -9999.0 -9999.0 -9999.0 -9999.0 -9999.0 -9999.0 -9999.0 -9999.0 -9999.0 -9999.0 -9999.0 -9999.0 -9999.0 -9999.0 -9999.0 -9999.0 -9999.0 -9999.0 -9999.0 -9999.0 -9999.0 -9999.0 -9999.0 -9999.0 -9999.0 -9999.0 -9999.0 -9999.0 -9999.0 -9999.0 -9999.0 -9999.0 -9999.0 -9999.0 -9999.0 -9999.0 -9999.0 -9999.0 -9999.0 -9999.0 -9999.0 -9999.0 -9999.0 -9999.0 -9999.0 -9999.0 -9999.0 -9999.0 -9999.0 -9999.0 -9999.0 -9999.0 -9999.0 -9999.0 -9999.0 -9999.0 -9999.0 -9999.0 -9999.0 -9999.0 -9999.0 -9999.0 -9999.0 -9999.0 -9999.0 -9999.0 -9999.0 -9999.0 -9999.0 -9999.0 -9999.0 -9999.0 -9999.0 -9999.0 -9999.0 -9999.0 -9999.0 -9999.0 -9999.0 -9999.0 -9999.0 -9999.0 -9999.0 -9999.0 -9999.0 -9999.0 -9999.0 -9999.0 -9999.0 -9999.0 -9999.0 -9999.0 -9999.0 -9999.0 -9999.0 -9999.0 -9999.0 -9999.0 -9999.0 -9999.0 -9999.0 -9999.0 -9999.0 -9999.0 -9999.0 -9999.0 -9999.0 -9999.0 -9999.0 -9999.0 -9999.0 -9999.0 -9999.0 -9999.0 -9999.0 -9999.0 -9999.0 -9999.0 -9999.0 -9999.0 -9999.0 -9999.0 -9999.0 -9999.0 -9999.0 -9999.0 -9999.0 -9999.0 -9999.0 -9999.0 -9999.0 -9999.0 -9999.0 -9999.0 -9999.0 -9999.0 -9999.0 -9999.0 -9999.0 -9999.0 -9999.0 -9999.0 -9999.0 -9999.0 -9999.0 -9999.0 -9999.0 -9999.0 -9999.0 -9999.0 -9999.0 -9999.0 -9999.0 -9999.0 -9999.0 -9999.0 -9999.0 -9999.0 -9999.0 -9999.0 -9999.0 -9999.0 -9999.0 -9999.0 -9999.0 -9999.0 -9999.0 -9999.0 -9999.0 -9999.0 -9999.0 -9999.0 -9999.0 -9999.0 -9999.0 -9999.0 -9999.0 -9999.0 -9999.0 -9999.0 -9999.0 -9999.0 -9999.0 -9999.0 -9999.0 -9999.0 -9999.0 -9999.0 -9999.0 -9999.0 -9999.0 -9999.0 -9999.0 -9999.0 -9999.0 -9999.0 -9999.0 -9999.0 -9999.0 -9999.0 -9999.0 -9999.0 -9999.0 -9999.0 -9999.0 -9999.0 -9999.0 -9999.0 -9999.0 -9999.0 -9999.0 -9999.0 -9999.0 -9999.0 -9999.0 -9999.0 -9999.0 -9999.0 -9999.0 -9999.0 -9999.0 -9999.0 -9999.0 -9999.0 -9999.0 -9999.0 -9999.0 -9999.0 -9999.0 -9999.0 -9999.0 -9999.0 -9999.0 -9999.0 -9999.0 -9999.0 -9999.0 -9999.0 -9999.0 -9999.0 -9999.0 -9999.0 -9999.0 -9999.0 -9999.0 -9999.0 -9999.0 -9999.0 -9999.0 -9999.0 -9999.0 -9999.0 -9999.0 -9999.0 -9999.0 -9999.0 -9999.0 -9999.0 -9999.0 -9999.0 -9999.0 -9999.0 -9999.0 -9999.0 -9999.0 -9999.0 -9999.0 -9999.0 -9999.0 -9999.0 -9999.0 -9999.0 -9999.0 -9999.0 -9999.0 -9999.0 -9999.0 -9999.0 -9999.0 -9999.0 -9999.0 -9999.0 -9999.0 -9999.0 -9999.0 -9999.0 -9999.0 -9999.0 -9999.0 -9999.0 -9999.0 -9999.0 -9999.0 -9999.0 -9999.0 -9999.0 -9999.0 -9999.0 -9999.0 -9999.0 -9999.0 -9999.0 -9999.0 -9999.0 -9999.0 -9999.0 -9999.0 -9999.0 -9999.0 -9999.0 -9999.0 -9999.0 -9999.0 -9999.0 -9999.0 -9999.0 -9999.0 -9999.0 -9999.0 -9999.0 -9999.0 -9999.0 -9999.0 -9999.0 -9999.0 -9999.0 -9999.0 -9999.0 -9999.0 -9999.0 -9999.0 -9999.0 -9999.0 -9999.0 -9999.0 -9999.0 -9999.0 -9999.0 -9999.0 -9999.0 -9999.0 -9999.0 -9999.0 -9999.0 -9999.0 -9999.0 -9999.0 -9999.0 -9999.0 -9999.0 -9999.0 -9999.0 -9999.0 -9999.0 -9999.0 -9999.0 -9999.0 -9999.0 -9999.0 -9999.0 -9999.0 -9999.0 -9999.0 -9999.0 -9999.0 -9999.0 -9999.0 -9999.0 -9999.0 -9999.0 -9999.0 -9999.0 -9999.0 -9999.0 -9999.0 -9999.0 -9999.0 -9999.0 -9999.0 -9999.0 -9999.0 -9999.0 -9999.0 -9999.0 -9999.0 -9999.0 -9999.0 -9999.0 -9999.0 -9999.0 -9999.0 -9999.0 -9999.0 -9999.0 -9999.0 -9999.0 -9999.0 -9999.0 -9999.0 -9999.0 -9999.0 -9999.0 -9999.0 -9999.0 -9999.0 -9999.0 -9999.0 -9999.0 -9999.0 -9999.0 -9999.0 -9999.0 -9999.0 -9999.0 -9999.0 -9999.0 -9999.0 -9999.0 -9999.0 -9999.0 -9999.0 -9999.0 -9999.0 -9999.0 -9999.0 -9999.0 -9999.0 -9999.0 -9999.0 -9999.0 -9999.0 -9999.0 -9999.0 -9999.0 -9999.0 -9999.0 -9999.0 -9999.0 -9999.0 -9999.0 -9999.0 -9999.0 -9999.0 -9999.0 -9999.0 -9999.0 -9999.0 -9999.0 -9999.0 -9999.0 -9999.0 -9999.0 -9999.0 -9999.0 -9999.0 -9999.0 -9999.0 -9999.0 -9999.0 -9999.0 -9999.0 -9999.0 -9999.0 -9999.0 -9999.0 -9999.0 -9999.0 -9999.0 -9999.0 -9999.0 -9999.0 -9999.0 -9999.0 -9999.0 -9999.0 -9999.0 -9999.0 -9999.0 -9999.0 -9999.0 -9999.0 -9999.0 -9999.0 -9999.0 -9999.0 -9999.0 -9999.0 -9999.0 -9999.0 -9999.0 -9999.0 -9999.0 -9999.0 -9999.0 -9999.0 -9999.0 -9999.0 -9999.0 -9999.0 -9999.0 -9999.0 -9999.0 -9999.0 -9999.0 -9999.0 -9999.0 -9999.0 -9999.0 -9999.0 -9999.0 -9999.0 -9999.0 -9999.0 -9999.0 -9999.0 -9999.0 -9999.0 -9999.0 -9999.0 -9999.0 -9999.0 -9999.0 -9999.0 -9999.0 -9999.0 -9999.0 -9999.0 -9999.0 -9999.0 -9999.0 -9999.0 -9999.0 -9999.0 -9999.0 -9999.0 -9999.0 -9999.0 -9999.0 -9999.0 -9999.0 -9999.0 -9999.0 -9999.0 -9999.0 -9999.0 -9999.0 -9999.0 -9999.0 -9999.0 -9999.0 -9999.0 -9999.0 -9999.0 -9999.0 -9999.0 -9999.0 -9999.0 -9999.0 -9999.0 -9999.0 -9999.0 -9999.0 -9999.0 -9999.0 -9999.0 -9999.0 -9999.0 -9999.0 -9999.0 -9999.0 -9999.0 -9999.0 -9999.0 -9999.0 -9999.0 -9999.0 -9999.0 -9999.0 -9999.0 -9999.0 -9999.0 -9999.0 -9999.0 -9999.0 -9999.0 -9999.0 -9999.0 -9999.0 -9999.0 -9999.0 -9999.0 -9999.0 -9999.0 -9999.0 -9999.0 -9999.0 -9999.0 -9999.0 -9999.0 -9999.0 -9999.0 -9999.0 -9999.0 -9999.0 -9999.0 -9999.0 -9999.0 -9999.0 -9999.0 -9999.0 -9999.0 -9999.0 -9999.0 -9999.0 -9999.0 -9999.0 -9999.0 -9999.0 -9999.0 -9999.0 -9999.0 -9999.0 -9999.0 -9999.0 -9999.0 -9999.0 -9999.0 -9999.0 -9999.0 -9999.0 -9999.0 -9999.0 -9999.0 -9999.0 -9999.0 -9999.0 -9999.0 -9999.0 -9999.0 -9999.0 -9999.0 -9999.0 -9999.0 -9999.0 -9999.0 -9999.0 -9999.0 -9999.0 -9999.0 -9999.0 -9999.0 -9999.0 -9999.0 -9999.0 -9999.0 -9999.0 -9999.0 -9999.0 -9999.0 -9999.0 -9999.0 -9999.0 -9999.0 -9999.0 -9999.0 -9999.0 -9999.0 -9999.0 -9999.0 -9999.0 -9999.0 -9999.0 -9999.0 -9999.0 -9999.0 -9999.0 -9999.0 -9999.0 -9999.0 -9999.0 -9999.0 -9999.0 -9999.0 -9999.0 -9999.0 -9999.0 -9999.0 -9999.0 -9999.0 -9999.0 -9999.0 -9999.0 -9999.0 -9999.0 -9999.0 -9999.0 -9999.0 -9999.0 -9999.0 -9999.0 -9999.0 -9999.0 -9999.0 -9999.0 -9999.0 -9999.0 -9999.0 -9999.0 -9999.0 -9999.0 -9999.0 -9999.0 -9999.0 -9999.0 -9999.0 -9999.0 -9999.0 -9999.0 -9999.0 -9999.0 -9999.0 -9999.0 -9999.0 -9999.0 -9999.0 -9999.0 -9999.0 -9999.0 -9999.0 -9999.0 -9999.0 -9999.0 -9999.0 -9999.0 -9999.0 -9999.0 -9999.0 -9999.0 -9999.0 -9999.0 -9999.0 -9999.0 -9999.0 -9999.0 -9999.0 -9999.0 -9999.0 -9999.0 -9999.0 -9999.0 -9999.0 -9999.0 -9999.0 -9999.0 -9999.0 -9999.0 -9999.0 -9999.0 -9999.0 -9999.0 -9999.0 -9999.0 -9999.0 -9999.0 -9999.0 -9999.0 -9999.0 -9999.0 -9999.0 -9999.0 -9999.0 -9999.0 -9999.0 -9999.0 -9999.0 -9999.0 -9999.0 -9999.0 -9999.0 -9999.0 -9999.0 -9999.0 -9999.0 -9999.0 -9999.0 -9999.0 -9999.0 -9999.0 -9999.0 -9999.0 -9999.0 -9999.0 -9999.0 -9999.0 -9999.0 -9999.0 -9999.0 -9999.0 -9999.0 -9999.0 -9999.0 -9999.0 -9999.0 -9999.0 -9999.0 -9999.0 -9999.0 -9999.0 -9999.0 -9999.0 -9999.0 -9999.0 -9999.0 -9999.0 -9999.0 -9999.0 -9999.0 -9999.0 -9999.0 -9999.0 -9999.0 -9999.0 -9999.0 -9999.0 -9999.0 -9999.0 -9999.0 -9999.0 -9999.0 -9999.0 -9999.0 -9999.0 -9999.0 -9999.0 -9999.0 -9999.0 -9999.0 -9999.0 -9999.0 -9999.0 -9999.0 -9999.0 -9999.0 -9999.0 -9999.0 -9999.0 -9999.0 -9999.0 -9999.0 -9999.0 -9999.0 -9999.0 -9999.0 -9999.0 -9999.0 -9999.0 -9999.0 -9999.0 -9999.0 -9999.0 -9999.0 -9999.0 -9999.0 -9999.0 -9999.0 -9999.0 -9999.0 -9999.0 -9999.0 -9999.0 -9999.0 -9999.0 -9999.0 -9999.0 -9999.0 -9999.0 -9999.0 -9999.0 -9999.0 -9999.0 -9999.0 -9999.0 -9999.0 -9999.0 -9999.0 -9999.0 -9999.0 -9999.0 -9999.0 -9999.0 -9999.0 -9999.0 -9999.0 -9999.0 -9999.0 -9999.0 -9999.0 -9999.0 -9999.0 -9999.0 -9999.0 -9999.0 -9999.0 -9999.0 -9999.0 -9999.0 -9999.0 -9999.0 -9999.0 -9999.0 -9999.0 -9999.0 -9999.0 -9999.0 -9999.0 -9999.0 -9999.0 -9999.0 -9999.0 -9999.0 -9999.0 -9999.0 -9999.0 -9999.0 -9999.0 -9999.0 -9999.0 -9999.0 -9999.0 -9999.0 -9999.0 -9999.0 -9999.0 -9999.0 -9999.0 -9999.0 -9999.0 -9999.0 -9999.0 -9999.0 -9999.0 -9999.0 -9999.0 -9999.0 -9999.0 -9999.0 -9999.0 -9999.0 -9999.0 -9999.0 -9999.0 -9999.0 -9999.0 -9999.0 -9999.0 -9999.0 -9999.0 -9999.0 -9999.0 -9999.0 -9999.0 -9999.0 -9999.0 -9999.0 -9999.0 -9999.0 -9999.0 -9999.0 -9999.0 -9999.0 -9999.0 -9999.0 -9999.0 -9999.0 -9999.0 -9999.0 -9999.0 -9999.0 -9999.0 -9999.0 -9999.0 -9999.0 -9999.0 -9999.0 -9999.0 -9999.0 -9999.0 -9999.0 -9999.0 -9999.0 -9999.0 -9999.0 -9999.0 -9999.0 -9999.0 -9999.0 -9999.0 -9999.0 -9999.0 -9999.0 -9999.0 -9999.0 -9999.0 -9999.0 -9999.0 -9999.0 -9999.0 -9999.0 -9999.0 -9999.0 -9999.0 -9999.0 -9999.0 -9999.0 -9999.0 -9999.0 -9999.0 -9999.0 -9999.0 -9999.0 -9999.0 -9999.0 -9999.0 -9999.0 -9999.0 -9999.0 -9999.0 -9999.0 -9999.0 -9999.0 -9999.0 -9999.0 -9999.0 -9999.0 -9999.0 -9999.0 -9999.0 -9999.0 -9999.0 -9999.0 -9999.0 -9999.0 -9999.0 -9999.0 -9999.0 -9999.0 -9999.0 -9999.0 -9999.0 -9999.0 -9999.0 -9999.0 -9999.0 -9999.0 -9999.0 -9999.0 -9999.0 -9999.0 -9999.0 -9999.0 -9999.0 -9999.0 -9999.0 -9999.0 -9999.0 -9999.0 -9999.0 -9999.0 -9999.0 -9999.0 -9999.0 -9999.0 -9999.0 -9999.0 -9999.0 -9999.0 -9999.0 -9999.0 -9999.0 -9999.0 -9999.0 -9999.0 -9999.0 -9999.0 -9999.0 -9999.0 -9999.0 -9999.0 -9999.0 -9999.0 -9999.0 -9999.0 -9999.0 -9999.0 -9999.0 -9999.0 -9999.0 -9999.0 -9999.0 -9999.0 -9999.0 -9999.0 -9999.0 -9999.0 -9999.0 -9999.0 -9999.0 -9999.0 -9999.0 -9999.0 -9999.0 -9999.0 -9999.0 -9999.0 -9999.0 -9999.0 -9999.0 -9999.0 -9999.0 -9999.0 -9999.0 -9999.0 -9999.0 -9999.0 -9999.0 -9999.0 -9999.0 -9999.0 -9999.0 -9999.0 -9999.0 -9999.0 -9999.0 -9999.0 -9999.0 -9999.0 -9999.0 -9999.0 -9999.0 -9999.0 -9999.0 -9999.0 -9999.0 -9999.0 -9999.0 -9999.0 -9999.0 -9999.0 -9999.0 -9999.0 -9999.0 -9999.0 -9999.0 -9999.0 -9999.0 -9999.0 -9999.0 -9999.0 -9999.0 -9999.0 -9999.0 -9999.0 -9999.0 -9999.0 -9999.0 -9999.0 -9999.0 -9999.0 -9999.0 -9999.0 -9999.0 -9999.0 -9999.0 -9999.0 -9999.0 -9999.0 -9999.0 -9999.0 -9999.0 -9999.0 -9999.0 -9999.0 -9999.0 -9999.0 -9999.0 -9999.0 -9999.0 -9999.0 -9999.0 -9999.0 -9999.0 -9999.0 -9999.0 -9999.0 -9999.0 -9999.0 -9999.0 -9999.0 -9999.0 -9999.0 -9999.0 -9999.0 -9999.0 -9999.0 -9999.0 -9999.0 -9999.0 -9999.0 -9999.0 -9999.0 -9999.0 -9999.0 -9999.0 -9999.0 -9999.0 -9999.0 -9999.0 -9999.0 -9999.0 -9999.0 -9999.0 -9999.0 -9999.0 -9999.0 -9999.0 -9999.0 -9999.0 -9999.0 -9999.0 -9999.0 -9999.0 -9999.0 -9999.0 -9999.0 -9999.0 -9999.0 -9999.0 -9999.0 -9999.0 -9999.0 -9999.0 -9999.0 -9999.0 -9999.0 -9999.0 -9999.0 -9999.0 -9999.0 -9999.0 -9999.0 -9999.0 -9999.0 -9999.0 -9999.0 -9999.0 -9999.0 -9999.0 -9999.0 -9999.0 -9999.0 -9999.0 -9999.0 -9999.0 -9999.0 -9999.0 -9999.0 -9999.0 -9999.0 -9999.0 -9999.0 -9999.0 -9999.0 -9999.0 -9999.0 -9999.0 -9999.0 -9999.0 -9999.0 -9999.0 -9999.0 -9999.0 -9999.0 -9999.0 -9999.0 -9999.0 -9999.0 -9999.0 -9999.0 -9999.0 -9999.0 -9999.0 -9999.0 -9999.0 -9999.0 -9999.0 -9999.0 -9999.0 -9999.0 -9999.0 -9999.0 -9999.0 -9999.0 -9999.0 -9999.0 -9999.0 -9999.0 -9999.0 -9999.0 -9999.0 -9999.0 -9999.0 -9999.0 -9999.0 -9999.0 -9999.0 -9999.0 -9999.0 -9999.0 -9999.0 -9999.0 -9999.0 -9999.0 -9999.0 -9999.0 -9999.0 -9999.0 -9999.0 -9999.0 -9999.0 -9999.0 -9999.0 -9999.0 -9999.0 -9999.0 -9999.0 -9999.0 -9999.0 -9999.0 -9999.0 -9999.0 -9999.0 -9999.0 -9999.0 -9999.0 -9999.0 -9999.0 -9999.0 -9999.0 -9999.0 -9999.0 -9999.0 -9999.0 -9999.0 -9999.0 -9999.0 -9999.0 -9999.0 -9999.0 -9999.0 -9999.0 -9999.0 -9999.0 -9999.0 -9999.0 -9999.0 -9999.0 -9999.0 -9999.0 -9999.0 -9999.0 -9999.0 -9999.0 -9999.0 -9999.0 -9999.0 -9999.0 -9999.0 -9999.0 -9999.0 -9999.0 -9999.0 -9999.0 -9999.0 -9999.0 -9999.0 -9999.0 -9999.0 -9999.0 -9999.0 -9999.0 -9999.0 -9999.0 -9999.0 -9999.0 -9999.0 -9999.0 -9999.0 -9999.0 -9999.0 -9999.0 -9999.0 -9999.0 -9999.0 -9999.0 -9999.0 -9999.0 -9999.0 -9999.0 -9999.0 -9999.0 -9999.0 -9999.0 -9999.0 -9999.0 -9999.0 -9999.0 -9999.0 -9999.0 -9999.0 -9999.0 -9999.0 -9999.0 -9999.0 -9999.0 -9999.0 -9999.0 -9999.0 -9999.0 -9999.0 -9999.0 -9999.0 -9999.0 -9999.0 -9999.0 -9999.0 -9999.0 -9999.0 -9999.0 -9999.0 -9999.0 -9999.0 -9999.0 -9999.0 -9999.0 -9999.0 -9999.0 -9999.0 -9999.0 -9999.0 -9999.0 -9999.0 -9999.0 -9999.0 -9999.0 -9999.0 -9999.0 -9999.0 -9999.0 -9999.0 -9999.0 -9999.0 -9999.0 -9999.0 -9999.0 -9999.0 -9999.0 -9999.0 -9999.0 -9999.0 -9999.0 -9999.0 -9999.0 -9999.0 -9999.0 -9999.0 -9999.0 -9999.0 -9999.0 -9999.0 -9999.0 -9999.0 -9999.0 -9999.0 -9999.0 -9999.0 -9999.0 -9999.0 -9999.0 -9999.0 -9999.0 -9999.0 -9999.0 -9999.0 -9999.0 -9999.0 -9999.0 -9999.0 -9999.0 -9999.0 -9999.0 -9999.0 -9999.0 -9999.0 -9999.0 -9999.0 -9999.0 -9999.0 -9999.0 -9999.0 -9999.0 -9999.0 -9999.0 -9999.0 -9999.0 -9999.0 -9999.0 -9999.0 -9999.0 -9999.0 -9999.0 -9999.0 -9999.0 -9999.0 -9999.0 -9999.0 -9999.0 -9999.0 -9999.0 -9999.0 -9999.0 -9999.0 -9999.0 -9999.0 -9999.0 -9999.0 -9999.0 -9999.0 -9999.0 -9999.0 -9999.0 -9999.0 -9999.0 -9999.0 -9999.0 -9999.0 -9999.0 -9999.0 -9999.0 -9999.0 -9999.0 -9999.0 -9999.0 -9999.0 -9999.0 -9999.0 -9999.0 -9999.0 -9999.0 -9999.0 -9999.0 -9999.0 -9999.0 -9999.0 -9999.0 -9999.0 -9999.0 -9999.0 -9999.0 -9999.0 -9999.0 -9999.0 -9999.0 -9999.0 -9999.0 -9999.0 -9999.0 -9999.0 -9999.0 -9999.0 -9999.0 -9999.0 -9999.0 -9999.0 -9999.0 -9999.0 -9999.0 -9999.0 -9999.0 -9999.0 -9999.0 -9999.0 -9999.0 -9999.0 -9999.0 -9999.0 -9999.0 -9999.0 -9999.0 -9999.0 -9999.0 -9999.0 -9999.0 -9999.0 -9999.0 -9999.0 -9999.0 -9999.0 -9999.0 -9999.0 -9999.0 -9999.0 -9999.0 -9999.0 -9999.0 -9999.0 -9999.0 -9999.0 -9999.0 -9999.0 -9999.0 -9999.0 -9999.0 -9999.0 -9999.0 -9999.0 -9999.0 -9999.0 -9999.0 -9999.0 -9999.0 -9999.0 -9999.0 -9999.0 -9999.0 -9999.0 -9999.0 -9999.0 -9999.0 -9999.0 -9999.0 -9999.0 -9999.0 -9999.0 -9999.0 -9999.0 -9999.0 -9999.0 -9999.0 -9999.0 -9999.0 -9999.0 -9999.0 -9999.0 -9999.0 -9999.0 -9999.0 -9999.0 -9999.0 -9999.0 -9999.0 -9999.0 -9999.0 -9999.0 -9999.0 -9999.0 -9999.0 -9999.0 -9999.0 -9999.0 -9999.0 -9999.0 -9999.0 -9999.0 -9999.0 -9999.0 -9999.0 -9999.0 -9999.0 -9999.0 -9999.0 -9999.0 -9999.0 -9999.0 -9999.0 -9999.0 -9999.0 -9999.0 -9999.0 -9999.0 -9999.0 -9999.0 -9999.0 -9999.0 -9999.0 -9999.0 -9999.0 -9999.0 -9999.0 -9999.0 -9999.0 -9999.0 -9999.0 -9999.0 -9999.0 -9999.0 -9999.0 -9999.0 -9999.0 -9999.0 -9999.0 -9999.0 -9999.0 -9999.0 -9999.0 -9999.0 -9999.0 -9999.0 -9999.0 -9999.0 -9999.0 -9999.0
-9999.0 -9999.0 -9999.0 -9999.0 -9999.0 -9999.0 -9999.0 -9999.0 -9999.0 -9999.0 -9999.0 -9999.0 -9999.0 -9999.0 -9999.0 -9999.0 -9999.0 -9999.0 -9999.0 -9999.0 -9999.0 -9999.0 -9999.0 -9999.0 -9999.0 -9999.0 -9999.0 -9999.0 -9999.0 -9999.0 -9999.0 -9999.0 -9999.0 -9999.0 -9999.0 -9999.0 -9999.0 -9999.0 -9999.0 -9999.0 -9999.0 -9999.0 -9999.0 -9999.0 -9999.0 -9999.0 -9999.0 -9999.0 -9999.0 -9999.0 -9999.0 -9999.0 -9999.0 -9999.0 -9999.0 -9999.0 -9999.0 -9999.0 -9999.0 -9999.0 -9999.0 -9999.0 -9999.0 -9999.0 -9999.0 -9999.0 -9999.0 -9999.0 -9999.0 -9999.0 -9999.0 -9999.0 -9999.0 -9999.0 -9999.0 -9999.0 -9999.0 -9999.0 -9999.0 -9999.0 -9999.0 -9999.0 -9999.0 -9999.0 -9999.0 -9999.0 -9999.0 -9999.0 -9999.0 -9999.0 -9999.0 -9999.0 -9999.0 -9999.0 -9999.0 -9999.0 -9999.0 -9999.0 -9999.0 -9999.0 -9999.0 -9999.0 -9999.0 -9999.0 -9999.0 -9999.0 -9999.0 -9999.0 -9999.0 -9999.0 -9999.0 -9999.0 -9999.0 -9999.0 -9999.0 -9999.0 -9999.0 -9999.0 -9999.0 -9999.0 -9999.0 -9999.0 -9999.0 -9999.0 -9999.0 -9999.0 -9999.0 -9999.0 -9999.0 -9999.0 -9999.0 -9999.0 -9999.0 -9999.0 -9999.0 -9999.0 -9999.0 -9999.0 -9999.0 -9999.0 -9999.0 -9999.0 -9999.0 -9999.0 -9999.0 -9999.0 -9999.0 -9999.0 -9999.0 -9999.0 -9999.0 -9999.0 -9999.0 -9999.0 -9999.0 -9999.0 -9999.0 -9999.0 -9999.0 -9999.0 -9999.0 -9999.0 -9999.0 -9999.0 -9999.0 -9999.0 -9999.0 -9999.0 -9999.0 -9999.0 -9999.0 -9999.0 -9999.0 -9999.0 -9999.0 -9999.0 -9999.0 -9999.0 -9999.0 -9999.0 -9999.0 -9999.0 -9999.0 -9999.0 -9999.0 -9999.0 -9999.0 -9999.0 -9999.0 -9999.0 -9999.0 -9999.0 -9999.0 -9999.0 -9999.0 -9999.0 -9999.0 -9999.0 -9999.0 -9999.0 -9999.0 -9999.0 -9999.0 -9999.0 -9999.0 -9999.0 -9999.0 -9999.0 -9999.0 -9999.0 -9999.0 -9999.0 -9999.0 -9999.0 -9999.0 -9999.0 -9999.0 -9999.0 -9999.0 -9999.0 -9999.0 -9999.0 -9999.0 -9999.0 -9999.0 -9999.0 -9999.0 -9999.0 -9999.0 -9999.0 -9999.0 -9999.0 -9999.0 -9999.0 -9999.0 -9999.0 -9999.0 -9999.0 -9999.0 -9999.0 -9999.0 -9999.0 -9999.0 -9999.0 -9999.0 -9999.0 -9999.0 -9999.0 -9999.0 -9999.0 -9999.0 -9999.0 -9999.0 -9999.0 -9999.0 -9999.0 -9999.0 -9999.0 -9999.0 -9999.0 -9999.0 -9999.0 -9999.0 -9999.0 -9999.0 -9999.0 -9999.0 -9999.0 -9999.0 -9999.0 -9999.0 -9999.0 -9999.0 -9999.0 -9999.0 -9999.0 -9999.0 -9999.0 -9999.0 -9999.0 -9999.0 -9999.0 -9999.0 -9999.0 -9999.0 -9999.0 -9999.0 -9999.0 -9999.0 -9999.0 -9999.0 -9999.0 -9999.0 -9999.0 -9999.0 -9999.0 -9999.0 -9999.0 -9999.0 -9999.0 -9999.0 -9999.0 -9999.0 -9999.0 -9999.0 -9999.0 -9999.0 -9999.0 -9999.0 -9999.0 -9999.0 -9999.0 -9999.0 -9999.0 -9999.0 -9999.0 -9999.0 -9999.0 -9999.0 -9999.0 -9999.0 -9999.0 -9999.0 -9999.0 -9999.0 -9999.0 -9999.0 -9999.0 -9999.0 -9999.0 -9999.0 -9999.0 -9999.0 -9999.0 -9999.0 -9999.0 -9999.0 -9999.0 -9999.0 -9999.0 -9999.0 -9999.0 -9999.0 -9999.0 -9999.0 -9999.0 -9999.0 -9999.0 -9999.0 -9999.0 -9999.0 -9999.0 -9999.0 -9999.0 -9999.0 -9999.0 -9999.0 -9999.0 -9999.0 -9999.0 -9999.0 -9999.0 -9999.0 -9999.0 -9999.0 -9999.0 -9999.0 -9999.0 -9999.0 -9999.0 -9999.0 -9999.0 -9999.0 -9999.0 -9999.0 -9999.0 -9999.0 -9999.0 -9999.0 -9999.0 -9999.0 -9999.0 -9999.0 -9999.0 -9999.0 -9999.0 -9999.0 -9999.0 -9999.0 -9999.0 -9999.0 -9999.0 -9999.0 -9999.0 -9999.0 -9999.0 -9999.0 -9999.0 -9999.0 -9999.0 -9999.0 -9999.0 -9999.0 -9999.0 -9999.0 -9999.0 -9999.0 -9999.0 -9999.0 -9999.0 -9999.0 -9999.0 -9999.0 -9999.0 -9999.0 -9999.0 -9999.0 -9999.0 -9999.0 -9999.0 -9999.0 -9999.0 -9999.0 -9999.0 -9999.0 -9999.0 -9999.0 -9999.0 -9999.0 -9999.0 -9999.0 -9999.0 -9999.0 -9999.0 -9999.0 -9999.0 -9999.0 -9999.0 -9999.0 -9999.0 -9999.0 -9999.0 -9999.0 -9999.0 -9999.0 -9999.0 -9999.0 -9999.0 -9999.0 -9999.0 -9999.0 -9999.0 -9999.0 -9999.0 -9999.0 -9999.0 -9999.0 -9999.0 -9999.0 -9999.0 -9999.0 -9999.0 -9999.0 -9999.0 -9999.0 -9999.0 -9999.0 -9999.0 -9999.0 -9999.0 -9999.0 -9999.0 -9999.0 -9999.0 -9999.0 -9999.0 -9999.0 -9999.0 -9999.0 -9999.0 -9999.0 -9999.0 -9999.0 -9999.0 -9999.0 -9999.0 -9999.0 -9999.0 -9999.0 -9999.0 -9999.0 -9999.0 -9999.0 -9999.0 -9999.0 -9999.0 -9999.0 -9999.0 -9999.0 -9999.0 -9999.0 -9999.0 -9999.0 -9999.0 -9999.0 -9999.0 -9999.0 -9999.0 -9999.0 -9999.0 -9999.0 -9999.0 -9999.0 -9999.0 -9999.0 -9999.0 -9999.0 -9999.0 -9999.0 -9999.0 -9999.0 -9999.0 -9999.0 -9999.0 -9999.0 -9999.0 -9999.0 -9999.0 -9999.0 -9999.0 -9999.0 -9999.0 -9999.0 -9999.0 -9999.0 -9999.0 -9999.0 -9999.0 -9999.0 -9999.0 -9999.0 -9999.0 -9999.0 -9999.0 -9999.0 -9999.0 -9999.0 -9999.0 -9999.0 -9999.0 -9999.0 -9999.0 -9999.0 -9999.0 -9999.0 -9999.0 -9999.0 -9999.0 -9999.0 -9999.0 -9999.0 -9999.0 -9999.0 -9999.0 -9999.0 -9999.0 -9999.0 -9999.0 -9999.0 -9999.0 -9999.0 -9999.0 -9999.0 -9999.0 -9999.0 -9999.0 -9999.0 -9999.0 -9999.0 -9999.0 -9999.0 -9999.0 -9999.0 -9999.0 -9999.0 -9999.0 -9999.0 -9999.0 -9999.0 -9999.0 -9999.0 -9999.0 -9999.0 -9999.0 -9999.0 -9999.0 -9999.0 -9999.0 -9999.0 -9999.0 -9999.0 -9999.0 -9999.0 -9999.0 -9999.0 -9999.0 -9999.0 -9999.0 -9999.0 -9999.0 -9999.0 -9999.0 -9999.0 -9999.0 -9999.0 -9999.0 -9999.0 -9999.0 -9999.0 -9999.0 -9999.0 -9999.0 -9999.0 -9999.0 -9999.0 -9999.0 -9999.0 -9999.0 -9999.0 -9999.0 -9999.0 -9999.0 -9999.0 -9999.0 -9999.0 -9999.0 -9999.0 -9999.0 -9999.0 -9999.0 -9999.0 -9999.0 -9999.0 -9999.0 -9999.0 -9999.0 -9999.0 -9999.0 -9999.0 -9999.0 -9999.0 -9999.0 -9999.0 -9999.0 -9999.0 -9999.0 -9999.0 -9999.0 -9999.0 -9999.0 -9999.0 -9999.0 -9999.0 -9999.0 -9999.0 -9999.0 -9999.0 -9999.0 -9999.0 -9999.0 -9999.0 -9999.0 -9999.0 -9999.0 -9999.0 -9999.0 -9999.0 -9999.0 -9999.0 -9999.0 -9999.0 -9999.0 -9999.0 -9999.0 -9999.0 -9999.0 -9999.0 -9999.0 -9999.0 -9999.0 -9999.0 -9999.0 -9999.0 -9999.0 -9999.0 -9999.0 -9999.0 -9999.0 -9999.0 -9999.0 -9999.0 -9999.0 -9999.0 -9999.0 -9999.0 -9999.0 -9999.0 -9999.0 -9999.0 -9999.0 -9999.0 -9999.0 -9999.0 -9999.0 -9999.0 -9999.0 -9999.0 -9999.0 -9999.0 -9999.0 -9999.0 -9999.0 -9999.0 -9999.0 -9999.0 -9999.0 -9999.0 -9999.0 -9999.0 -9999.0 -9999.0 -9999.0 -9999.0 -9999.0 -9999.0 -9999.0 -9999.0 -9999.0 -9999.0 -9999.0 -9999.0 -9999.0 -9999.0 -9999.0 -9999.0 -9999.0 -9999.0 -9999.0 -9999.0 -9999.0 -9999.0 -9999.0 -9999.0 -9999.0 -9999.0 -9999.0 -9999.0 -9999.0 -9999.0 -9999.0 -9999.0 -9999.0 -9999.0 -9999.0 -9999.0 -9999.0 -9999.0 -9999.0 -9999.0 -9999.0 -9999.0 -9999.0 -9999.0 -9999.0 -9999.0 -9999.0 -9999.0 -9999.0 -9999.0 -9999.0 -9999.0 -9999.0 -9999.0 -9999.0 -9999.0 -9999.0 -9999.0 -9999.0 -9999.0 -9999.0 -9999.0 -9999.0 -9999.0 -9999.0 -9999.0 -9999.0 -9999.0 -9999.0 -9999.0 -9999.0 -9999.0 -9999.0 -9999.0 -9999.0 -9999.0 -9999.0 -9999.0 -9999.0 -9999.0 -9999.0 -9999.0 -9999.0 -9999.0 -9999.0 -9999.0 -9999.0 -9999.0 -9999.0 -9999.0 -9999.0 -9999.0 -9999.0 -9999.0 -9999.0 -9999.0 -9999.0 -9999.0 -9999.0 -9999.0 -9999.0 -9999.0 -9999.0 -9999.0 -9999.0 -9999.0 -9999.0 -9999.0 -9999.0 -9999.0 -9999.0 -9999.0 -9999.0 -9999.0 -9999.0 -9999.0 -9999.0 -9999.0 -9999.0 -9999.0 -9999.0 -9999.0 -9999.0 -9999.0 -9999.0 -9999.0 -9999.0 -9999.0 -9999.0 -9999.0 -9999.0 -9999.0 -9999.0 -9999.0 -9999.0 -9999.0 -9999.0 -9999.0 -9999.0 -9999.0 -9999.0 -9999.0 -9999.0 -9999.0 -9999.0 -9999.0 -9999.0 -9999.0 -9999.0 -9999.0 -9999.0 -9999.0 -9999.0 -9999.0 -9999.0 -9999.0 -9999.0 -9999.0 -9999.0 -9999.0 -9999.0 -9999.0 -9999.0 -9999.0 -9999.0 -9999.0 -9999.0 -9999.0 -9999.0 -9999.0 -9999.0 -9999.0 -9999.0 -9999.0 -9999.0 -9999.0 -9999.0 -9999.0 -9999.0 -9999.0 -9999.0 -9999.0 -9999.0 -9999.0 -9999.0 -9999.0 -9999.0 -9999.0 -9999.0 -9999.0 -9999.0 -9999.0 -9999.0 -9999.0 -9999.0 -9999.0 -9999.0 -9999.0 -9999.0 -9999.0 -9999.0 -9999.0 -9999.0 -9999.0 -9999.0 -9999.0 -9999.0 -9999.0 -9999.0 -9999.0 -9999.0 -9999.0 -9999.0 -9999.0 -9999.0 -9999.0 -9999.0 -9999.0 -9999.0 -9999.0 -9999.0 -9999.0 -9999.0 -9999.0 -9999.0 -9999.0 -9999.0 -9999.0 -9999.0 -9999.0 -9999.0 -9999.0 -9999.0 -9999.0 -9999.0 -9999.0 -9999.0 -9999.0 -9999.0 -9999.0 -9999.0 -9999.0 -9999.0 -9999.0 -9999.0 -9999.0 -9999.0 -9999.0 -9999.0 -9999.0 -9999.0 -9999.0 -9999.0 -9999.0 -9999.0 -9999.0 -9999.0 -9999.0 -9999.0 -9999.0 -9999.0 -9999.0 -9999.0 -9999.0 -9999.0 -9999.0 -9999.0 -9999.0 -9999.0 -9999.0 -9999.0 -9999.0 -9999.0 -9999.0 -9999.0 -9999.0 -9999.0 -9999.0 -9999.0 -9999.0 -9999.0 -9999.0 -9999.0 -9999.0 -9999.0 -9999.0 -9999.0 -9999.0 -9999.0 -9999.0 -9999.0 -9999.0 -9999.0 -9999.0 -9999.0 -9999.0 -9999.0 -9999.0 -9999.0 -9999.0 -9999.0 -9999.0 -9999.0 -9999.0 -9999.0 -9999.0 -9999.0 -9999.0 -9999.0 -9999.0 -9999.0 -9999.0 -9999.0 -9999.0 -9999.0 -9999.0 -9999.0 -9999.0 -9999.0 -9999.0 -9999.0 -9999.0 -9999.0 -9999.0 -9999.0 -9999.0 -9999.0 -9999.0 -9999.0 -9999.0 -9999.0 -9999.0 -9999.0 -9999.0 -9999.0 -9999.0 -9999.0 -9999.0 -9999.0 -9999.0 -9999.0 -9999.0 -9999.0 -9999.0 -9999.0 -9999.0 -9999.0 -9999.0 -9999.0 -9999.0 -9999.0 -9999.0 -9999.0 -9999.0 -9999.0 -9999.0 -9999.0 -9999.0 -9999.0 -9999.0 -9999.0 -9999.0 -9999.0 -9999.0 -9999.0 -9999.0 -9999.0 -9999.0 -9999.0 -9999.0 -9999.0 -9999.0 -9999.0 -9999.0 -9999.0 -9999.0 -9999.0 -9999.0 -9999.0 -9999.0 -9999.0 -9999.0 -9999.0 -9999.0 -9999.0 -9999.0 -9999.0 -9999.0 -9999.0 -9999.0 -9999.0 -9999.0 -9999.0 -9999.0 -9999.0 -9999.0 -9999.0 -9999.0 -9999.0 -9999.0 -9999.0 -9999.0 -9999.0 -9999.0 -9999.0 -9999.0 -9999.0 -9999.0 -9999.0 -9999.0 -9999.0 -9999.0 -9999.0 -9999.0 -9999.0 -9999.0 -9999.0 -9999.0 -9999.0 -9999.0 -9999.0 -9999.0 -9999.0 -9999.0 -9999.0 -9999.0 -9999.0 -9999.0 -9999.0 -9999.0 -9999.0 -9999.0 -9999.0 -9999.0 -9999.0 -9999.0 -9999.0 -9999.0 -9999.0 -9999.0 -9999.0 -9999.0 -9999.0 -9999.0 -9999.0 -9999.0 -9999.0 -9999.0 -9999.0 -9999.0 -9999.0 -9999.0 -9999.0 -9999.0 -9999.0 -9999.0 -9999.0 -9999.0 -9999.0 -9999.0 -9999.0 -9999.0 -9999.0 -9999.0 -9999.0 -9999.0 -9999.0 -9999.0 -9999.0 -9999.0 -9999.0 -9999.0 -9999.0 -9999.0 -9999.0 -9999.0 -9999.0 -9999.0 -9999.0 -9999.0 -9999.0 -9999.0 -9999.0 -9999.0 -9999.0 -9999.0 -9999.0 -9999.0 -9999.0 -9999.0 -9999.0 -9999.0 -9999.0 -9999.0 -9999.0 -9999.0 -9999.0 -9999.0 -9999.0 -9999.0 -9999.0 -9999.0 -9999.0 -9999.0 -9999.0 -9999.0 -9999.0 -9999.0 -9999.0 -9999.0 -9999.0 -9999.0 -9999.0 -9999.0 -9999.0 -9999.0 -9999.0 -9999.0 -9999.0 -9999.0 -9999.0 -9999.0 -9999.0 -9999.0 -9999.0 -9999.0 -9999.0 -9999.0 -9999.0 -9999.0 -9999.0 -9999.0 -9999.0 -9999.0 -9999.0 -9999.0 -9999.0 -9999.0 -9999.0 -9999.0 -9999.0 -9999.0 -9999.0 -9999.0 -9999.0 -9999.0 -9999.0 -9999.0 -9999.0 -9999.0 -9999.0 -9999.0 -9999.0 -9999.0 -9999.0 -9999.0 -9999.0 -9999.0 -9999.0 -9999.0 -9999.0 -9999.0 -9999.0 -9999.0 -9999.0 -9999.0 -9999.0 -9999.0 -9999.0 -9999.0 -9999.0 -9999.0 -9999.0 -9999.0 -9999.0 -9999.0 -9999.0 -9999.0 -9999.0 -9999.0 -9999.0 -9999.0 -9999.0 -9999.0 -9999.0 -9999.0 -9999.0 -9999.0 -9999.0 -9999.0 -9999.0 -9999.0 -9999.0 -9999.0 -9999.0 -9999.0 -9999.0 -9999.0 -9999.0 -9999.0 -9999.0 -9999.0 -9999.0 -9999.0 -9999.0 -9999.0 -9999.0 -9999.0 -9999.0 -9999.0 -9999.0 -9999.0 -9999.0 -9999.0 -9999.0 -9999.0 -9999.0 -9999.0 -9999.0 -9999.0 -9999.0 -9999.0 -9999.0 -9999.0 -9999.0 -9999.0 -9999.0 -9999.0 -9999.0 -9999.0 -9999.0 -9999.0 -9999.0 -9999.0 -9999.0 -9999.0 -9999.0 -9999.0 -9999.0 -9999.0 -9999.0 -9999.0 -9999.0 -9999.0 -9999.0 -9999.0 -9999.0 -9999.0 -9999.0 -9999.0 -9999.0 -9999.0 -9999.0 -9999.0 -9999.0 -9999.0 -9999.0 -9999.0 -9999.0 -9999.0 -9999.0 -9999.0 -9999.0 -9999.0 -9999.0 -9999.0 -9999.0 -9999.0 -9999.0 -9999.0 -9999.0 -9999.0 -9999.0 -9999.0 -9999.0 -9999.0 -9999.0 -9999.0 -9999.0 -9999.0 -9999.0 -9999.0 -9999.0 -9999.0 -9999.0 -9999.0 -9999.0 -9999.0 -9999.0 -9999.0 -9999.0 -9999.0 -9999.0 -9999.0 -9999.0 -9999.0 -9999.0 -9999.0 -9999.0 -9999.0 -9999.0 -9999.0 -9999.0 -9999.0 -9999.0 -9999.0 -9999.0 -9999.0 -9999.0 -9999.0 -9999.0 -9999.0 -9999.0 -9999.0 -9999.0 -9999.0 -9999.0 -9999.0 -9999.0 -9999.0 -9999.0 -9999.0 -9999.0 -9999.0 -9999.0 -9999.0 -9999.0 -9999.0 -9999.0 -9999.0 -9999.0 -9999.0 -9999.0 -9999.0 -9999.0 -9999.0 -9999.0 -9999.0 -9999.0 -9999.0 -9999.0 -9999.0 -9999.0 -9999.0 -9999.0 -9999.0 -9999.0 -9999.0 -9999.0 -9999.0 -9999.0 -9999.0 -9999.0 -9999.0 -9999.0 -9999.0 -9999.0 -9999.0 -9999.0 -9999.0 -9999.0 -9999.0 -9999.0 -9999.0 -9999.0 -9999.0 -9999.0 -9999.0 -9999.0 -9999.0 -9999.0 -9999.0 -9999.0 -9999.0 -9999.0 -9999.0 -9999.0 -9999.0 -9999.0 -9999.0 -9999.0 -9999.0 -9999.0 -9999.0 -9999.0 -9999.0 -9999.0 -9999.0 -9999.0 -9999.0 -9999.0 -9999.0 -9999.0 -9999.0 -9999.0 -9999.0 -9999.0 -9999.0 -9999.0 -9999.0 -9999.0 -9999.0 -9999.0 -9999.0 -9999.0 -9999.0 -9999.0 -9999.0 -9999.0 -9999.0 -9999.0 -9999.0 -9999.0 -9999.0 -9999.0 -9999.0 -9999.0 -9999.0 -9999.0 -9999.0 -9999.0 -9999.0 -9999.0 -9999.0 -9999.0 -9999.0 -9999.0 -9999.0 -9999.0 -9999.0 -9999.0 -9999.0 -9999.0 -9999.0 -9999.0 -9999.0 -9999.0 -9999.0 -9999.0 -9999.0 -9999.0 -9999.0 -9999.0 -9999.0 -9999.0 -9999.0 -9999.0 -9999.0 -9999.0 -9999.0 -9999.0 -9999.0 -9999.0 -9999.0 -9999.0 -9999.0 -9999.0 -9999.0 -9999.0 -9999.0 -9999.0 -9999.0 -9999.0 -9999.0 -9999.0 -9999.0 -9999.0 -9999.0 -9999.0 -9999.0 -9999.0 -9999.0 -9999.0 -9999.0 -9999.0 -9999.0 -9999.0 -9999.0 -9999.0 -9999.0 -9999.0 -9999.0 -9999.0 -9999.0 -9999.0 -9999.0 -9999.0 -9999.0 -9999.0 -9999.0 -9999.0 -9999.0 -9999.0 -9999.0 -9999.0 -9999.0 -9999.0 -9999.0 -9999.0 -9999.0 -9999.0 -9999.0 -9999.0 -9999.0 -9999.0 -9999.0 -9999.0 -9999.0 -9999.0 -9999.0 -9999.0 -9999.0 -9999.0 -9999.0 -9999.0 -9999.0 -9999.0 -9999.0 -9999.0 -9999.0 -9999.0 -9999.0 -9999.0 -9999.0 -9999.0 -9999.0 -9999.0 -9999.0 -9999.0 -9999.0 -9999.0 -9999.0 -9999.0 -9999.0 -9999.0 -9999.0 -9999.0 -9999.0 -9999.0 -9999.0 -9999.0 -9999.0 -9999.0 -9999.0 -9999.0 -9999.0 -9999.0 -9999.0 -9999.0 -9999.0 -9999.0 -9999.0 -9999.0 -9999.0 -9999.0 -9999.0 -9999.0 -9999.0 -9999.0 -9999.0 -9999.0 -9999.0 -9999.0 -9999.0 -9999.0 -9999.0 -9999.0 -9999.0 -9999.0 -9999.0 -9999.0 -9999.0 -9999.0 -9999.0 -9999.0 -9999.0 -9999.0 -9999.0 -9999.0 -9999.0 -9999.0 -9999.0 -9999.0 -9999.0 -9999.0 -9999.0 -9999.0 -9999.0 -9999.0 -9999.0 -9999.0 -9999.0 -9999.0 -9999.0 -9999.0 -9999.0 -9999.0 -9999.0 -9999.0 -9999.0 -9999.0 -9999.0 -9999.0 -9999.0 -9999.0 -9999.0 -9999.0 -9999.0 -9999.0 -9999.0 -9999.0 -9999.0 -9999.0 -9999.0 -9999.0 -9999.0 -9999.0 -9999.0 -9999.0 -9999.0 -9999.0 -9999.0 -9999.0 -9999.0 -9999.0 -9999.0 -9999.0 -9999.0 -9999.0 -9999.0 -9999.0 -9999.0 -9999.0 -9999.0 -9999.0 -9999.0 -9999.0 -9999.0 -9999.0 -9999.0 -9999.0 -9999.0 -9999.0 -9999.0 -9999.0 -9999.0 -9999.0 -9999.0 -9999.0 -9999.0 -9999.0 -9999.0 -9999.0 -9999.0 -9999.0 -9999.0 -9999.0 -9999.0 -9999.0 -9999.0 -9999.0 -9999.0 -9999.0 -9999.0 -9999.0 -9999.0 -9999.0 -9999.0 -9999.0 -9999.0 -9999.0 -9999.0 -9999.0 -9999.0 -9999.0 -9999.0 -9999.0 -9999.0 -9999.0 -9999.0 -9999.0 -9999.0 -9999.0 -9999.0 -9999.0 -9999.0 -9999.0 -9999.0 -9999.0 -9999.0 -9999.0 -9999.0 -9999.0 -9999.0 -9999.0 -9999.0 -9999.0 -9999.0 -9999.0 -9999.0 -9999.0 -9999.0 -9999.0 -9999.0 -9999.0 -9999.0 -9999.0 -9999.0 -9999.0 -9999.0 -9999.0 -9999.0 -9999.0 -9999.0 -9999.0 -9999.0 -9999.0 -9999.0 -9999.0 -9999.0 -9999.0 -9999.0 -9999.0 -9999.0 -9999.0 -9999.0 -9999.0 -9999.0 -9999.0 -9999.0 -9999.0 -9999.0 -9999.0 -9999.0 -9999.0 -9999.0 -9999.0 -9999.0 -9999.0 -9999.0 -9999.0 -9999.0 -9999.0 -9999.0 -9999.0 -9999.0 -9999.0 -9999.0 -9999.0 -9999.0 -9999.0 -9999.0 -9999.0 -9999.0 -9999.0 -9999.0 -9999.0 -9999.0 -9999.0 -9999.0 -9999.0 -9999.0 -9999.0 -9999.0 -9999.0 -9999.0 -9999.0 -9999.0 -9999.0 -9999.0 -9999.0 -9999.0 -9999.0 -9999.0 -9999.0 -9999.0 -9999.0 -9999.0 -9999.0 -9999.0 -9999.0 -9999.0 -9999.0 -9999.0 -9999.0 -9999.0 -9999.0 -9999.0 -9999.0 -9999.0 -9999.0 -9999.0 -9999.0 -9999.0 -9999.0 -9999.0 -9999.0 -9999.0 -9999.0 -9999.0 -9999.0 -9999.0 -9999.0 -9999.0 -9999.0 -9999.0 -9999.0 -9999.0 -9999.0 -9999.0 -9999.0 -9999.0 -9999.0 -9999.0 -9999.0 -9999.0 -9999.0 -9999.0 -9999.0 -9999.0 -9999.0 -9999.0 -9999.0 -9999.0 -9999.0 -9999.0 -9999.0 -9999.0 -9999.0 -9999.0 -9999.0 -9999.0 -9999.0 -9999.0 -9999.0 -9999.0 -9999.0 -9999.0 -9999.0 -9999.0 -9999.0 -9999.0 -9999.0 -9999.0 -9999.0 -9999.0 -9999.0 -9999.0 -9999.0 -9999.0 -9999.0 -9999.0 -9999.0 -9999.0 -9999.0 -9999.0 -9999.0 -9999.0 -9999.0 -9999.0 -9999.0 -9999.0 -9999.0 -9999.0 -9999.0 -9999.0 -9999.0 -9999.0 -9999.0 -9999.0 -9999.0 -9999.0 -9999.0 -9999.0 -9999.0 -9999.0 -9999.0 -9999.0 -9999.0 -9999.0 -9999.0 -9999.0 -9999.0 -9999.0 -9999.0 -9999.0 -9999.0 -9999.0 -9999.0 -9999.0 -9999.0 -9999.0 -9999.0 -9999.0 -9999.0 -9999.0 -9999.0 -9999.0 -9999.0 -9999.0 -9999.0 -9999.0 -9999.0 -9999.0 -9999.0 -9999.0 -9999.0 -9999.0 -9999.0 -9999.0 -9999.0 -9999.0 -9999.0 -9999.0 -9999.0 -9999.0 -9999.0 -9999.0 -9999.0 -9999.0 -9999.0 -9999.0 -9999.0 -9999.0 -9999.0 -9999.0 -9999.0 -9999.0 -9999.0 -9999.0 -9999.0 -9999.0 -9999.0 -9999.0 -9999.0 -9999.0 -9999.0 -9999.0 -9999.0 -9999.0 -9999.0 -9999.0 -9999.0 -9999.0 -9999.0 -9999.0 -9999.0 -9999.0 -9999.0 -9999.0 -9999.0 -9999.0 -9999.0 -9999.0 -9999.0 -9999.0 -9999.0 -9999.0 -9999.0 -9999.0 -9999.0 -9999.0 -9999.0 -9999.0 -9999.0 -9999.0 -9999.0 -9999.0 -9999.0 -9999.0 -9999.0 -9999.0 -9999.0 -9999.0 -9999.0 -9999.0 -9999.0 -9999.0 -9999.0 -9999.0 -9999.0 -9999.0 -9999.0 -9999.0 -9999.0 -9999.0 -9999.0 -9999.0 -9999.0 -9999.0 -9999.0 -9999.0 -9999.0 -9999.0 -9999.0 -9999.0 -9999.0 -9999.0 -9999.0 -9999.0 -9999.0 -9999.0 -9999.0 -9999.0 -9999.0 -9999.0 -9999.0 -9999.0 -9999.0 -9999.0 -9999.0 -9999.0 -9999.0 -9999.0 -9999.0 -9999.0 -9999.0 -9999.0 -9999.0 -9999.0 -9999.0 -9999.0 -9999.0 -9999.0 -9999.0 -9999.0 -9999.0 -9999.0 -9999.0 -9999.0 -9999.0 -9999.0 -9999.0 -9999.0 -9999.0 -9999.0 -9999.0 -9999.0 -9999.0 -9999.0 -9999.0 -9999.0 -9999.0 -9999.0 -9999.0 -9999.0 -9999.0 -9999.0 -9999.0 -9999.0 -9999.0 -9999.0 -9999.0 -9999.0 -9999.0 -9999.0 -9999.0 -9999.0 -9999.0 -9999.0 -9999.0 -9999.0 -9999.0 -9999.0 -9999.0 -9999.0 -9999.0 -9999.0 -9999.0 -9999.0 -9999.0 -9999.0 -9999.0 -9999.0 -9999.0 -9999.0 -9999.0 -9999.0 -9999.0 -9999.0 -9999.0 -9999.0 -9999.0 -9999.0 -9999.0 -9999.0 -9999.0 -9999.0 -9999.0 -9999.0 -9999.0 -9999.0 -9999.0 -9999.0 -9999.0 -9999.0 -9999.0 -9999.0 -9999.0 -9999.0 -9999.0 -9999.0 -9999.0 -9999.0 -9999.0 -9999.0 -9999.0 -9999.0 -9999.0 -9999.0 -9999.0 -9999.0 -9999.0 -9999.0 -9999.0 -9999.0 -9999.0 -9999.0 -9999.0 -9999.0 -9999.0 -9999.0 -9999.0 -9999.0 -9999.0 -9999.0 -9999.0 -9999.0 -9999.0 -9999.0 -9999.0 -9999.0 -9999.0 -9999.0 -9999.0 -9999.0 -9999.0 -9999.0 -9999.0 -9999.0 -9999.0 -9999.0 -9999.0 -9999.0 -9999.0 -9999.0 -9999.0 -9999.0 -9999.0 -9999.0 -9999.0 -9999.0 -9999.0 -9999.0 -9999.0 -9999.0 -9999.0 -9999.0 -9999.0 -9999.0 -9999.0 -9999.0 -9999.0 -9999.0 -9999.0 -9999.0 -9999.0 -9999.0 -9999.0 -9999.0 -9999.0 -9999.0 -9999.0 -9999.0 -9999.0 -9999.0 -9999.0 -9999.0 -9999.0 -9999.0 -9999.0 -9999.0 -9999.0 -9999.0 -9999.0 -9999.0 -9999.0 -9999.0 -9999.0 -9999.0 -9999.0 -9999.0 -9999.0 -9999.0 -9999.0 -9999.0 -9999.0 -9999.0 -9999.0 -9999.0 -9999.0 -9999.0 -9999.0 -9999.0 -9999.0 -9999.0 -9999.0 -9999.0 -9999.0 -9999.0 -9999.0 -9999.0 -9999.0 -9999.0 -9999.0 -9999.0 -9999.0 -9999.0 -9999.0 -9999.0 -9999.0 -9999.0 -9999.0 -9999.0 -9999.0 -9999.0 -9999.0 -9999.0 -9999.0 -9999.0 -9999.0 -9999.0 -9999.0 -9999.0 -9999.0 -9999.0 -9999.0 -9999.0 -9999.0 -9999.0 -9999.0 -9999.0 -9999.0 -9999.0 -9999.0 -9999.0 -9999.0 -9999.0 -9999.0 -9999.0 -9999.0 -9999.0 -9999.0 -9999.0 -9999.0 -9999.0 -9999.0 -9999.0 -9999.0 -9999.0 -9999.0 -9999.0 -9999.0 -9999.0 -9999.0 -9999.0 -9999.0 -9999.0 -9999.0 -9999.0 -9999.0 -9999.0 -9999.0 -9999.0 -9999.0 -9999.0 -9999.0 -9999.0 -9999.0 -9999.0 -9999.0 -9999.0 -9999.0 -9999.0 -9999.0 -9999.0 -9999.0 -9999.0 -9999.0 -9999.0 -9999.0 -9999.0 -9999.0 -9999.0 -9999.0 -9999.0 -9999.0 -9999.0 -9999.0 -9999.0 -9999.0 -9999.0 -9999.0 -9999.0 -9999.0 -9999.0 -9999.0 -9999.0 -9999.0 -9999.0 -9999.0 -9999.0 -9999.0 -9999.0 -9999.0 -9999.0 -9999.0 -9999.0 -9999.0 -9999.0 -9999.0 -9999.0 -9999.0 -9999.0 -9999.0 -9999.0 -9999.0 -9999.0 -9999.0 -9999.0 -9999.0 -9999.0 -9999.0 -9999.0 -9999.0 -9999.0 -9999.0 -9999.0 -9999.0 -9999.0 -9999.0 -9999.0 -9999.0 -9999.0 -9999.0 -9999.0 -9999.0 -9999.0 -9999.0 -9999.0 -9999.0 -9999.0 -9999.0 -9999.0 -9999.0 -9999.0 -9999.0 -9999.0 -9999.0 -9999.0 -9999.0 -9999.0 -9999.0 -9999.0 -9999.0 -9999.0 -9999.0 -9999.0 -9999.0 -9999.0 -9999.0 -9999.0 -9999.0 -9999.0 -9999.0 -9999.0 -9999.0 -9999.0 -9999.0 -9999.0 -9999.0 -9999.0 -9999.0 -9999.0 -9999.0 -9999.0 -9999.0 -9999.0 -9999.0 -9999.0 -9999.0 -9999.0 -9999.0 -9999.0 -9999.0 -9999.0 -9999.0 -9999.0 -9999.0 -9999.0 -9999.0 -9999.0 -9999.0 -9999.0 -9999.0 -9999.0 -9999.0 -9999.0 -9999.0 -9999.0 -9999.0 -9999.0 -9999.0 -9999.0 -9999.0 -9999.0 -9999.0 -9999.0 -9999.0 -9999.0 -9999.0 -9999.0 -9999.0 -9999.0 -9999.0 -9999.0 -9999.0 -9999.0 -9999.0 -9999.0 -9999.0 -9999.0 -9999.0 -9999.0 -9999.0 -9999.0 -9999.0 -9999.0 -9999.0 -9999.0 -9999.0 -9999.0 -9999.0 -9999.0 -9999.0 -9999.0 -9999.0 -9999.0 -9999.0 -9999.0 -9999.0 -9999.0 -9999.0 -9999.0 -9999.0 -9999.0 -9999.0 -9999.0 -9999.0 -9999.0 -9999.0 -9999.0 -9999.0 -9999.0 -9999.0 -9999.0 -9999.0 -9999.0 -9999.0 -9999.0 -9999.0 -9999.0 -9999.0 -9999.0 -9999.0 -9999.0 -9999.0 -9999.0 -9999.0 -9999.0 -9999.0 -9999.0 -9999.0 -9999.0 -9999.0 -9999.0 -9999.0 -9999.0 -9999.0
-9999.0 -9999.0 -9999.0 -9999.0 -9999.0 -9999.0 -9999.0 -9999.0 -9999.0 -9999.0 -9999.0 -9999.0 -9999.0 -9999.0 -9999.0 -9999.0 -9999.0 -9999.0 -9999.0 -9999.0 -9999.0 -9999.0 -9999.0 -9999.0 -9999.0 -9999.0 -9999.0 -9999.0 -9999.0 -9999.0 -9999.0 -9999.0 -9999.0 -9999.0 -9999.0 -9999.0 -9999.0 -9999.0 -9999.0 -9999.0 -9999.0 -9999.0 -9999.0 -9999.0 -9999.0 -9999.0 -9999.0 -9999.0 -9999.0 -9999.0 -9999.0 -9999.0 -9999.0 -9999.0 -9999.0 -9999.0 -9999.0 -9999.0 -9999.0 -9999.0 -9999.0 -9999.0 -9999.0 -9999.0 -9999.0 -9999.0 -9999.0 -9999.0 -9999.0 -9999.0 -9999.0 -9999.0 -9999.0 -9999.0 -9999.0 -9999.0 -9999.0 -9999.0 -9999.0 -9999.0 -9999.0 -9999.0 -9999.0 -9999.0 -9999.0 -9999.0 -9999.0 -9999.0 -9999.0 -9999.0 -9999.0 -9999.0 -9999.0 -9999.0 -9999.0 -9999.0 -9999.0 -9999.0 -9999.0 -9999.0 -9999.0 -9999.0 -9999.0 -9999.0 -9999.0 -9999.0 -9999.0 -9999.0 -9999.0 -9999.0 -9999.0 -9999.0 -9999.0 -9999.0 -9999.0 -9999.0 -9999.0 -9999.0 -9999.0 -9999.0 -9999.0 -9999.0 -9999.0 -9999.0 -9999.0 -9999.0 -9999.0 -9999.0 -9999.0 -9999.0 -9999.0 -9999.0 -9999.0 -9999.0 -9999.0 -9999.0 -9999.0 -9999.0 -9999.0 -9999.0 -9999.0 -9999.0 -9999.0 -9999.0 -9999.0 -9999.0 -9999.0 -9999.0 -9999.0 -9999.0 -9999.0 -9999.0 -9999.0 -9999.0 -9999.0 -9999.0 -9999.0 -9999.0 -9999.0 -9999.0 -9999.0 -9999.0 -9999.0 -9999.0 -9999.0 -9999.0 -9999.0 -9999.0 -9999.0 -9999.0 -9999.0 -9999.0 -9999.0 -9999.0 -9999.0 -9999.0 -9999.0 -9999.0 -9999.0 -9999.0 -9999.0 -9999.0 -9999.0 -9999.0 -9999.0 -9999.0 -9999.0 -9999.0 -9999.0 -9999.0 -9999.0 -9999.0 -9999.0 -9999.0 -9999.0 -9999.0 -9999.0 -9999.0 -9999.0 -9999.0 -9999.0 -9999.0 -9999.0 -9999.0 -9999.0 -9999.0 -9999.0 -9999.0 -9999.0 -9999.0 -9999.0 -9999.0 -9999.0 -9999.0 -9999.0 -9999.0 -9999.0 -9999.0 -9999.0 -9999.0 -9999.0 -9999.0 -9999.0 -9999.0 -9999.0 -9999.0 -9999.0 -9999.0 -9999.0 -9999.0 -9999.0 -9999.0 -9999.0 -9999.0 -9999.0 -9999.0 -9999.0 -9999.0 -9999.0 -9999.0 -9999.0 -9999.0 -9999.0 -9999.0 -9999.0 -9999.0 -9999.0 -9999.0 -9999.0 -9999.0 -9999.0 -9999.0 -9999.0 -9999.0 -9999.0 -9999.0 -9999.0 -9999.0 -9999.0 -9999.0 -9999.0 -9999.0 -9999.0 -9999.0 -9999.0 -9999.0 -9999.0 -9999.0 -9999.0 -9999.0 -9999.0 -9999.0 -9999.0 -9999.0 -9999.0 -9999.0 -9999.0 -9999.0 -9999.0 -9999.0 -9999.0 -9999.0 -9999.0 -9999.0 -9999.0 -9999.0 -9999.0 -9999.0 -9999.0 -9999.0 -9999.0 -9999.0 -9999.0 -9999.0 -9999.0 -9999.0 -9999.0 -9999.0 -9999.0 -9999.0 -9999.0 -9999.0 -9999.0 -9999.0 -9999.0 -9999.0 -9999.0 -9999.0 -9999.0 -9999.0 -9999.0 -9999.0 -9999.0 -9999.0 -9999.0 -9999.0 -9999.0 -9999.0 -9999.0 -9999.0 -9999.0 -9999.0 -9999.0 -9999.0 -9999.0 -9999.0 -9999.0 -9999.0 -9999.0 -9999.0 -9999.0 -9999.0 -9999.0 -9999.0 -9999.0 -9999.0 -9999.0 -9999.0 -9999.0 -9999.0 -9999.0 -9999.0 -9999.0 -9999.0 -9999.0 -9999.0 -9999.0 -9999.0 -9999.0 -9999.0 -9999.0 -9999.0 -9999.0 -9999.0 -9999.0 -9999.0 -9999.0 -9999.0 -9999.0 -9999.0 -9999.0 -9999.0 -9999.0 -9999.0 -9999.0 -9999.0 -9999.0 -9999.0 -9999.0 -9999.0 -9999.0 -9999.0 -9999.0 -9999.0 -9999.0 -9999.0 -9999.0 -9999.0 -9999.0 -9999.0 -9999.0 -9999.0 -9999.0 -9999.0 -9999.0 -9999.0 -9999.0 -9999.0 -9999.0 -9999.0 -9999.0 -9999.0 -9999.0 -9999.0 -9999.0 -9999.0 -9999.0 -9999.0 -9999.0 -9999.0 -9999.0 -9999.0 -9999.0 -9999.0 -9999.0 -9999.0 -9999.0 -9999.0 -9999.0 -9999.0 -9999.0 -9999.0 -9999.0 -9999.0 -9999.0 -9999.0 -9999.0 -9999.0 -9999.0 -9999.0 -9999.0 -9999.0 -9999.0 -9999.0 -9999.0 -9999.0 -9999.0 -9999.0 -9999.0 -9999.0 -9999.0 -9999.0 -9999.0 -9999.0 -9999.0 -9999.0 -9999.0 -9999.0 -9999.0 -9999.0 -9999.0 -9999.0 -9999.0 -9999.0 -9999.0 -9999.0 -9999.0 -9999.0 -9999.0 -9999.0 -9999.0 -9999.0 -9999.0 -9999.0 -9999.0 -9999.0 -9999.0 -9999.0 -9999.0 -9999.0 -9999.0 -9999.0 -9999.0 -9999.0 -9999.0 -9999.0 -9999.0 -9999.0 -9999.0 -9999.0 -9999.0 -9999.0 -9999.0 -9999.0 -9999.0 -9999.0 -9999.0 -9999.0 -9999.0 -9999.0 -9999.0 -9999.0 -9999.0 -9999.0 -9999.0 -9999.0 -9999.0 -9999.0 -9999.0 -9999.0 -9999.0 -9999.0 -9999.0 -9999.0 -9999.0 -9999.0 -9999.0 -9999.0 -9999.0 -9999.0 -9999.0 -9999.0 -9999.0 -9999.0 -9999.0 -9999.0 -9999.0 -9999.0 -9999.0 -9999.0 -9999.0 -9999.0 -9999.0 -9999.0 -9999.0 -9999.0 -9999.0 -9999.0 -9999.0 -9999.0 -9999.0 -9999.0 -9999.0 -9999.0 -9999.0 -9999.0 -9999.0 -9999.0 -9999.0 -9999.0 -9999.0 -9999.0 -9999.0 -9999.0 -9999.0 -9999.0 -9999.0 -9999.0 -9999.0 -9999.0 -9999.0 -9999.0 -9999.0 -9999.0 -9999.0 -9999.0 -9999.0 -9999.0 -9999.0 -9999.0 -9999.0 -9999.0 -9999.0 -9999.0 -9999.0 -9999.0 -9999.0 -9999.0 -9999.0 -9999.0 -9999.0 -9999.0 -9999.0 -9999.0 -9999.0 -9999.0 -9999.0 -9999.0 -9999.0 -9999.0 -9999.0 -9999.0 -9999.0 -9999.0 -9999.0 -9999.0 -9999.0 -9999.0 -9999.0 -9999.0 -9999.0 -9999.0 -9999.0 -9999.0 -9999.0 -9999.0 -9999.0 -9999.0 -9999.0 -9999.0 -9999.0 -9999.0 -9999.0 -9999.0 -9999.0 -9999.0 -9999.0 -9999.0 -9999.0 -9999.0 -9999.0 -9999.0 -9999.0 -9999.0 -9999.0 -9999.0 -9999.0 -9999.0 -9999.0 -9999.0 -9999.0 -9999.0 -9999.0 -9999.0 -9999.0 -9999.0 -9999.0 -9999.0 -9999.0 -9999.0 -9999.0 -9999.0 -9999.0 -9999.0 -9999.0 -9999.0 -9999.0 -9999.0 -9999.0 -9999.0 -9999.0 -9999.0 -9999.0 -9999.0 -9999.0 -9999.0 -9999.0 -9999.0 -9999.0 -9999.0 -9999.0 -9999.0 -9999.0 -9999.0 -9999.0 -9999.0 -9999.0 -9999.0 -9999.0 -9999.0 -9999.0 -9999.0 -9999.0 -9999.0 -9999.0 -9999.0 -9999.0 -9999.0 -9999.0 -9999.0 -9999.0 -9999.0 -9999.0 -9999.0 -9999.0 -9999.0 -9999.0 -9999.0 -9999.0 -9999.0 -9999.0 -9999.0 -9999.0 -9999.0 -9999.0 -9999.0 -9999.0 -9999.0 -9999.0 -9999.0 -9999.0 -9999.0 -9999.0 -9999.0 -9999.0 -9999.0 -9999.0 -9999.0 -9999.0 -9999.0 -9999.0 -9999.0 -9999.0 -9999.0 -9999.0 -9999.0 -9999.0 -9999.0 -9999.0 -9999.0 -9999.0 -9999.0 -9999.0 -9999.0 -9999.0 -9999.0 -9999.0 -9999.0 -9999.0 -9999.0 -9999.0 -9999.0 -9999.0 -9999.0 -9999.0 -9999.0 -9999.0 -9999.0 -9999.0 -9999.0 -9999.0 -9999.0 -9999.0 -9999.0 -9999.0 -9999.0 -9999.0 -9999.0 -9999.0 -9999.0 -9999.0 -9999.0 -9999.0 -9999.0 -9999.0 -9999.0 -9999.0 -9999.0 -9999.0 -9999.0 -9999.0 -9999.0 -9999.0 -9999.0 -9999.0 -9999.0 -9999.0 -9999.0 -9999.0 -9999.0 -9999.0 -9999.0 -9999.0 -9999.0 -9999.0 -9999.0 -9999.0 -9999.0 -9999.0 -9999.0 -9999.0 -9999.0 -9999.0 -9999.0 -9999.0 -9999.0 -9999.0 -9999.0 -9999.0 -9999.0 -9999.0 -9999.0 -9999.0 -9999.0 -9999.0 -9999.0 -9999.0 -9999.0 -9999.0 -9999.0 -9999.0 -9999.0 -9999.0 -9999.0 -9999.0 -9999.0 -9999.0 -9999.0 -9999.0 -9999.0 -9999.0 -9999.0 -9999.0 -9999.0 -9999.0 -9999.0 -9999.0 -9999.0 -9999.0 -9999.0 -9999.0 -9999.0 -9999.0 -9999.0 -9999.0 -9999.0 -9999.0 -9999.0 -9999.0 -9999.0 -9999.0 -9999.0 -9999.0 -9999.0 -9999.0 -9999.0 -9999.0 -9999.0 -9999.0 -9999.0 -9999.0 -9999.0 -9999.0 -9999.0 -9999.0 -9999.0 -9999.0 -9999.0 -9999.0 -9999.0 -9999.0 -9999.0 -9999.0 -9999.0 -9999.0 -9999.0 -9999.0 -9999.0 -9999.0 -9999.0 -9999.0 -9999.0 -9999.0 -9999.0 -9999.0 -9999.0 -9999.0 -9999.0 -9999.0 -9999.0 -9999.0 -9999.0 -9999.0 -9999.0 -9999.0 -9999.0 -9999.0 -9999.0 -9999.0 -9999.0 -9999.0 -9999.0 -9999.0 -9999.0 -9999.0 -9999.0 -9999.0 -9999.0 -9999.0 -9999.0 -9999.0 -9999.0 -9999.0 -9999.0 -9999.0 -9999.0 -9999.0 -9999.0 -9999.0 -9999.0 -9999.0 -9999.0 -9999.0 -9999.0 -9999.0 -9999.0 -9999.0 -9999.0 -9999.0 -9999.0 -9999.0 -9999.0 -9999.0 -9999.0 -9999.0 -9999.0 -9999.0 -9999.0 -9999.0 -9999.0 -9999.0 -9999.0 -9999.0 -9999.0 -9999.0 -9999.0 -9999.0 -9999.0 -9999.0 -9999.0 -9999.0 -9999.0 -9999.0 -9999.0 -9999.0 -9999.0 -9999.0 -9999.0 -9999.0 -9999.0 -9999.0 -9999.0 -9999.0 -9999.0 -9999.0 -9999.0 -9999.0 -9999.0 -9999.0 -9999.0 -9999.0 -9999.0 -9999.0 -9999.0 -9999.0 -9999.0 -9999.0 -9999.0 -9999.0 -9999.0 -9999.0 -9999.0 -9999.0 -9999.0 -9999.0 -9999.0 -9999.0 -9999.0 -9999.0 -9999.0 -9999.0 -9999.0 -9999.0 -9999.0 -9999.0 -9999.0 -9999.0 -9999.0 -9999.0 -9999.0 -9999.0 -9999.0 -9999.0 -9999.0 -9999.0 -9999.0 -9999.0 -9999.0 -9999.0 -9999.0 -9999.0 -9999.0 -9999.0 -9999.0 -9999.0 -9999.0 -9999.0 -9999.0 -9999.0 -9999.0 -9999.0 -9999.0 -9999.0 -9999.0 -9999.0 -9999.0 -9999.0 -9999.0 -9999.0 -9999.0 -9999.0 -9999.0 -9999.0 -9999.0 -9999.0 -9999.0 -9999.0 -9999.0 -9999.0 -9999.0 -9999.0 -9999.0 -9999.0 -9999.0 -9999.0 -9999.0 -9999.0 -9999.0 -9999.0 -9999.0 -9999.0 -9999.0 -9999.0 -9999.0 -9999.0 -9999.0 -9999.0 -9999.0 -9999.0 -9999.0 -9999.0 -9999.0 -9999.0 -9999.0 -9999.0 -9999.0 -9999.0 -9999.0 -9999.0 -9999.0 -9999.0 -9999.0 -9999.0 -9999.0 -9999.0 -9999.0 -9999.0 -9999.0 -9999.0 -9999.0 -9999.0 -9999.0 -9999.0 -9999.0 -9999.0 -9999.0 -9999.0 -9999.0 -9999.0 -9999.0 -9999.0 -9999.0 -9999.0 -9999.0 -9999.0 -9999.0 -9999.0 -9999.0 -9999.0 -9999.0 -9999.0 -9999.0 -9999.0 -9999.0 -9999.0 -9999.0 -9999.0 -9999.0 -9999.0 -9999.0 -9999.0 -9999.0 -9999.0 -9999.0 -9999.0 -9999.0 -9999.0 -9999.0 -9999.0 -9999.0 -9999.0 -9999.0 -9999.0 -9999.0 -9999.0 -9999.0 -9999.0 -9999.0 -9999.0 -9999.0 -9999.0 -9999.0 -9999.0 -9999.0 -9999.0 -9999.0 -9999.0 -9999.0 -9999.0 -9999.0 -9999.0 -9999.0 -9999.0 -9999.0 -9999.0 -9999.0 -9999.0 -9999.0 -9999.0 -9999.0 -9999.0 -9999.0 -9999.0 -9999.0 -9999.0 -9999.0 -9999.0 -9999.0 -9999.0 -9999.0 -9999.0 -9999.0 -9999.0 -9999.0 -9999.0 -9999.0 -9999.0 -9999.0 -9999.0 -9999.0 -9999.0 -9999.0 -9999.0 -9999.0 -9999.0 -9999.0 -9999.0 -9999.0 -9999.0 -9999.0 -9999.0 -9999.0 -9999.0 -9999.0 -9999.0 -9999.0 -9999.0 -9999.0 -9999.0 -9999.0 -9999.0 -9999.0 -9999.0 -9999.0 -9999.0 -9999.0 -9999.0 -9999.0 -9999.0 -9999.0 -9999.0 -9999.0 -9999.0 -9999.0 -9999.0 -9999.0 -9999.0 -9999.0 -9999.0 -9999.0 -9999.0 -9999.0 -9999.0 -9999.0 -9999.0 -9999.0 -9999.0 -9999.0 -9999.0 -9999.0 -9999.0 -9999.0 -9999.0 -9999.0 -9999.0 -9999.0 -9999.0 -9999.0 -9999.0 -9999.0 -9999.0 -9999.0 -9999.0 -9999.0 -9999.0 -9999.0 -9999.0 -9999.0 -9999.0 -9999.0 -9999.0 -9999.0 -9999.0 -9999.0 -9999.0 -9999.0 -9999.0 -9999.0 -9999.0 -9999.0 -9999.0 -9999.0 -9999.0 -9999.0 -9999.0 -9999.0 -9999.0 -9999.0 -9999.0 -9999.0 -9999.0 -9999.0 -9999.0 -9999.0 -9999.0 -9999.0 -9999.0 -9999.0 -9999.0 -9999.0 -9999.0 -9999.0 -9999.0 -9999.0 -9999.0 -9999.0 -9999.0 -9999.0 -9999.0 -9999.0 -9999.0 -9999.0 -9999.0 -9999.0 -9999.0 -9999.0 -9999.0 -9999.0 -9999.0 -9999.0 -9999.0 -9999.0 -9999.0 -9999.0 -9999.0 -9999.0 -9999.0 -9999.0 -9999.0 -9999.0 -9999.0 -9999.0 -9999.0 -9999.0 -9999.0 -9999.0 -9999.0 -9999.0 -9999.0 -9999.0 -9999.0 -9999.0 -9999.0 -9999.0 -9999.0 -9999.0 -9999.0 -9999.0 -9999.0 -9999.0 -9999.0 -9999.0 -9999.0 -9999.0 -9999.0 -9999.0 -9999.0 -9999.0 -9999.0 -9999.0 -9999.0 -9999.0 -9999.0 -9999.0 -9999.0 -9999.0 -9999.0 -9999.0 -9999.0 -9999.0 -9999.0 -9999.0 -9999.0 -9999.0 -9999.0 -9999.0 -9999.0 -9999.0 -9999.0 -9999.0 -9999.0 -9999.0 -9999.0 -9999.0 -9999.0 -9999.0 -9999.0 -9999.0 -9999.0 -9999.0 -9999.0 -9999.0 -9999.0 -9999.0 -9999.0 -9999.0 -9999.0 -9999.0 -9999.0 -9999.0 -9999.0 -9999.0 -9999.0 -9999.0 -9999.0 -9999.0 -9999.0 -9999.0 -9999.0 -9999.0 -9999.0 -9999.0 -9999.0 -9999.0 -9999.0 -9999.0 -9999.0 -9999.0 -9999.0 -9999.0 -9999.0 -9999.0 -9999.0 -9999.0 -9999.0 -9999.0 -9999.0 -9999.0 -9999.0 -9999.0 -9999.0 -9999.0 -9999.0 -9999.0 -9999.0 -9999.0 -9999.0 -9999.0 -9999.0 -9999.0 -9999.0 -9999.0 -9999.0 -9999.0 -9999.0 -9999.0 -9999.0 -9999.0 -9999.0 -9999.0 -9999.0 -9999.0 -9999.0 -9999.0 -9999.0 -9999.0 -9999.0 -9999.0 -9999.0 -9999.0 -9999.0 -9999.0 -9999.0 -9999.0 -9999.0 -9999.0 -9999.0 -9999.0 -9999.0 -9999.0 -9999.0 -9999.0 -9999.0 -9999.0 -9999.0 -9999.0 -9999.0 -9999.0 -9999.0 -9999.0 -9999.0 -9999.0 -9999.0 -9999.0 -9999.0 -9999.0 -9999.0 -9999.0 -9999.0 -9999.0 -9999.0 -9999.0 -9999.0 -9999.0 -9999.0 -9999.0 -9999.0 -9999.0 -9999.0 -9999.0 -9999.0 -9999.0 -9999.0 -9999.0 -9999.0 -9999.0 -9999.0 -9999.0 -9999.0 -9999.0 -9999.0 -9999.0 -9999.0 -9999.0 -9999.0 -9999.0 -9999.0 -9999.0 -9999.0 -9999.0 -9999.0 -9999.0 -9999.0 -9999.0 -9999.0 -9999.0 -9999.0 -9999.0 -9999.0 -9999.0 -9999.0 -9999.0 -9999.0 -9999.0 -9999.0 -9999.0 -9999.0 -9999.0 -9999.0 -9999.0 -9999.0 -9999.0 -9999.0 -9999.0 -9999.0 -9999.0 -9999.0 -9999.0 -9999.0 -9999.0 -9999.0 -9999.0 -9999.0 -9999.0 -9999.0 -9999.0 -9999.0 -9999.0 -9999.0 -9999.0 -9999.0 -9999.0 -9999.0 -9999.0 -9999.0 -9999.0 -9999.0 -9999.0 -9999.0 -9999.0 -9999.0 -9999.0 -9999.0 -9999.0 -9999.0 -9999.0 -9999.0 -9999.0 -9999.0 -9999.0 -9999.0 -9999.0 -9999.0 -9999.0 -9999.0 -9999.0 -9999.0 -9999.0 -9999.0 -9999.0 -9999.0 -9999.0 -9999.0 -9999.0 -9999.0 -9999.0 -9999.0 -9999.0 -9999.0 -9999.0 -9999.0 -9999.0 -9999.0 -9999.0 -9999.0 -9999.0 -9999.0 -9999.0 -9999.0 -9999.0 -9999.0 -9999.0 -9999.0 -9999.0 -9999.0 -9999.0 -9999.0 -9999.0 -9999.0 -9999.0 -9999.0 -9999.0 -9999.0 -9999.0 -9999.0 -9999.0 -9999.0 -9999.0 -9999.0 -9999.0 -9999.0 -9999.0 -9999.0 -9999.0 -9999.0 -9999.0 -9999.0 -9999.0 -9999.0 -9999.0 -9999.0 -9999.0 -9999.0 -9999.0 -9999.0 -9999.0 -9999.0 -9999.0 -9999.0 -9999.0 -9999.0 -9999.0 -9999.0 -9999.0 -9999.0 -9999.0 -9999.0 -9999.0 -9999.0 -9999.0 -9999.0 -9999.0 -9999.0 -9999.0 -9999.0 -9999.0 -9999.0 -9999.0 -9999.0 -9999.0 -9999.0 -9999.0 -9999.0 -9999.0 -9999.0 -9999.0 -9999.0 -9999.0 -9999.0 -9999.0 -9999.0 -9999.0 -9999.0 -9999.0 -9999.0 -9999.0 -9999.0 -9999.0 -9999.0 -9999.0 -9999.0 -9999.0 -9999.0 -9999.0 -9999.0 -9999.0 -9999.0 -9999.0 -9999.0 -9999.0 -9999.0 -9999.0 -9999.0 -9999.0 -9999.0 -9999.0 -9999.0 -9999.0 -9999.0 -9999.0 -9999.0 -9999.0 -9999.0 -9999.0 -9999.0 -9999.0 -9999.0 -9999.0 -9999.0 -9999.0 -9999.0 -9999.0 -9999.0 -9999.0 -9999.0 -9999.0 -9999.0 -9999.0 -9999.0 -9999.0 -9999.0 -9999.0 -9999.0 -9999.0 -9999.0 -9999.0 -9999.0 -9999.0 -9999.0 -9999.0 -9999.0 -9999.0 -9999.0 -9999.0 -9999.0 -9999.0 -9999.0 -9999.0 -9999.0 -9999.0 -9999.0 -9999.0 -9999.0 -9999.0 -9999.0 -9999.0 -9999.0 -9999.0 -9999.0 -9999.0 -9999.0 -9999.0 -9999.0 -9999.0 -9999.0 -9999.0 -9999.0 -9999.0 -9999.0 -9999.0 -9999.0 -9999.0 -9999.0 -9999.0 -9999.0 -9999.0 -9999.0 -9999.0 -9999.0 -9999.0 -9999.0 -9999.0 -9999.0 -9999.0 -9999.0 -9999.0 -9999.0 -9999.0 -9999.0 -9999.0 -9999.0 -9999.0 -9999.0 -9999.0 -9999.0 -9999.0 -9999.0 -9999.0 -9999.0 -9999.0 -9999.0 -9999.0 -9999.0 -9999.0 -9999.0 -9999.0 -9999.0 -9999.0 -9999.0 -9999.0 -9999.0 -9999.0 -9999.0 -9999.0 -9999.0 -9999.0 -9999.0 -9999.0 -9999.0 -9999.0 -9999.0 -9999.0 -9999.0 -9999.0 -9999.0 -9999.0 -9999.0 -9999.0 -9999.0 -9999.0 -9999.0 -9999.0 -9999.0 -9999.0 -9999.0 -9999.0 -9999.0 -9999.0 -9999.0 -9999.0 -9999.0 -9999.0 -9999.0 -9999.0 -9999.0 -9999.0 -9999.0 -9999.0 -9999.0 -9999.0 -9999.0 -9999.0 -9999.0 -9999.0 -9999.0 -9999.0 -9999.0 -9999.0 -9999.0 -9999.0 -9999.0 -9999.0 -9999.0 -9999.0 -9999.0 -9999.0 -9999.0 -9999.0 -9999.0 -9999.0 -9999.0 -9999.0 -9999.0 -9999.0 -9999.0 -9999.0 -9999.0 -9999.0 -9999.0 -9999.0 -9999.0 -9999.0 -9999.0 -9999.0 -9999.0 -9999.0 -9999.0 -9999.0 -9999.0 -9999.0 -9999.0 -9999.0 -9999.0 -9999.0 -9999.0 -9999.0 -9999.0 -9999.0 -9999.0 -9999.0 -9999.0 -9999.0 -9999.0 -9999.0 -9999.0 -9999.0 -9999.0 -9999.0 -9999.0 -9999.0 -9999.0 -9999.0 -9999.0 -9999.0 -9999.0 -9999.0 -9999.0 -9999.0 -9999.0 -9999.0 -9999.0 -9999.0 -9999.0 -9999.0 -9999.0 -9999.0 -9999.0 -9999.0 -9999.0 -9999.0 -9999.0 -9999.0 -9999.0 -9999.0 -9999.0 -9999.0 -9999.0 -9999.0 -9999.0 -9999.0 -9999.0 -9999.0 -9999.0 -9999.0 -9999.0 -9999.0 -9999.0 -9999.0 -9999.0 -9999.0 -9999.0 -9999.0 -9999.0 -9999.0 -9999.0 -9999.0 -9999.0 -9999.0 -9999.0 -9999.0 -9999.0 -9999.0 -9999.0 -9999.0 -9999.0 -9999.0 -9999.0 -9999.0 -9999.0 -9999.0 -9999.0 -9999.0 -9999.0 -9999.0 -9999.0 -9999.0 -9999.0 -9999.0 -9999.0 -9999.0 -9999.0 -9999.0 -9999.0 -9999.0 -9999.0 -9999.0 -9999.0 -9999.0 -9999.0 -9999.0 -9999.0 -9999.0 -9999.0 -9999.0 -9999.0 -9999.0 -9999.0 -9999.0 -9999.0 -9999.0 -9999.0 -9999.0 -9999.0 -9999.0 -9999.0 -9999.0 -9999.0 -9999.0 -9999.0 -9999.0 -9999.0 -9999.0 -9999.0 -9999.0 -9999.0 -9999.0 -9999.0 -9999.0 -9999.0 -9999.0 -9999.0 -9999.0 -9999.0 -9999.0 -9999.0 -9999.0 -9999.0 -9999.0 -9999.0 -9999.0 -9999.0 -9999.0 -9999.0 -9999.0 -9999.0 -9999.0 -9999.0 -9999.0 -9999.0 -9999.0 -9999.0 -9999.0 -9999.0 -9999.0 -9999.0 -9999.0 -9999.0 -9999.0 -9999.0 -9999.0 -9999.0 -9999.0 -9999.0 -9999.0 -9999.0 -9999.0 -9999.0 -9999.0 -9999.0 -9999.0 -9999.0 -9999.0 -9999.0 -9999.0 -9999.0 -9999.0 -9999.0 -9999.0 -9999.0 -9999.0 -9999.0 -9999.0 -9999.0 -9999.0 -9999.0 -9999.0 -9999.0 -9999.0 -9999.0 -9999.0 -9999.0 -9999.0 -9999.0 -9999.0 -9999.0 -9999.0 -9999.0 -9999.0 -9999.0 -9999.0 -9999.0 -9999.0 -9999.0 -9999.0 -9999.0 -9999.0 -9999.0 -9999.0 -9999.0 -9999.0 -9999.0 -9999.0 -9999.0 -9999.0 -9999.0 -9999.0 -9999.0 -9999.0 -9999.0 -9999.0 -9999.0 -9999.0 -9999.0 -9999.0 -9999.0 -9999.0 -9999.0 -9999.0 -9999.0 -9999.0 -9999.0 -9999.0 -9999.0 -9999.0 -9999.0 -9999.0 -9999.0 -9999.0 -9999.0 -9999.0 -9999.0 -9999.0 -9999.0 -9999.0 -9999.0 -9999.0 -9999.0 -9999.0 -9999.0 -9999.0 -9999.0 -9999.0 -9999.0 -9999.0 -9999.0 -9999.0 -9999.0 -9999.0 -9999.0 -9999.0 -9999.0 -9999.0 -9999.0 -9999.0 -9999.0 -9999.0 -9999.0 -9999.0 -9999.0 -9999.0 -9999.0 -9999.0 -9999.0 -9999.0 -9999.0 -9999.0 -9999.0 -9999.0 -9999.0 -9999.0 -9999.0 -9999.0 -9999.0 -9999.0 -9999.0 -9999.0 -9999.0 -9999.0 -9999.0 -9999.0 -9999.0 -9999.0 -9999.0 -9999.0 -9999.0 -9999.0 -9999.0 -9999.0 -9999.0 -9999.0 -9999.0 -9999.0 -9999.0 -9999.0 -9999.0 -9999.0 -9999.0 -9999.0 -9999.0 -9999.0 -9999.0 -9999.0 -9999.0 -9999.0 -9999.0 -9999.0 -9999.0 -9999.0 -9999.0 -9999.0 -9999.0 -9999.0 -9999.0 -9999.0 -9999.0 -9999.0 -9999.0 -9999.0 -9999.0 -9999.0 -9999.0 -9999.0 -9999.0 -9999.0 -9999.0 -9999.0 -9999.0 -9999.0 -9999.0 -9999.0 -9999.0 -9999.0 -9999.0 -9999.0 -9999.0 -9999.0 -9999.0 -9999.0 -9999.0 -9999.0 -9999.0 -9999.0 -9999.0 -9999.0 -9999.0 -9999.0 -9999.0 -9999.0 -9999.0 -9999.0 -9999.0 -9999.0 -9999.0 -9999.0 -9999.0 -9999.0 -9999.0 -9999.0 -9999.0 -9999.0 -9999.0 -9999.0 -9999.0 -9999.0 -9999.0 -9999.0 -9999.0 -9999.0 -9999.0 -9999.0 -9999.0 -9999.0 -9999.0 -9999.0 -9999.0 -9999.0 -9999.0 -9999.0 -9999.0 -9999.0 -9999.0 -9999.0 -9999.0 -9999.0 -9999.0 -9999.0 -9999.0 -9999.0 -9999.0 -9999.0 -9999.0 -9999.0 -9999.0 -9999.0 -9999.0 -9999.0 -9999.0 -9999.0 -9999.0 -9999.0 -9999.0 -9999.0 -9999.0 -9999.0 -9999.0 -9999.0 -9999.0 -9999.0 -9999.0 -9999.0 -9999.0 -9999.0 -9999.0 -9999.0 -9999.0 -9999.0 -9999.0 -9999.0 -9999.0 -9999.0 -9999.0 -9999.0 -9999.0 -9999.0 -9999.0 -9999.0 -9999.0 -9999.0 -9999.0 -9999.0 -9999.0 -9999.0 -9999.0 -9999.0 -9999.0 -9999.0 -9999.0 -9999.0 -9999.0 -9999.0 -9999.0 -9999.0 -9999.0 -9999.0 -9999.0 -9999.0 -9999.0 -9999.0 -9999.0 -9999.0 -9999.0 -9999.0 -9999.0 -9999.0 -9999.0 -9999.0 -9999.0 -9999.0 -9999.0 -9999.0 -9999.0 -9999.0 -9999.0 -9999.0 -9999.0 -9999.0 -9999.0 -9999.0 -9999.0 -9999.0 -9999.0 -9999.0 -9999.0 -9999.0 -9999.0 -9999.0 -9999.0 -9999.0 -9999.0 -9999.0 -9999.0 -9999.0 -9999.0 -9999.0 -9999.0 -9999.0 -9999.0 -9999.0 -9999.0 -9999.0 -9999.0 -9999.0 -9999.0 -9999.0 -9999.0 -9999.0 -9999.0 -9999.0 -9999.0 -9999.0 -9999.0 -9999.0 -9999.0 -9999.0 -9999.0 -9999.0 -9999.0 -9999.0 -9999.0 -9999.0 -9999.0 -9999.0 -9999.0 -9999.0 -9999.0 -9999.0 -9999.0 -9999.0 -9999.0 -9999.0 -9999.0 -9999.0 -9999.0 -9999.0 -9999.0 -9999.0 -9999.0 -9999.0 -9999.0 -9999.0 -9999.0 -9999.0 -9999.0 -9999.0 -9999.0 -9999.0 -9999.0 -9999.0 -9999.0 -9999.0 -9999.0 -9999.0 -9999.0 -9999.0 -9999.0 -9999.0 -9999.0 -9999.0 -9999.0 -9999.0 -9999.0 -9999.0 -9999.0 -9999.0 -9999.0 -9999.0 -9999.0 -9999.0 -9999.0 -9999.0 -9999.0 -9999.0 -9999.0 -9999.0 -9999.0 -9999.0 -9999.0 -9999.0 -9999.0 -9999.0 -9999.0 -9999.0 -9999.0 -9999.0 -9999.0 -9999.0 -9999.0 -9999.0 -9999.0 -9999.0 -9999.0 -9999.0 -9999.0 -9999.0 -9999.0 -9999.0 -9999.0 -9999.0 -9999.0 -9999.0 -9999.0 -9999.0 -9999.0 -9999.0 -9999.0 -9999.0 -9999.0 -9999.0 -9999.0 -9999.0 -9999.0 -9999.0 -9999.0 -9999.0 -9999.0 -9999.0 -9999.0 -9999.0 -9999.0 -9999.0 -9999.0 -9999.0 -9999.0 -9999.0 -9999.0 -9999.0 -9999.0 -9999.0 -9999.0 -9999.0 -9999.0 -9999.0 -9999.0 -9999.0 -9999.0 -9999.0 -9999.0 -9999.0 -9999.0 -9999.0 -9999.0 -9999.0 -9999.0 -9999.0 -9999.0 -9999.0 -9999.0 -9999.0 -9999.0 -9999.0 -9999.0 -9999.0 -9999.0 -9999.0 -9999.0 -9999.0 -9999.0 -9999.0 -9999.0 -9999.0 -9999.0 -9999.0 -9999.0 -9999.0 -9999.0 -9999.0 -9999.0 -9999.0 -9999.0 -9999.0 -9999.0 -9999.0 -9999.0 -9999.0 -9999.0 -9999.0 -9999.0 -9999.0 -9999.0 -9999.0 -9999.0 -9999.0 -9999.0 -9999.0 -9999.0 -9999.0 -9999.0 -9999.0 -9999.0 -9999.0 -9999.0 -9999.0 -9999.0 -9999.0 -9999.0 -9999.0 -9999.0 -9999.0 -9999.0 -9999.0 -9999.0 -9999.0 -9999.0 -9999.0 -9999.0 -9999.0 -9999.0 -9999.0 -9999.0 -9999.0 -9999.0 -9999.0 -9999.0 -9999.0 -9999.0 -9999.0 -9999.0 -9999.0 -9999.0 -9999.0 -9999.0 -9999.0 -9999.0 -9999.0 -9999.0 -9999.0 -9999.0 -9999.0 -9999.0 -9999.0 -9999.0 -9999.0 -9999.0 -9999.0 -9999.0 -9999.0 -9999.0 -9999.0 -9999.0 -9999.0 -9999.0 -9999.0 -9999.0 -9999.0 -9999.0 -9999.0 -9999.0 -9999.0 -9999.0 -9999.0 -9999.0 -9999.0 -9999.0 -9999.0 -9999.0 -9999.0 -9999.0 -9999.0 -9999.0 -9999.0 -9999.0 -9999.0 -9999.0 -9999.0 -9999.0 -9999.0 -9999.0 -9999.0 -9999.0 -9999.0 -9999.0 -9999.0 -9999.0 -9999.0 -9999.0 -9999.0 -9999.0 -9999.0 -9999.0 -9999.0 -9999.0 -9999.0 -9999.0 -9999.0 -9999.0 -9999.0 -9999.0 -9999.0 -9999.0 -9999.0 -9999.0 -9999.0 -9999.0 -9999.0 -9999.0 -9999.0 -9999.0 -9999.0
-9999.0 -9999.0 -9999.0 -9999.0 -9999.0 -9999.0 -9999.0 -9999.0 -9999.0 -9999.0 -9999.0 -9999.0 -9999.0 -9999.0 -9999.0 -9999.0 -9999.0 -9999.0 -9999.0 -9999.0 -9999.0 -9999.0 -9999.0 -9999.0 -9999.0 -9999.0 -9999.0 -9999.0 -9999.0 -9999.0 -9999.0 -9999.0 -9999.0 -9999.0 -9999.0 -9999.0 -9999.0 -9999.0 -9999.0 -9999.0 -9999.0 -9999.0 -9999.0 -9999.0 -9999.0 -9999.0 -9999.0 -9999.0 -9999.0 -9999.0 -9999.0 -9999.0 -9999.0 -9999.0 -9999.0 -9999.0 -9999.0 -9999.0 -9999.0 -9999.0 -9999.0 -9999.0 -9999.0 -9999.0 -9999.0 -9999.0 -9999.0 -9999.0 -9999.0 -9999.0 -9999.0 -9999.0 -9999.0 -9999.0 -9999.0 -9999.0 -9999.0 -9999.0 -9999.0 -9999.0 -9999.0 -9999.0 -9999.0 -9999.0 -9999.0 -9999.0 -9999.0 -9999.0 -9999.0 -9999.0 -9999.0 -9999.0 -9999.0 -9999.0 -9999.0 -9999.0 -9999.0 -9999.0 -9999.0 -9999.0 -9999.0 -9999.0 -9999.0 -9999.0 -9999.0 -9999.0 -9999.0 -9999.0 -9999.0 -9999.0 -9999.0 -9999.0 -9999.0 -9999.0 -9999.0 -9999.0 -9999.0 -9999.0 -9999.0 -9999.0 -9999.0 -9999.0 -9999.0 -9999.0 -9999.0 -9999.0 -9999.0 -9999.0 -9999.0 -9999.0 -9999.0 -9999.0 -9999.0 -9999.0 -9999.0 -9999.0 -9999.0 -9999.0 -9999.0 -9999.0 -9999.0 -9999.0 -9999.0 -9999.0 -9999.0 -9999.0 -9999.0 -9999.0 -9999.0 -9999.0 -9999.0 -9999.0 -9999.0 -9999.0 -9999.0 -9999.0 -9999.0 -9999.0 -9999.0 -9999.0 -9999.0 -9999.0 -9999.0 -9999.0 -9999.0 -9999.0 -9999.0 -9999.0 -9999.0 -9999.0 -9999.0 -9999.0 -9999.0 -9999.0 -9999.0 -9999.0 -9999.0 -9999.0 -9999.0 -9999.0 -9999.0 -9999.0 -9999.0 -9999.0 -9999.0 -9999.0 -9999.0 -9999.0 -9999.0 -9999.0 -9999.0 -9999.0 -9999.0 -9999.0 -9999.0 -9999.0 -9999.0 -9999.0 -9999.0 -9999.0 -9999.0 -9999.0 -9999.0 -9999.0 -9999.0 -9999.0 -9999.0 -9999.0 -9999.0 -9999.0 -9999.0 -9999.0 -9999.0 -9999.0 -9999.0 -9999.0 -9999.0 -9999.0 -9999.0 -9999.0 -9999.0 -9999.0 -9999.0 -9999.0 -9999.0 -9999.0 -9999.0 -9999.0 -9999.0 -9999.0 -9999.0 -9999.0 -9999.0 -9999.0 -9999.0 -9999.0 -9999.0 -9999.0 -9999.0 -9999.0 -9999.0 -9999.0 -9999.0 -9999.0 -9999.0 -9999.0 -9999.0 -9999.0 -9999.0 -9999.0 -9999.0 -9999.0 -9999.0 -9999.0 -9999.0 -9999.0 -9999.0 -9999.0 -9999.0 -9999.0 -9999.0 -9999.0 -9999.0 -9999.0 -9999.0 -9999.0 -9999.0 -9999.0 -9999.0 -9999.0 -9999.0 -9999.0 -9999.0 -9999.0 -9999.0 -9999.0 -9999.0 -9999.0 -9999.0 -9999.0 -9999.0 -9999.0 -9999.0 -9999.0 -9999.0 -9999.0 -9999.0 -9999.0 -9999.0 -9999.0 -9999.0 -9999.0 -9999.0 -9999.0 -9999.0 -9999.0 -9999.0 -9999.0 -9999.0 -9999.0 -9999.0 -9999.0 -9999.0 -9999.0 -9999.0 -9999.0 -9999.0 -9999.0 -9999.0 -9999.0 -9999.0 -9999.0 -9999.0 -9999.0 -9999.0 -9999.0 -9999.0 -9999.0 -9999.0 -9999.0 -9999.0 -9999.0 -9999.0 -9999.0 -9999.0 -9999.0 -9999.0 -9999.0 -9999.0 -9999.0 -9999.0 -9999.0 -9999.0 -9999.0 -9999.0 -9999.0 -9999.0 -9999.0 -9999.0 -9999.0 -9999.0 -9999.0 -9999.0 -9999.0 -9999.0 -9999.0 -9999.0 -9999.0 -9999.0 -9999.0 -9999.0 -9999.0 -9999.0 -9999.0 -9999.0 -9999.0 -9999.0 -9999.0 -9999.0 -9999.0 -9999.0 -9999.0 -9999.0 -9999.0 -9999.0 -9999.0 -9999.0 -9999.0 -9999.0 -9999.0 -9999.0 -9999.0 -9999.0 -9999.0 -9999.0 -9999.0 -9999.0 -9999.0 -9999.0 -9999.0 -9999.0 -9999.0 -9999.0 -9999.0 -9999.0 -9999.0 -9999.0 -9999.0 -9999.0 -9999.0 -9999.0 -9999.0 -9999.0 -9999.0 -9999.0 -9999.0 -9999.0 -9999.0 -9999.0 -9999.0 -9999.0 -9999.0 -9999.0 -9999.0 -9999.0 -9999.0 -9999.0 -9999.0 -9999.0 -9999.0 -9999.0 -9999.0 -9999.0 -9999.0 -9999.0 -9999.0 -9999.0 -9999.0 -9999.0 -9999.0 -9999.0 -9999.0 -9999.0 -9999.0 -9999.0 -9999.0 -9999.0 -9999.0 -9999.0 -9999.0 -9999.0 -9999.0 -9999.0 -9999.0 -9999.0 -9999.0 -9999.0 -9999.0 -9999.0 -9999.0 -9999.0 -9999.0 -9999.0 -9999.0 -9999.0 -9999.0 -9999.0 -9999.0 -9999.0 -9999.0 -9999.0 -9999.0 -9999.0 -9999.0 -9999.0 -9999.0 -9999.0 -9999.0 -9999.0 -9999.0 -9999.0 -9999.0 -9999.0 -9999.0 -9999.0 -9999.0 -9999.0 -9999.0 -9999.0 -9999.0 -9999.0 -9999.0 -9999.0 -9999.0 -9999.0 -9999.0 -9999.0 -9999.0 -9999.0 -9999.0 -9999.0 -9999.0 -9999.0 -9999.0 -9999.0 -9999.0 -9999.0 -9999.0 -9999.0 -9999.0 -9999.0 -9999.0 -9999.0 -9999.0 -9999.0 -9999.0 -9999.0 -9999.0 -9999.0 -9999.0 -9999.0 -9999.0 -9999.0 -9999.0 -9999.0 -9999.0 -9999.0 -9999.0 -9999.0 -9999.0 -9999.0 -9999.0 -9999.0 -9999.0 -9999.0 -9999.0 -9999.0 -9999.0 -9999.0 -9999.0 -9999.0 -9999.0 -9999.0 -9999.0 -9999.0 -9999.0 -9999.0 -9999.0 -9999.0 -9999.0 -9999.0 -9999.0 -9999.0 -9999.0 -9999.0 -9999.0 -9999.0 -9999.0 -9999.0 -9999.0 -9999.0 -9999.0 -9999.0 -9999.0 -9999.0 -9999.0 -9999.0 -9999.0 -9999.0 -9999.0 -9999.0 -9999.0 -9999.0 -9999.0 -9999.0 -9999.0 -9999.0 -9999.0 -9999.0 -9999.0 -9999.0 -9999.0 -9999.0 -9999.0 -9999.0 -9999.0 -9999.0 -9999.0 -9999.0 -9999.0 -9999.0 -9999.0 -9999.0 -9999.0 -9999.0 -9999.0 -9999.0 -9999.0 -9999.0 -9999.0 -9999.0 -9999.0 -9999.0 -9999.0 -9999.0 -9999.0 -9999.0 -9999.0 -9999.0 -9999.0 -9999.0 -9999.0 -9999.0 -9999.0 -9999.0 -9999.0 -9999.0 -9999.0 -9999.0 -9999.0 -9999.0 -9999.0 -9999.0 -9999.0 -9999.0 -9999.0 -9999.0 -9999.0 -9999.0 -9999.0 -9999.0 -9999.0 -9999.0 -9999.0 -9999.0 -9999.0 -9999.0 -9999.0 -9999.0 -9999.0 -9999.0 -9999.0 -9999.0 -9999.0 -9999.0 -9999.0 -9999.0 -9999.0 -9999.0 -9999.0 -9999.0 -9999.0 -9999.0 -9999.0 -9999.0 -9999.0 -9999.0 -9999.0 -9999.0 -9999.0 -9999.0 -9999.0 -9999.0 -9999.0 -9999.0 -9999.0 -9999.0 -9999.0 -9999.0 -9999.0 -9999.0 -9999.0 -9999.0 -9999.0 -9999.0 -9999.0 -9999.0 -9999.0 -9999.0 -9999.0 -9999.0 -9999.0 -9999.0 -9999.0 -9999.0 -9999.0 -9999.0 -9999.0 -9999.0 -9999.0 -9999.0 -9999.0 -9999.0 -9999.0 -9999.0 -9999.0 -9999.0 -9999.0 -9999.0 -9999.0 -9999.0 -9999.0 -9999.0 -9999.0 -9999.0 -9999.0 -9999.0 -9999.0 -9999.0 -9999.0 -9999.0 -9999.0 -9999.0 -9999.0 -9999.0 -9999.0 -9999.0 -9999.0 -9999.0 -9999.0 -9999.0 -9999.0 -9999.0 -9999.0 -9999.0 -9999.0 -9999.0 -9999.0 -9999.0 -9999.0 -9999.0 -9999.0 -9999.0 -9999.0 -9999.0 -9999.0 -9999.0 -9999.0 -9999.0 -9999.0 -9999.0 -9999.0 -9999.0 -9999.0 -9999.0 -9999.0 -9999.0 -9999.0 -9999.0 -9999.0 -9999.0 -9999.0 -9999.0 -9999.0 -9999.0 -9999.0 -9999.0 -9999.0 -9999.0 -9999.0 -9999.0 -9999.0 -9999.0 -9999.0 -9999.0 -9999.0 -9999.0 -9999.0 -9999.0 -9999.0 -9999.0 -9999.0 -9999.0 -9999.0 -9999.0 -9999.0 -9999.0 -9999.0 -9999.0 -9999.0 -9999.0 -9999.0 -9999.0 -9999.0 -9999.0 -9999.0 -9999.0 -9999.0 -9999.0 -9999.0 -9999.0 -9999.0 -9999.0 -9999.0 -9999.0 -9999.0 -9999.0 -9999.0 -9999.0 -9999.0 -9999.0 -9999.0 -9999.0 -9999.0 -9999.0 -9999.0 -9999.0 -9999.0 -9999.0 -9999.0 -9999.0 -9999.0 -9999.0 -9999.0 -9999.0 -9999.0 -9999.0 -9999.0 -9999.0 -9999.0 -9999.0 -9999.0 -9999.0 -9999.0 -9999.0 -9999.0 -9999.0 -9999.0 -9999.0 -9999.0 -9999.0 -9999.0 -9999.0 -9999.0 -9999.0 -9999.0 -9999.0 -9999.0 -9999.0 -9999.0 -9999.0 -9999.0 -9999.0 -9999.0 -9999.0 -9999.0 -9999.0 -9999.0 -9999.0 -9999.0 -9999.0 -9999.0 -9999.0 -9999.0 -9999.0 -9999.0 -9999.0 -9999.0 -9999.0 -9999.0 -9999.0 -9999.0 -9999.0 -9999.0 -9999.0 -9999.0 -9999.0 -9999.0 -9999.0 -9999.0 -9999.0 -9999.0 -9999.0 -9999.0 -9999.0 -9999.0 -9999.0 -9999.0 -9999.0 -9999.0 -9999.0 -9999.0 -9999.0 -9999.0 -9999.0 -9999.0 -9999.0 -9999.0 -9999.0 -9999.0 -9999.0 -9999.0 -9999.0 -9999.0 -9999.0 -9999.0 -9999.0 -9999.0 -9999.0 -9999.0 -9999.0 -9999.0 -9999.0 -9999.0 -9999.0 -9999.0 -9999.0 -9999.0 -9999.0 -9999.0 -9999.0 -9999.0 -9999.0 -9999.0 -9999.0 -9999.0 -9999.0 -9999.0 -9999.0 -9999.0 -9999.0 -9999.0 -9999.0 -9999.0 -9999.0 -9999.0 -9999.0 -9999.0 -9999.0 -9999.0 -9999.0 -9999.0 -9999.0 -9999.0 -9999.0 -9999.0 -9999.0 -9999.0 -9999.0 -9999.0 -9999.0 -9999.0 -9999.0 -9999.0 -9999.0 -9999.0 -9999.0 -9999.0 -9999.0 -9999.0 -9999.0 -9999.0 -9999.0 -9999.0 -9999.0 -9999.0 -9999.0 -9999.0 -9999.0 -9999.0 -9999.0 -9999.0 -9999.0 -9999.0 -9999.0 -9999.0 -9999.0 -9999.0 -9999.0 -9999.0 -9999.0 -9999.0 -9999.0 -9999.0 -9999.0 -9999.0 -9999.0 -9999.0 -9999.0 -9999.0 -9999.0 -9999.0 -9999.0 -9999.0 -9999.0 -9999.0 -9999.0 -9999.0 -9999.0 -9999.0 -9999.0 -9999.0 -9999.0 -9999.0 -9999.0 -9999.0 -9999.0 -9999.0 -9999.0 -9999.0 -9999.0 -9999.0 -9999.0 -9999.0 -9999.0 -9999.0 -9999.0 -9999.0 -9999.0 -9999.0 -9999.0 -9999.0 -9999.0 -9999.0 -9999.0 -9999.0 -9999.0 -9999.0 -9999.0 -9999.0 -9999.0 -9999.0 -9999.0 -9999.0 -9999.0 -9999.0 -9999.0 -9999.0 -9999.0 -9999.0 -9999.0 -9999.0 -9999.0 -9999.0 -9999.0 -9999.0 -9999.0 -9999.0 -9999.0 -9999.0 -9999.0 -9999.0 -9999.0 -9999.0 -9999.0 -9999.0 -9999.0 -9999.0 -9999.0 -9999.0 -9999.0 -9999.0 -9999.0 -9999.0 -9999.0 -9999.0 -9999.0 -9999.0 -9999.0 -9999.0 -9999.0 -9999.0 -9999.0 -9999.0 -9999.0 -9999.0 -9999.0 -9999.0 -9999.0 -9999.0 -9999.0 -9999.0 -9999.0 -9999.0 -9999.0 -9999.0 -9999.0 -9999.0 -9999.0 -9999.0 -9999.0 -9999.0 -9999.0 -9999.0 -9999.0 -9999.0 -9999.0 -9999.0 -9999.0 -9999.0 -9999.0 -9999.0 -9999.0 -9999.0 -9999.0 -9999.0 -9999.0 -9999.0 -9999.0 -9999.0 -9999.0 -9999.0 -9999.0 -9999.0 -9999.0 -9999.0 -9999.0 -9999.0 -9999.0 -9999.0 -9999.0 -9999.0 -9999.0 -9999.0 -9999.0 -9999.0 -9999.0 -9999.0 -9999.0 -9999.0 -9999.0 -9999.0 -9999.0 -9999.0 -9999.0 -9999.0 -9999.0 -9999.0 -9999.0 -9999.0 -9999.0 -9999.0 -9999.0 -9999.0 -9999.0 -9999.0 -9999.0 -9999.0 -9999.0 -9999.0 -9999.0 -9999.0 -9999.0 -9999.0 -9999.0 -9999.0 -9999.0 -9999.0 -9999.0 -9999.0 -9999.0 -9999.0 -9999.0 -9999.0 -9999.0 -9999.0 -9999.0 -9999.0 -9999.0 -9999.0 -9999.0 -9999.0 -9999.0 -9999.0 -9999.0 -9999.0 -9999.0 -9999.0 -9999.0 -9999.0 -9999.0 -9999.0 -9999.0 -9999.0 -9999.0 -9999.0 -9999.0 -9999.0 -9999.0 -9999.0 -9999.0 -9999.0 -9999.0 -9999.0 -9999.0 -9999.0 -9999.0 -9999.0 -9999.0 -9999.0 -9999.0 -9999.0 -9999.0 -9999.0 -9999.0 -9999.0 -9999.0 -9999.0 -9999.0 -9999.0 -9999.0 -9999.0 -9999.0 -9999.0 -9999.0 -9999.0 -9999.0 -9999.0 -9999.0 -9999.0 -9999.0 -9999.0 -9999.0 -9999.0 -9999.0 -9999.0 -9999.0 -9999.0 -9999.0 -9999.0 -9999.0 -9999.0 -9999.0 -9999.0 -9999.0 -9999.0 -9999.0 -9999.0 -9999.0 -9999.0 -9999.0 -9999.0 -9999.0 -9999.0 -9999.0 -9999.0 -9999.0 -9999.0 -9999.0 -9999.0 -9999.0 -9999.0 -9999.0 -9999.0 -9999.0 -9999.0 -9999.0 -9999.0 -9999.0 -9999.0 -9999.0 -9999.0 -9999.0 -9999.0 -9999.0 -9999.0 -9999.0 -9999.0 -9999.0 -9999.0 -9999.0 -9999.0 -9999.0 -9999.0 -9999.0 -9999.0 -9999.0 -9999.0 -9999.0 -9999.0 -9999.0 -9999.0 -9999.0 -9999.0 -9999.0 -9999.0 -9999.0 -9999.0 -9999.0 -9999.0 -9999.0 -9999.0 -9999.0 -9999.0 -9999.0 -9999.0 -9999.0 -9999.0 -9999.0 -9999.0 -9999.0 -9999.0 -9999.0 -9999.0 -9999.0 -9999.0 -9999.0 -9999.0 -9999.0 -9999.0 -9999.0 -9999.0 -9999.0 -9999.0 -9999.0 -9999.0 -9999.0 -9999.0 -9999.0 -9999.0 -9999.0 -9999.0 -9999.0 -9999.0 -9999.0 -9999.0 -9999.0 -9999.0 -9999.0 -9999.0 -9999.0 -9999.0 -9999.0 -9999.0 -9999.0 -9999.0 -9999.0 -9999.0 -9999.0 -9999.0 -9999.0 -9999.0 -9999.0 -9999.0 -9999.0 -9999.0 -9999.0 -9999.0 -9999.0 -9999.0 -9999.0 -9999.0 -9999.0 -9999.0 -9999.0 -9999.0 -9999.0 -9999.0 -9999.0 -9999.0 -9999.0 -9999.0 -9999.0 -9999.0 -9999.0 -9999.0 -9999.0 -9999.0 -9999.0 -9999.0 -9999.0 -9999.0 -9999.0 -9999.0 -9999.0 -9999.0 -9999.0 -9999.0 -9999.0 -9999.0 -9999.0 -9999.0 -9999.0 -9999.0 -9999.0 -9999.0 -9999.0 -9999.0 -9999.0 -9999.0 -9999.0 -9999.0 -9999.0 -9999.0 -9999.0 -9999.0 -9999.0 -9999.0 -9999.0 -9999.0 -9999.0 -9999.0 -9999.0 -9999.0 -9999.0 -9999.0 -9999.0 -9999.0 -9999.0 -9999.0 -9999.0 -9999.0 -9999.0 -9999.0 -9999.0 -9999.0 -9999.0 -9999.0 -9999.0 -9999.0 -9999.0 -9999.0 -9999.0 -9999.0 -9999.0 -9999.0 -9999.0 -9999.0 -9999.0 -9999.0 -9999.0 -9999.0 -9999.0 -9999.0 -9999.0 -9999.0 -9999.0 -9999.0 -9999.0 -9999.0 -9999.0 -9999.0 -9999.0 -9999.0 -9999.0 -9999.0 -9999.0 -9999.0 -9999.0 -9999.0 -9999.0 -9999.0 -9999.0 -9999.0 -9999.0 -9999.0 -9999.0 -9999.0 -9999.0 -9999.0 -9999.0 -9999.0 -9999.0 -9999.0 -9999.0 -9999.0 -9999.0 -9999.0 -9999.0 -9999.0 -9999.0 -9999.0 -9999.0 -9999.0 -9999.0 -9999.0 -9999.0 -9999.0 -9999.0 -9999.0 -9999.0 -9999.0 -9999.0 -9999.0 -9999.0 -9999.0 -9999.0 -9999.0 -9999.0 -9999.0 -9999.0 -9999.0 -9999.0 -9999.0 -9999.0 -9999.0 -9999.0 -9999.0 -9999.0 -9999.0 -9999.0 -9999.0 -9999.0 -9999.0 -9999.0 -9999.0 -9999.0 -9999.0 -9999.0 -9999.0 -9999.0 -9999.0 -9999.0 -9999.0 -9999.0 -9999.0 -9999.0 -9999.0 -9999.0 -9999.0 -9999.0 -9999.0 -9999.0 -9999.0 -9999.0 -9999.0 -9999.0 -9999.0 -9999.0 -9999.0 -9999.0 -9999.0 -9999.0 -9999.0 -9999.0 -9999.0 -9999.0 -9999.0 -9999.0 -9999.0 -9999.0 -9999.0 -9999.0 -9999.0 -9999.0 -9999.0 -9999.0 -9999.0 -9999.0 -9999.0 -9999.0 -9999.0 -9999.0 -9999.0 -9999.0 -9999.0 -9999.0 -9999.0 -9999.0 -9999.0 -9999.0 -9999.0 -9999.0 -9999.0 -9999.0 -9999.0 -9999.0 -9999.0 -9999.0 -9999.0 -9999.0 -9999.0 -9999.0 -9999.0 -9999.0 -9999.0 -9999.0 -9999.0 -9999.0 -9999.0 -9999.0 -9999.0 -9999.0 -9999.0 -9999.0 -9999.0 -9999.0 -9999.0 -9999.0 -9999.0 -9999.0 -9999.0 -9999.0 -9999.0 -9999.0 -9999.0 -9999.0 -9999.0 -9999.0 -9999.0 -9999.0 -9999.0 -9999.0 -9999.0 -9999.0 -9999.0 -9999.0 -9999.0 -9999.0 -9999.0 -9999.0 -9999.0 -9999.0 -9999.0 -9999.0 -9999.0 -9999.0 -9999.0 -9999.0 -9999.0 -9999.0 -9999.0 -9999.0 -9999.0 -9999.0 -9999.0 -9999.0 -9999.0 -9999.0 -9999.0 -9999.0 -9999.0 -9999.0 -9999.0 -9999.0 -9999.0 -9999.0 -9999.0 -9999.0 -9999.0 -9999.0 -9999.0 -9999.0 -9999.0 -9999.0 -9999.0 -9999.0 -9999.0 -9999.0 -9999.0 -9999.0 -9999.0 -9999.0 -9999.0 -9999.0 -9999.0 -9999.0 -9999.0 -9999.0 -9999.0 -9999.0 -9999.0 -9999.0 -9999.0 -9999.0 -9999.0 -9999.0 -9999.0 -9999.0 -9999.0 -9999.0 -9999.0 -9999.0 -9999.0 -9999.0 -9999.0 -9999.0 -9999.0 -9999.0 -9999.0 -9999.0 -9999.0 -9999.0 -9999.0 -9999.0 -9999.0 -9999.0 -9999.0 -9999.0 -9999.0 -9999.0 -9999.0 -9999.0 -9999.0 -9999.0 -9999.0 -9999.0 -9999.0 -9999.0 -9999.0 -9999.0 -9999.0 -9999.0 -9999.0 -9999.0 -9999.0 -9999.0 -9999.0 -9999.0 -9999.0 -9999.0 -9999.0 -9999.0 -9999.0 -9999.0 -9999.0 -9999.0 -9999.0 -9999.0 -9999.0 -9999.0 -9999.0 -9999.0 -9999.0 -9999.0 -9999.0 -9999.0 -9999.0 -9999.0 -9999.0 -9999.0 -9999.0 -9999.0 -9999.0 -9999.0 -9999.0 -9999.0 -9999.0 -9999.0 -9999.0 -9999.0 -9999.0 -9999.0 -9999.0 -9999.0 -9999.0 -9999.0 -9999.0 -9999.0 -9999.0 -9999.0 -9999.0 -9999.0 -9999.0 -9999.0 -9999.0 -9999.0 -9999.0 -9999.0 -9999.0 -9999.0 -9999.0 -9999.0 -9999.0 -9999.0 -9999.0 -9999.0 -9999.0 -9999.0 -9999.0 -9999.0 -9999.0 -9999.0 -9999.0 -9999.0 -9999.0 -9999.0 -9999.0 -9999.0 -9999.0 -9999.0 -9999.0 -9999.0 -9999.0 -9999.0 -9999.0 -9999.0 -9999.0 -9999.0 -9999.0 -9999.0 -9999.0 -9999.0 -9999.0 -9999.0 -9999.0 -9999.0 -9999.0 -9999.0 -9999.0 -9999.0 -9999.0 -9999.0 -9999.0 -9999.0 -9999.0 -9999.0 -9999.0 -9999.0 -9999.0 -9999.0 -9999.0 -9999.0 -9999.0 -9999.0 -9999.0 -9999.0 -9999.0 -9999.0 -9999.0 -9999.0 -9999.0 -9999.0 -9999.0 -9999.0 -9999.0 -9999.0 -9999.0 -9999.0 -9999.0 -9999.0 -9999.0 -9999.0 -9999.0 -9999.0 -9999.0 -9999.0 -9999.0 -9999.0 -9999.0 -9999.0 -9999.0 -9999.0 -9999.0 -9999.0 -9999.0 -9999.0 -9999.0 -9999.0 -9999.0 -9999.0 -9999.0 -9999.0 -9999.0 -9999.0 -9999.0 -9999.0 -9999.0 -9999.0 -9999.0 -9999.0 -9999.0 -9999.0 -9999.0 -9999.0 -9999.0 -9999.0 -9999.0 -9999.0 -9999.0 -9999.0 -9999.0 -9999.0 -9999.0 -9999.0 -9999.0 -9999.0 -9999.0 -9999.0 -9999.0 -9999.0 -9999.0 -9999.0 -9999.0 -9999.0 -9999.0 -9999.0 -9999.0 -9999.0 -9999.0 -9999.0 -9999.0 -9999.0 -9999.0 -9999.0 -9999.0 -9999.0 -9999.0 -9999.0 -9999.0 -9999.0 -9999.0 -9999.0 -9999.0 -9999.0 -9999.0 -9999.0 -9999.0 -9999.0 -9999.0 -9999.0 -9999.0 -9999.0 -9999.0 -9999.0 -9999.0 -9999.0 -9999.0 -9999.0 -9999.0 -9999.0 -9999.0 -9999.0 -9999.0 -9999.0 -9999.0 -9999.0 -9999.0 -9999.0 -9999.0 -9999.0 -9999.0 -9999.0 -9999.0 -9999.0 -9999.0 -9999.0 -9999.0 -9999.0 -9999.0 -9999.0 -9999.0 -9999.0 -9999.0 -9999.0 -9999.0 -9999.0 -9999.0 -9999.0 -9999.0 -9999.0 -9999.0 -9999.0 -9999.0 -9999.0 -9999.0 -9999.0 -9999.0 -9999.0 -9999.0 -9999.0 -9999.0 -9999.0 -9999.0 -9999.0 -9999.0 -9999.0 -9999.0 -9999.0 -9999.0 -9999.0 -9999.0 -9999.0 -9999.0 -9999.0 -9999.0 -9999.0 -9999.0 -9999.0 -9999.0 -9999.0 -9999.0 -9999.0 -9999.0 -9999.0 -9999.0 -9999.0 -9999.0 -9999.0 -9999.0 -9999.0 -9999.0 -9999.0 -9999.0 -9999.0 -9999.0 -9999.0 -9999.0 -9999.0 -9999.0 -9999.0 -9999.0 -9999.0 -9999.0 -9999.0 -9999.0 -9999.0 -9999.0 -9999.0 -9999.0 -9999.0 -9999.0 -9999.0 -9999.0 -9999.0 -9999.0 -9999.0 -9999.0 -9999.0 -9999.0 -9999.0 -9999.0 -9999.0 -9999.0 -9999.0 -9999.0 -9999.0 -9999.0 -9999.0 -9999.0 -9999.0 -9999.0 -9999.0 -9999.0 -9999.0 -9999.0 -9999.0 -9999.0 -9999.0 -9999.0 -9999.0 -9999.0 -9999.0 -9999.0 -9999.0 -9999.0 -9999.0 -9999.0 -9999.0 -9999.0 -9999.0 -9999.0 -9999.0 -9999.0 -9999.0 -9999.0 -9999.0 -9999.0 -9999.0 -9999.0 -9999.0 -9999.0 -9999.0 -9999.0 -9999.0 -9999.0 -9999.0 -9999.0 -9999.0 -9999.0 -9999.0 -9999.0 -9999.0 -9999.0 -9999.0 -9999.0 -9999.0 -9999.0 -9999.0 -9999.0 -9999.0 -9999.0 -9999.0 -9999.0 -9999.0 -9999.0 -9999.0 -9999.0 -9999.0 -9999.0 -9999.0 -9999.0 -9999.0 -9999.0 -9999.0 -9999.0 -9999.0 -9999.0 -9999.0 -9999.0 -9999.0 -9999.0 -9999.0 -9999.0 -9999.0 -9999.0 -9999.0 -9999.0 -9999.0 -9999.0 -9999.0 -9999.0 -9999.0 -9999.0 -9999.0 -9999.0 -9999.0 -9999.0 -9999.0 -9999.0 -9999.0 -9999.0 -9999.0 -9999.0 -9999.0 -9999.0 -9999.0 -9999.0 -9999.0 -9999.0 -9999.0 -9999.0 -9999.0 -9999.0 -9999.0 -9999.0 -9999.0 -9999.0 -9999.0 -9999.0 -9999.0 -9999.0 -9999.0 -9999.0 -9999.0 -9999.0 -9999.0 -9999.0 -9999.0 -9999.0 -9999.0 -9999.0 -9999.0 -9999.0 -9999.0 -9999.0 -9999.0 -9999.0 -9999.0 -9999.0 -9999.0 -9999.0 -9999.0 -9999.0 -9999.0 -9999.0 -9999.0 -9999.0 -9999.0 -9999.0 -9999.0 -9999.0 -9999.0 -9999.0 -9999.0 -9999.0 -9999.0 -9999.0 -9999.0 -9999.0 -9999.0 -9999.0 -9999.0 -9999.0 -9999.0 -9999.0 -9999.0 -9999.0 -9999.0 -9999.0 -9999.0 -9999.0 -9999.0 -9999.0 -9999.0 -9999.0 -9999.0 -9999.0 -9999.0 -9999.0 -9999.0 -9999.0 -9999.0 -9999.0 -9999.0 -9999.0 -9999.0 -9999.0 -9999.0 -9999.0 -9999.0 -9999.0 -9999.0 -9999.0 -9999.0 -9999.0 -9999.0 -9999.0 -9999.0 -9999.0 -9999.0 -9999.0 -9999.0 -9999.0 -9999.0 -9999.0 -9999.0 -9999.0 -9999.0 -9999.0 -9999.0 -9999.0 -9999.0 -9999.0 -9999.0 -9999.0 -9999.0 -9999.0 -9999.0 -9999.0 -9999.0 -9999.0 -9999.0 -9999.0 -9999.0 -9999.0 -9999.0 -9999.0 -9999.0 -9999.0 -9999.0 -9999.0 -9999.0 -9999.0 -9999.0 -9999.0 -9999.0 -9999.0 -9999.0 -9999.0 -9999.0 -9999.0 -9999.0 -9999.0 -9999.0 -9999.0 -9999.0 -9999.0 -9999.0 -9999.0 -9999.0 -9999.0 -9999.0 -9999.0 -9999.0 -9999.0 -9999.0 -9999.0 -9999.0 -9999.0 -9999.0 -9999.0 -9999.0 -9999.0 -9999.0 -9999.0 -9999.0 -9999.0 -9999.0 -9999.0 -9999.0 -9999.0 -9999.0 -9999.0 -9999.0 -9999.0 -9999.0 -9999.0 -9999.0 -9999.0 -9999.0 -9999.0 -9999.0 -9999.0 -9999.0 -9999.0 -9999.0 -9999.0 -9999.0 -9999.0 -9999.0 -9999.0 -9999.0 -9999.0 -9999.0 -9999.0 -9999.0 -9999.0 -9999.0 -9999.0 -9999.0 -9999.0 -9999.0 -9999.0 -9999.0 -9999.0 -9999.0 -9999.0 -9999.0 -9999.0 -9999.0 -9999.0 -9999.0 -9999.0 -9999.0 -9999.0 -9999.0 -9999.0 -9999.0 -9999.0 -9999.0 -9999.0 -9999.0 -9999.0 -9999.0 -9999.0 -9999.0 -9999.0 -9999.0 -9999.0 -9999.0 -9999.0 -9999.0 -9999.0 -9999.0 -9999.0 -9999.0 -9999.0 -9999.0 -9999.0 -9999.0 -9999.0 -9999.0 -9999.0 -9999.0 -9999.0 -9999.0 -9999.0 -9999.0 -9999.0 -9999.0 -9999.0 -9999.0 -9999.0 -9999.0 -9999.0 -9999.0 -9999.0 -9999.0 -9999.0 -9999.0 -9999.0 -9999.0 -9999.0 -9999.0 -9999.0 -9999.0 -9999.0 -9999.0 -9999.0 -9999.0 -9999.0 -9999.0 -9999.0 -9999.0 -9999.0 -9999.0 -9999.0 -9999.0 -9999.0 -9999.0 -9999.0 -9999.0 -9999.0 -9999.0 -9999.0 -9999.0 -9999.0 -9999.0 -9999.0 -9999.0 -9999.0 -9999.0 -9999.0 -9999.0 -9999.0 -9999.0 -9999.0 -9999.0 -9999.0 -9999.0 -9999.0 -9999.0 -9999.0 -9999.0 -9999.0 -9999.0 -9999.0 -9999.0 -9999.0 -9999.0 -9999.0 -9999.0 -9999.0 -9999.0 -9999.0 -9999.0 -9999.0 -9999.0 -9999.0 -9999.0 -9999.0 -9999.0 -9999.0 -9999.0 -9999.0 -9999.0 -9999.0 -9999.0 -9999.0 -9999.0 -9999.0 -9999.0 -9999.0 -9999.0 -9999.0 -9999.0 -9999.0 -9999.0 -9999.0 -9999.0 -9999.0 -9999.0 -9999.0 -9999.0 -9999.0 -9999.0 -9999.0 -9999.0 -9999.0 -9999.0 -9999.0 -9999.0 -9999.0 -9999.0 -9999.0 -9999.0 -9999.0 -9999.0 -9999.0 -9999.0 -9999.0 -9999.0 -9999.0 -9999.0 -9999.0 -9999.0 -9999.0 -9999.0 -9999.0 -9999.0 -9999.0 -9999.0 -9999.0 -9999.0 -9999.0 -9999.0 -9999.0 -9999.0 -9999.0 -9999.0 -9999.0 -9999.0 -9999.0 -9999.0 -9999.0 -9999.0 -9999.0 -9999.0 -9999.0 -9999.0 -9999.0 -9999.0 -9999.0 -9999.0 -9999.0 -9999.0 -9999.0 -9999.0 -9999.0 -9999.0 -9999.0 -9999.0 -9999.0 -9999.0 -9999.0 -9999.0 -9999.0 -9999.0 -9999.0 -9999.0 -9999.0 -9999.0 -9999.0 -9999.0 -9999.0 -9999.0 -9999.0 -9999.0 -9999.0 -9999.0 -9999.0 -9999.0 -9999.0 -9999.0 -9999.0 -9999.0 -9999.0 -9999.0 -9999.0 -9999.0 -9999.0 -9999.0 -9999.0 -9999.0 -9999.0 -9999.0 -9999.0 -9999.0 -9999.0 -9999.0 -9999.0 -9999.0 -9999.0 -9999.0 -9999.0 -9999.0 -9999.0 -9999.0 -9999.0 -9999.0 -9999.0 -9999.0 -9999.0 -9999.0 -9999.0 -9999.0 -9999.0 -9999.0 -9999.0 -9999.0 -9999.0 -9999.0 -9999.0 -9999.0 -9999.0 -9999.0 -9999.0 -9999.0 -9999.0 -9999.0 -9999.0 -9999.0 -9999.0 -9999.0 -9999.0 -9999.0 -9999.0 -9999.0 -9999.0 -9999.0 -9999.0 -9999.0 -9999.0 -9999.0 -9999.0 -9999.0 -9999.0 -9999.0 -9999.0 -9999.0 -9999.0 -9999.0 -9999.0 -9999.0 -9999.0 -9999.0 -9999.0 -9999.0 -9999.0 -9999.0 -9999.0 -9999.0 -9999.0 -9999.0 -9999.0 -9999.0 -9999.0 -9999.0 -9999.0 -9999.0 -9999.0 -9999.0 -9999.0 -9999.0 -9999.0 -9999.0 -9999.0 -9999.0 -9999.0 -9999.0 -9999.0 -9999.0 -9999.0 -9999.0 -9999.0 -9999.0 -9999.0
-9999.0 -9999.0 -9999.0 -9999.0 -9999.0 -9999.0 -9999.0 -9999.0 -9999.0 -9999.0 -9999.0 -9999.0 -9999.0 -9999.0 -9999.0 -9999.0 -9999.0 -9999.0 -9999.0 -9999.0 -9999.0 -9999.0 -9999.0 -9999.0 -9999.0 -9999.0 -9999.0 -9999.0 -9999.0 -9999.0 -9999.0 -9999.0 -9999.0 -9999.0 -9999.0 -9999.0 -9999.0 -9999.0 -9999.0 -9999.0 -9999.0 -9999.0 -9999.0 -9999.0 -9999.0 -9999.0 -9999.0 -9999.0 -9999.0 -9999.0 -9999.0 -9999.0 -9999.0 -9999.0 -9999.0 -9999.0 -9999.0 -9999.0 -9999.0 -9999.0 -9999.0 -9999.0 -9999.0 -9999.0 -9999.0 -9999.0 -9999.0 -9999.0 -9999.0 -9999.0 -9999.0 -9999.0 -9999.0 -9999.0 -9999.0 -9999.0 -9999.0 -9999.0 -9999.0 -9999.0 -9999.0 -9999.0 -9999.0 -9999.0 -9999.0 -9999.0 -9999.0 -9999.0 -9999.0 -9999.0 -9999.0 -9999.0 -9999.0 -9999.0 -9999.0 -9999.0 -9999.0 -9999.0 -9999.0 -9999.0 -9999.0 -9999.0 -9999.0 -9999.0 -9999.0 -9999.0 -9999.0 -9999.0 -9999.0 -9999.0 -9999.0 -9999.0 -9999.0 -9999.0 -9999.0 -9999.0 -9999.0 -9999.0 -9999.0 -9999.0 -9999.0 -9999.0 -9999.0 -9999.0 -9999.0 -9999.0 -9999.0 -9999.0 -9999.0 -9999.0 -9999.0 -9999.0 -9999.0 -9999.0 -9999.0 -9999.0 -9999.0 -9999.0 -9999.0 -9999.0 -9999.0 -9999.0 -9999.0 -9999.0 -9999.0 -9999.0 -9999.0 -9999.0 -9999.0 -9999.0 -9999.0 -9999.0 -9999.0 -9999.0 -9999.0 -9999.0 -9999.0 -9999.0 -9999.0 -9999.0 -9999.0 -9999.0 -9999.0 -9999.0 -9999.0 -9999.0 -9999.0 -9999.0 -9999.0 -9999.0 -9999.0 -9999.0 -9999.0 -9999.0 -9999.0 -9999.0 -9999.0 -9999.0 -9999.0 -9999.0 -9999.0 -9999.0 -9999.0 -9999.0 -9999.0 -9999.0 -9999.0 -9999.0 -9999.0 -9999.0 -9999.0 -9999.0 -9999.0 -9999.0 -9999.0 -9999.0 -9999.0 -9999.0 -9999.0 -9999.0 -9999.0 -9999.0 -9999.0 -9999.0 -9999.0 -9999.0 -9999.0 -9999.0 -9999.0 -9999.0 -9999.0 -9999.0 -9999.0 -9999.0 -9999.0 -9999.0 -9999.0 -9999.0 -9999.0 -9999.0 -9999.0 -9999.0 -9999.0 -9999.0 -9999.0 -9999.0 -9999.0 -9999.0 -9999.0 -9999.0 -9999.0 -9999.0 -9999.0 -9999.0 -9999.0 -9999.0 -9999.0 -9999.0 -9999.0 -9999.0 -9999.0 -9999.0 -9999.0 -9999.0 -9999.0 -9999.0 -9999.0 -9999.0 -9999.0 -9999.0 -9999.0 -9999.0 -9999.0 -9999.0 -9999.0 -9999.0 -9999.0 -9999.0 -9999.0 -9999.0 -9999.0 -9999.0 -9999.0 -9999.0 -9999.0 -9999.0 -9999.0 -9999.0 -9999.0 -9999.0 -9999.0 -9999.0 -9999.0 -9999.0 -9999.0 -9999.0 -9999.0 -9999.0 -9999.0 -9999.0 -9999.0 -9999.0 -9999.0 -9999.0 -9999.0 -9999.0 -9999.0 -9999.0 -9999.0 -9999.0 -9999.0 -9999.0 -9999.0 -9999.0 -9999.0 -9999.0 -9999.0 -9999.0 -9999.0 -9999.0 -9999.0 -9999.0 -9999.0 -9999.0 -9999.0 -9999.0 -9999.0 -9999.0 -9999.0 -9999.0 -9999.0 -9999.0 -9999.0 -9999.0 -9999.0 -9999.0 -9999.0 -9999.0 -9999.0 -9999.0 -9999.0 -9999.0 -9999.0 -9999.0 -9999.0 -9999.0 -9999.0 -9999.0 -9999.0 -9999.0 -9999.0 -9999.0 -9999.0 -9999.0 -9999.0 -9999.0 -9999.0 -9999.0 -9999.0 -9999.0 -9999.0 -9999.0 -9999.0 -9999.0 -9999.0 -9999.0 -9999.0 -9999.0 -9999.0 -9999.0 -9999.0 -9999.0 -9999.0 -9999.0 -9999.0 -9999.0 -9999.0 -9999.0 -9999.0 -9999.0 -9999.0 -9999.0 -9999.0 -9999.0 -9999.0 -9999.0 -9999.0 -9999.0 -9999.0 -9999.0 -9999.0 -9999.0 -9999.0 -9999.0 -9999.0 -9999.0 -9999.0 -9999.0 -9999.0 -9999.0 -9999.0 -9999.0 -9999.0 -9999.0 -9999.0 -9999.0 -9999.0 -9999.0 -9999.0 -9999.0 -9999.0 -9999.0 -9999.0 -9999.0 -9999.0 -9999.0 -9999.0 -9999.0 -9999.0 -9999.0 -9999.0 -9999.0 -9999.0 -9999.0 -9999.0 -9999.0 -9999.0 -9999.0 -9999.0 -9999.0 -9999.0 -9999.0 -9999.0 -9999.0 -9999.0 -9999.0 -9999.0 -9999.0 -9999.0 -9999.0 -9999.0 -9999.0 -9999.0 -9999.0 -9999.0 -9999.0 -9999.0 -9999.0 -9999.0 -9999.0 -9999.0 -9999.0 -9999.0 -9999.0 -9999.0 -9999.0 -9999.0 -9999.0 -9999.0 -9999.0 -9999.0 -9999.0 -9999.0 -9999.0 -9999.0 -9999.0 -9999.0 -9999.0 -9999.0 -9999.0 -9999.0 -9999.0 -9999.0 -9999.0 -9999.0 -9999.0 -9999.0 -9999.0 -9999.0 -9999.0 -9999.0 -9999.0 -9999.0 -9999.0 -9999.0 -9999.0 -9999.0 -9999.0 -9999.0 -9999.0 -9999.0 -9999.0 -9999.0 -9999.0 -9999.0 -9999.0 -9999.0 -9999.0 -9999.0 -9999.0 -9999.0 -9999.0 -9999.0 -9999.0 -9999.0 -9999.0 -9999.0 -9999.0 -9999.0 -9999.0 -9999.0 -9999.0 -9999.0 -9999.0 -9999.0 -9999.0 -9999.0 -9999.0 -9999.0 -9999.0 -9999.0 -9999.0 -9999.0 -9999.0 -9999.0 -9999.0 -9999.0 -9999.0 -9999.0 -9999.0 -9999.0 -9999.0 -9999.0 -9999.0 -9999.0 -9999.0 -9999.0 -9999.0 -9999.0 -9999.0 -9999.0 -9999.0 -9999.0 -9999.0 -9999.0 -9999.0 -9999.0 -9999.0 -9999.0 -9999.0 -9999.0 -9999.0 -9999.0 -9999.0 -9999.0 -9999.0 -9999.0 -9999.0 -9999.0 -9999.0 -9999.0 -9999.0 -9999.0 -9999.0 -9999.0 -9999.0 -9999.0 -9999.0 -9999.0 -9999.0 -9999.0 -9999.0 -9999.0 -9999.0 -9999.0 -9999.0 -9999.0 -9999.0 -9999.0 -9999.0 -9999.0 -9999.0 -9999.0 -9999.0 -9999.0 -9999.0 -9999.0 -9999.0 -9999.0 -9999.0 -9999.0 -9999.0 -9999.0 -9999.0 -9999.0 -9999.0 -9999.0 -9999.0 -9999.0 -9999.0 -9999.0 -9999.0 -9999.0 -9999.0 -9999.0 -9999.0 -9999.0 -9999.0 -9999.0 -9999.0 -9999.0 -9999.0 -9999.0 -9999.0 -9999.0 -9999.0 -9999.0 -9999.0 -9999.0 -9999.0 -9999.0 -9999.0 -9999.0 -9999.0 -9999.0 -9999.0 -9999.0 -9999.0 -9999.0 -9999.0 -9999.0 -9999.0 -9999.0 -9999.0 -9999.0 -9999.0 -9999.0 -9999.0 -9999.0 -9999.0 -9999.0 -9999.0 -9999.0 -9999.0 -9999.0 -9999.0 -9999.0 -9999.0 -9999.0 -9999.0 -9999.0 -9999.0 -9999.0 -9999.0 -9999.0 -9999.0 -9999.0 -9999.0 -9999.0 -9999.0 -9999.0 -9999.0 -9999.0 -9999.0 -9999.0 -9999.0 -9999.0 -9999.0 -9999.0 -9999.0 -9999.0 -9999.0 -9999.0 -9999.0 -9999.0 -9999.0 -9999.0 -9999.0 -9999.0 -9999.0 -9999.0 -9999.0 -9999.0 -9999.0 -9999.0 -9999.0 -9999.0 -9999.0 -9999.0 -9999.0 -9999.0 -9999.0 -9999.0 -9999.0 -9999.0 -9999.0 -9999.0 -9999.0 -9999.0 -9999.0 -9999.0 -9999.0 -9999.0 -9999.0 -9999.0 -9999.0 -9999.0 -9999.0 -9999.0 -9999.0 -9999.0 -9999.0 -9999.0 -9999.0 -9999.0 -9999.0 -9999.0 -9999.0 -9999.0 -9999.0 -9999.0 -9999.0 -9999.0 -9999.0 -9999.0 -9999.0 -9999.0 -9999.0 -9999.0 -9999.0 -9999.0 -9999.0 -9999.0 -9999.0 -9999.0 -9999.0 -9999.0 -9999.0 -9999.0 -9999.0 -9999.0 -9999.0 -9999.0 -9999.0 -9999.0 -9999.0 -9999.0 -9999.0 -9999.0 -9999.0 -9999.0 -9999.0 -9999.0 -9999.0 -9999.0 -9999.0 -9999.0 -9999.0 -9999.0 -9999.0 -9999.0 -9999.0 -9999.0 -9999.0 -9999.0 -9999.0 -9999.0 -9999.0 -9999.0 -9999.0 -9999.0 -9999.0 -9999.0 -9999.0 -9999.0 -9999.0 -9999.0 -9999.0 -9999.0 -9999.0 -9999.0 -9999.0 -9999.0 -9999.0 -9999.0 -9999.0 -9999.0 -9999.0 -9999.0 -9999.0 -9999.0 -9999.0 -9999.0 -9999.0 -9999.0 -9999.0 -9999.0 -9999.0 -9999.0 -9999.0 -9999.0 -9999.0 -9999.0 -9999.0 -9999.0 -9999.0 -9999.0 -9999.0 -9999.0 -9999.0 -9999.0 -9999.0 -9999.0 -9999.0 -9999.0 -9999.0 -9999.0 -9999.0 -9999.0 -9999.0 -9999.0 -9999.0 -9999.0 -9999.0 -9999.0 -9999.0 -9999.0 -9999.0 -9999.0 -9999.0 -9999.0 -9999.0 -9999.0 -9999.0 -9999.0 -9999.0 -9999.0 -9999.0 -9999.0 -9999.0 -9999.0 -9999.0 -9999.0 -9999.0 -9999.0 -9999.0 -9999.0 -9999.0 -9999.0 -9999.0 -9999.0 -9999.0 -9999.0 -9999.0 -9999.0 -9999.0 -9999.0 -9999.0 -9999.0 -9999.0 -9999.0 -9999.0 -9999.0 -9999.0 -9999.0 -9999.0 -9999.0 -9999.0 -9999.0 -9999.0 -9999.0 -9999.0 -9999.0 -9999.0 -9999.0 -9999.0 -9999.0 -9999.0 -9999.0 -9999.0 -9999.0 -9999.0 -9999.0 -9999.0 -9999.0 -9999.0 -9999.0 -9999.0 -9999.0 -9999.0 -9999.0 -9999.0 -9999.0 -9999.0 -9999.0 -9999.0 -9999.0 -9999.0 -9999.0 -9999.0 -9999.0 -9999.0 -9999.0 -9999.0 -9999.0 -9999.0 -9999.0 -9999.0 -9999.0 -9999.0 -9999.0 -9999.0 -9999.0 -9999.0 -9999.0 -9999.0 -9999.0 -9999.0 -9999.0 -9999.0 -9999.0 -9999.0 -9999.0 -9999.0 -9999.0 -9999.0 -9999.0 -9999.0 -9999.0 -9999.0 -9999.0 -9999.0 -9999.0 -9999.0 -9999.0 -9999.0 -9999.0 -9999.0 -9999.0 -9999.0 -9999.0 -9999.0 -9999.0 -9999.0 -9999.0 -9999.0 -9999.0 -9999.0 -9999.0 -9999.0 -9999.0 -9999.0 -9999.0 -9999.0 -9999.0 -9999.0 -9999.0 -9999.0 -9999.0 -9999.0 -9999.0 -9999.0 -9999.0 -9999.0 -9999.0 -9999.0 -9999.0 -9999.0 -9999.0 -9999.0 -9999.0 -9999.0 -9999.0 -9999.0 -9999.0 -9999.0 -9999.0 -9999.0 -9999.0 -9999.0 -9999.0 -9999.0 -9999.0 -9999.0 -9999.0 -9999.0 -9999.0 -9999.0 -9999.0 -9999.0 -9999.0 -9999.0 -9999.0 -9999.0 -9999.0 -9999.0 -9999.0 -9999.0 -9999.0 -9999.0 -9999.0 -9999.0 -9999.0 -9999.0 -9999.0 -9999.0 -9999.0 -9999.0 -9999.0 -9999.0 -9999.0 -9999.0 -9999.0 -9999.0 -9999.0 -9999.0 -9999.0 -9999.0 -9999.0 -9999.0 -9999.0 -9999.0 -9999.0 -9999.0 -9999.0 -9999.0 -9999.0 -9999.0 -9999.0 -9999.0 -9999.0 -9999.0 -9999.0 -9999.0 -9999.0 -9999.0 -9999.0 -9999.0 -9999.0 -9999.0 -9999.0 -9999.0 -9999.0 -9999.0 -9999.0 -9999.0 -9999.0 -9999.0 -9999.0 -9999.0 -9999.0 -9999.0 -9999.0 -9999.0 -9999.0 -9999.0 -9999.0 -9999.0 -9999.0 -9999.0 -9999.0 -9999.0 -9999.0 -9999.0 -9999.0 -9999.0 -9999.0 -9999.0 -9999.0 -9999.0 -9999.0 -9999.0 -9999.0 -9999.0 -9999.0 -9999.0 -9999.0 -9999.0 -9999.0 -9999.0 -9999.0 -9999.0 -9999.0 -9999.0 -9999.0 -9999.0 -9999.0 -9999.0 -9999.0 -9999.0 -9999.0 -9999.0 -9999.0 -9999.0 -9999.0 -9999.0 -9999.0 -9999.0 -9999.0 -9999.0 -9999.0 -9999.0 -9999.0 -9999.0 -9999.0 -9999.0 -9999.0 -9999.0 -9999.0 -9999.0 -9999.0 -9999.0 -9999.0 -9999.0 -9999.0 -9999.0 -9999.0 -9999.0 -9999.0 -9999.0 -9999.0 -9999.0 -9999.0 -9999.0 -9999.0 -9999.0 -9999.0 -9999.0 -9999.0 -9999.0 -9999.0 -9999.0 -9999.0 -9999.0 -9999.0 -9999.0 -9999.0 -9999.0 -9999.0 -9999.0 -9999.0 -9999.0 -9999.0 -9999.0 -9999.0 -9999.0 -9999.0 -9999.0 -9999.0 -9999.0 -9999.0 -9999.0 -9999.0 -9999.0 -9999.0 -9999.0 -9999.0 -9999.0 -9999.0 -9999.0 -9999.0 -9999.0 -9999.0 -9999.0 -9999.0 -9999.0 -9999.0 -9999.0 -9999.0 -9999.0 -9999.0 -9999.0 -9999.0 -9999.0 -9999.0 -9999.0 -9999.0 -9999.0 -9999.0 -9999.0 -9999.0 -9999.0 -9999.0 -9999.0 -9999.0 -9999.0 -9999.0 -9999.0 -9999.0 -9999.0 -9999.0 -9999.0 -9999.0 -9999.0 -9999.0 -9999.0 -9999.0 -9999.0 -9999.0 -9999.0 -9999.0 -9999.0 -9999.0 -9999.0 -9999.0 -9999.0 -9999.0 -9999.0 -9999.0 -9999.0 -9999.0 -9999.0 -9999.0 -9999.0 -9999.0 -9999.0 -9999.0 -9999.0 -9999.0 -9999.0 -9999.0 -9999.0 -9999.0 -9999.0 -9999.0 -9999.0 -9999.0 -9999.0 -9999.0 -9999.0 -9999.0 -9999.0 -9999.0 -9999.0 -9999.0 -9999.0 -9999.0 -9999.0 -9999.0 -9999.0 -9999.0 -9999.0 -9999.0 -9999.0 -9999.0 -9999.0 -9999.0 -9999.0 -9999.0 -9999.0 -9999.0 -9999.0 -9999.0 -9999.0 -9999.0 -9999.0 -9999.0 -9999.0 -9999.0 -9999.0 -9999.0 -9999.0 -9999.0 -9999.0 -9999.0 -9999.0 -9999.0 -9999.0 -9999.0 -9999.0 -9999.0 -9999.0 -9999.0 -9999.0 -9999.0 -9999.0 -9999.0 -9999.0 -9999.0 -9999.0 -9999.0 -9999.0 -9999.0 -9999.0 -9999.0 -9999.0 -9999.0 -9999.0 -9999.0 -9999.0 -9999.0 -9999.0 -9999.0 -9999.0 -9999.0 -9999.0 -9999.0 -9999.0 -9999.0 -9999.0 -9999.0 -9999.0 -9999.0 -9999.0 -9999.0 -9999.0 -9999.0 -9999.0 -9999.0 -9999.0 -9999.0 -9999.0 -9999.0 -9999.0 -9999.0 -9999.0 -9999.0 -9999.0 -9999.0 -9999.0 -9999.0 -9999.0 -9999.0 -9999.0 -9999.0 -9999.0 -9999.0 -9999.0 -9999.0 -9999.0 -9999.0 -9999.0 -9999.0 -9999.0 -9999.0 -9999.0 -9999.0 -9999.0 -9999.0 -9999.0 -9999.0 -9999.0 -9999.0 -9999.0 -9999.0 -9999.0 -9999.0 -9999.0 -9999.0 -9999.0 -9999.0 -9999.0 -9999.0 -9999.0 -9999.0 -9999.0 -9999.0 -9999.0 -9999.0 -9999.0 -9999.0 -9999.0 -9999.0 -9999.0 -9999.0 -9999.0 -9999.0 -9999.0 -9999.0 -9999.0 -9999.0 -9999.0 -9999.0 -9999.0 -9999.0 -9999.0 -9999.0 -9999.0 -9999.0 -9999.0 -9999.0 -9999.0 -9999.0 -9999.0 -9999.0 -9999.0 -9999.0 -9999.0 -9999.0 -9999.0 -9999.0 -9999.0 -9999.0 -9999.0 -9999.0 -9999.0 -9999.0 -9999.0 -9999.0 -9999.0 -9999.0 -9999.0 -9999.0 -9999.0 -9999.0 -9999.0 -9999.0 -9999.0 -9999.0 -9999.0 -9999.0 -9999.0 -9999.0 -9999.0 -9999.0 -9999.0 -9999.0 -9999.0 -9999.0 -9999.0 -9999.0 -9999.0 -9999.0 -9999.0 -9999.0 -9999.0 -9999.0 -9999.0 -9999.0 -9999.0 -9999.0 -9999.0 -9999.0 -9999.0 -9999.0 -9999.0 -9999.0 -9999.0 -9999.0 -9999.0 -9999.0 -9999.0 -9999.0 -9999.0 -9999.0 -9999.0 -9999.0 -9999.0 -9999.0 -9999.0 -9999.0 -9999.0 -9999.0 -9999.0 -9999.0 -9999.0 -9999.0 -9999.0 -9999.0 -9999.0 -9999.0 -9999.0 -9999.0 -9999.0 -9999.0 -9999.0 -9999.0 -9999.0 -9999.0 -9999.0 -9999.0 -9999.0 -9999.0 -9999.0 -9999.0 -9999.0 -9999.0 -9999.0 -9999.0 -9999.0 -9999.0 -9999.0 -9999.0 -9999.0 -9999.0 -9999.0 -9999.0 -9999.0 -9999.0 -9999.0 -9999.0 -9999.0 -9999.0 -9999.0 -9999.0 -9999.0 -9999.0 -9999.0 -9999.0 -9999.0 -9999.0 -9999.0 -9999.0 -9999.0 -9999.0 -9999.0 -9999.0 -9999.0 -9999.0 -9999.0 -9999.0 -9999.0 -9999.0 -9999.0 -9999.0 -9999.0 -9999.0 -9999.0 -9999.0 -9999.0 -9999.0 -9999.0 -9999.0 -9999.0 -9999.0 -9999.0 -9999.0 -9999.0 -9999.0 -9999.0 -9999.0 -9999.0 -9999.0 -9999.0 -9999.0 -9999.0 -9999.0 -9999.0 -9999.0 -9999.0 -9999.0 -9999.0 -9999.0 -9999.0 -9999.0 -9999.0 -9999.0 -9999.0 -9999.0 -9999.0 -9999.0 -9999.0 -9999.0 -9999.0 -9999.0 -9999.0 -9999.0 -9999.0 -9999.0 -9999.0 -9999.0 -9999.0 -9999.0 -9999.0 -9999.0 -9999.0 -9999.0 -9999.0 -9999.0 -9999.0 -9999.0 -9999.0 -9999.0 -9999.0 -9999.0 -9999.0 -9999.0 -9999.0 -9999.0 -9999.0 -9999.0 -9999.0 -9999.0 -9999.0 -9999.0 -9999.0 -9999.0 -9999.0 -9999.0 -9999.0 -9999.0 -9999.0 -9999.0 -9999.0 -9999.0 -9999.0 -9999.0 -9999.0 -9999.0 -9999.0 -9999.0 -9999.0 -9999.0 -9999.0 -9999.0 -9999.0 -9999.0 -9999.0 -9999.0 -9999.0 -9999.0 -9999.0 -9999.0 -9999.0 -9999.0 -9999.0 -9999.0 -9999.0 -9999.0 -9999.0 -9999.0 -9999.0 -9999.0 -9999.0 -9999.0 -9999.0 -9999.0 -9999.0 -9999.0 -9999.0 -9999.0 -9999.0 -9999.0 -9999.0 -9999.0 -9999.0 -9999.0 -9999.0 -9999.0 -9999.0 -9999.0 -9999.0 -9999.0 -9999.0 -9999.0 -9999.0 -9999.0 -9999.0 -9999.0 -9999.0 -9999.0 -9999.0 -9999.0 -9999.0 -9999.0 -9999.0 -9999.0 -9999.0 -9999.0 -9999.0 -9999.0 -9999.0 -9999.0 -9999.0 -9999.0 -9999.0 -9999.0 -9999.0 -9999.0 -9999.0 -9999.0 -9999.0 -9999.0 -9999.0 -9999.0 -9999.0 -9999.0 -9999.0 -9999.0 -9999.0 -9999.0 -9999.0 -9999.0 -9999.0 -9999.0 -9999.0 -9999.0 -9999.0 -9999.0 -9999.0 -9999.0 -9999.0 -9999.0 -9999.0 -9999.0 -9999.0 -9999.0 -9999.0 -9999.0 -9999.0 -9999.0 -9999.0 -9999.0 -9999.0 -9999.0 -9999.0 -9999.0 -9999.0 -9999.0 -9999.0 -9999.0 -9999.0 -9999.0 -9999.0 -9999.0 -9999.0 -9999.0 -9999.0 -9999.0 -9999.0 -9999.0 -9999.0 -9999.0 -9999.0 -9999.0 -9999.0 -9999.0 -9999.0 -9999.0 -9999.0 -9999.0 -9999.0 -9999.0 -9999.0 -9999.0 -9999.0 -9999.0 -9999.0 -9999.0 -9999.0 -9999.0 -9999.0 -9999.0 -9999.0 -9999.0 -9999.0 -9999.0 -9999.0 -9999.0 -9999.0 -9999.0 -9999.0 -9999.0 -9999.0 -9999.0 -9999.0 -9999.0 -9999.0 -9999.0 -9999.0 -9999.0 -9999.0 -9999.0 -9999.0 -9999.0 -9999.0 -9999.0 -9999.0 -9999.0 -9999.0 -9999.0 -9999.0 -9999.0 -9999.0 -9999.0 -9999.0 -9999.0 -9999.0 -9999.0 -9999.0 -9999.0 -9999.0 -9999.0 -9999.0 -9999.0 -9999.0 -9999.0 -9999.0 -9999.0 -9999.0 -9999.0 -9999.0 -9999.0 -9999.0 -9999.0 -9999.0 -9999.0 -9999.0 -9999.0 -9999.0 -9999.0 -9999.0 -9999.0 -9999.0 -9999.0 -9999.0 -9999.0 -9999.0 -9999.0 -9999.0 -9999.0 -9999.0 -9999.0 -9999.0 -9999.0 -9999.0 -9999.0 -9999.0 -9999.0 -9999.0 -9999.0 -9999.0 -9999.0 -9999.0 -9999.0 -9999.0 -9999.0 -9999.0 -9999.0 -9999.0 -9999.0 -9999.0 -9999.0 -9999.0 -9999.0 -9999.0 -9999.0 -9999.0 -9999.0 -9999.0 -9999.0 -9999.0 -9999.0 -9999.0 -9999.0 -9999.0 -9999.0 -9999.0 -9999.0 -9999.0 -9999.0 -9999.0 -9999.0 -9999.0 -9999.0 -9999.0 -9999.0 -9999.0 -9999.0 -9999.0 -9999.0 -9999.0 -9999.0 -9999.0 -9999.0 -9999.0 -9999.0 -9999.0 -9999.0 -9999.0 -9999.0 -9999.0 -9999.0 -9999.0 -9999.0 -9999.0 -9999.0 -9999.0 -9999.0 -9999.0 -9999.0 -9999.0 -9999.0 -9999.0 -9999.0 -9999.0 -9999.0 -9999.0 -9999.0 -9999.0 -9999.0 -9999.0 -9999.0 -9999.0 -9999.0 -9999.0 -9999.0 -9999.0 -9999.0 -9999.0 -9999.0 -9999.0 -9999.0 -9999.0 -9999.0 -9999.0 -9999.0 -9999.0 -9999.0 -9999.0 -9999.0 -9999.0 -9999.0 -9999.0 -9999.0 -9999.0 -9999.0 -9999.0 -9999.0 -9999.0 -9999.0 -9999.0 -9999.0 -9999.0 -9999.0 -9999.0 -9999.0 -9999.0 -9999.0 -9999.0 -9999.0 -9999.0 -9999.0 -9999.0 -9999.0 -9999.0 -9999.0 -9999.0 -9999.0 -9999.0 -9999.0 -9999.0 -9999.0 -9999.0 -9999.0 -9999.0 -9999.0 -9999.0 -9999.0 -9999.0 -9999.0 -9999.0 -9999.0 -9999.0 -9999.0 -9999.0 -9999.0 -9999.0 -9999.0 -9999.0 -9999.0 -9999.0 -9999.0 -9999.0 -9999.0 -9999.0 -9999.0 -9999.0 -9999.0 -9999.0 -9999.0 -9999.0 -9999.0 -9999.0 -9999.0 -9999.0 -9999.0 -9999.0 -9999.0 -9999.0 -9999.0 -9999.0 -9999.0 -9999.0 -9999.0 -9999.0 -9999.0 -9999.0 -9999.0 -9999.0 -9999.0 -9999.0 -9999.0 -9999.0 -9999.0 -9999.0 -9999.0 -9999.0 -9999.0 -9999.0 -9999.0 -9999.0 -9999.0 -9999.0 -9999.0 -9999.0 -9999.0 -9999.0 -9999.0 -9999.0 -9999.0 -9999.0 -9999.0 -9999.0 -9999.0 -9999.0 -9999.0 -9999.0 -9999.0 -9999.0 -9999.0 -9999.0 -9999.0 -9999.0 -9999.0 -9999.0 -9999.0 -9999.0 -9999.0 -9999.0 -9999.0 -9999.0 -9999.0 -9999.0 -9999.0 -9999.0 -9999.0 -9999.0 -9999.0 -9999.0 -9999.0 -9999.0 -9999.0 -9999.0 -9999.0 -9999.0 -9999.0 -9999.0 -9999.0 -9999.0 -9999.0 -9999.0 -9999.0 -9999.0 -9999.0 -9999.0 -9999.0 -9999.0 -9999.0 -9999.0 -9999.0 -9999.0 -9999.0 -9999.0 -9999.0 -9999.0 -9999.0 -9999.0 -9999.0 -9999.0 -9999.0 -9999.0 -9999.0 -9999.0 -9999.0 -9999.0 -9999.0 -9999.0 -9999.0 -9999.0 -9999.0 -9999.0 -9999.0 -9999.0 -9999.0 -9999.0 -9999.0 -9999.0 -9999.0 -9999.0 -9999.0 -9999.0 -9999.0 -9999.0 -9999.0 -9999.0 -9999.0 -9999.0 -9999.0 -9999.0 -9999.0 -9999.0 -9999.0 -9999.0 -9999.0 -9999.0 -9999.0 -9999.0 -9999.0 -9999.0 -9999.0 -9999.0 -9999.0 -9999.0 -9999.0 -9999.0 -9999.0 -9999.0 -9999.0 -9999.0 -9999.0 -9999.0 -9999.0 -9999.0 -9999.0 -9999.0 -9999.0 -9999.0 -9999.0 -9999.0 -9999.0 -9999.0 -9999.0 -9999.0 -9999.0 -9999.0 -9999.0 -9999.0 -9999.0 -9999.0 -9999.0 -9999.0 -9999.0 -9999.0 -9999.0 -9999.0 -9999.0 -9999.0 -9999.0 -9999.0 -9999.0 -9999.0 -9999.0 -9999.0 -9999.0 -9999.0 -9999.0 -9999.0 -9999.0 -9999.0 -9999.0 -9999.0 -9999.0 -9999.0 -9999.0 -9999.0 -9999.0 -9999.0 -9999.0 -9999.0 -9999.0 -9999.0 -9999.0 -9999.0 -9999.0 -9999.0 -9999.0 -9999.0 -9999.0 -9999.0 -9999.0 -9999.0 -9999.0 -9999.0 -9999.0 -9999.0 -9999.0 -9999.0 -9999.0 -9999.0 -9999.0 -9999.0 -9999.0 -9999.0 -9999.0 -9999.0 -9999.0 -9999.0 -9999.0 -9999.0 -9999.0 -9999.0 -9999.0 -9999.0 -9999.0 -9999.0 -9999.0 -9999.0 -9999.0 -9999.0 -9999.0 -9999.0 -9999.0 -9999.0 -9999.0 -9999.0 -9999.0 -9999.0 -9999.0 -9999.0 -9999.0 -9999.0 -9999.0 -9999.0 -9999.0 -9999.0 -9999.0 -9999.0 -9999.0 -9999.0 -9999.0 -9999.0 -9999.0 -9999.0 -9999.0 -9999.0 -9999.0 -9999.0 -9999.0 -9999.0 -9999.0 -9999.0 -9999.0 -9999.0 -9999.0 -9999.0 -9999.0 -9999.0 -9999.0 -9999.0 -9999.0 -9999.0 -9999.0 -9999.0 -9999.0 -9999.0 -9999.0 -9999.0 -9999.0 -9999.0 -9999.0 -9999.0 -9999.0 -9999.0 -9999.0 -9999.0 -9999.0 -9999.0 -9999.0 -9999.0 -9999.0 -9999.0 -9999.0 -9999.0 -9999.0 -9999.0 -9999.0 -9999.0 -9999.0 -9999.0 -9999.0 -9999.0 -9999.0 -9999.0 -9999.0 -9999.0 -9999.0 -9999.0 -9999.0 -9999.0 -9999.0 -9999.0 -9999.0 -9999.0 -9999.0 -9999.0 -9999.0 -9999.0 -9999.0 -9999.0 -9999.0 -9999.0 -9999.0 -9999.0 -9999.0 -9999.0 -9999.0 -9999.0 -9999.0 -9999.0 -9999.0 -9999.0 -9999.0 -9999.0 -9999.0 -9999.0 -9999.0 -9999.0 -9999.0 -9999.0 -9999.0 -9999.0 -9999.0 -9999.0 -9999.0 -9999.0 -9999.0 -9999.0 -9999.0 -9999.0 -9999.0 -9999.0 -9999.0 -9999.0 -9999.0 -9999.0 -9999.0 -9999.0 -9999.0 -9999.0 -9999.0 -9999.0 -9999.0 -9999.0 -9999.0 -9999.0 -9999.0 -9999.0 -9999.0 -9999.0 -9999.0 -9999.0 -9999.0 -9999.0 -9999.0 -9999.0 -9999.0 -9999.0 -9999.0 -9999.0 -9999.0 -9999.0 -9999.0 -9999.0 -9999.0 -9999.0 -9999.0 -9999.0 -9999.0 -9999.0 -9999.0 -9999.0 -9999.0 -9999.0 -9999.0 -9999.0 -9999.0 -9999.0 -9999.0 -9999.0 -9999.0 -9999.0 -9999.0 -9999.0 -9999.0 -9999.0 -9999.0 -9999.0 -9999.0 -9999.0 -9999.0 -9999.0 -9999.0 -9999.0 -9999.0 -9999.0 -9999.0 -9999.0 -9999.0 -9999.0 -9999.0 -9999.0 -9999.0 -9999.0 -9999.0 -9999.0 -9999.0 -9999.0 -9999.0 -9999.0 -9999.0 -9999.0 -9999.0 -9999.0 -9999.0 -9999.0 -9999.0 -9999.0 -9999.0 -9999.0 -9999.0 -9999.0 -9999.0 -9999.0 -9999.0 -9999.0 -9999.0 -9999.0 -9999.0 -9999.0 -9999.0 -9999.0 -9999.0 -9999.0 -9999.0 -9999.0 -9999.0 -9999.0 -9999.0 -9999.0 -9999.0 -9999.0 -9999.0 -9999.0 -9999.0 -9999.0 -9999.0 -9999.0 -9999.0 -9999.0 -9999.0 -9999.0 -9999.0 -9999.0 -9999.0 -9999.0 -9999.0 -9999.0 -9999.0 -9999.0 -9999.0 -9999.0 -9999.0 -9999.0 -9999.0 -9999.0 -9999.0 -9999.0 -9999.0 -9999.0 -9999.0 -9999.0 -9999.0 -9999.0 -9999.0 -9999.0 -9999.0 -9999.0 -9999.0 -9999.0 -9999.0 -9999.0 -9999.0 -9999.0 -9999.0 -9999.0 -9999.0 -9999.0 -9999.0 -9999.0 -9999.0 -9999.0 -9999.0 -9999.0 -9999.0 -9999.0 -9999.0 -9999.0 -9999.0 -9999.0 -9999.0 -9999.0 -9999.0 -9999.0 -9999.0 -9999.0 -9999.0 -9999.0 -9999.0 -9999.0 -9999.0 -9999.0 -9999.0 -9999.0 -9999.0 -9999.0 -9999.0 -9999.0 -9999.0 -9999.0 -9999.0 -9999.0 -9999.0 -9999.0 -9999.0 -9999.0 -9999.0 -9999.0 -9999.0 -9999.0 -9999.0 -9999.0 -9999.0 -9999.0 -9999.0 -9999.0 -9999.0 -9999.0 -9999.0 -9999.0 -9999.0 -9999.0 -9999.0 -9999.0 -9999.0 -9999.0 -9999.0 -9999.0 -9999.0 -9999.0 -9999.0 -9999.0 -9999.0 -9999.0 -9999.0 -9999.0 -9999.0 -9999.0 -9999.0 -9999.0 -9999.0 -9999.0 -9999.0 -9999.0 -9999.0 -9999.0 -9999.0 -9999.0 -9999.0 -9999.0 -9999.0 -9999.0 -9999.0 -9999.0 -9999.0 -9999.0 -9999.0 -9999.0 -9999.0 -9999.0 -9999.0 -9999.0 -9999.0 -9999.0 -9999.0 -9999.0 -9999.0 -9999.0 -9999.0 -9999.0 -9999.0 -9999.0 -9999.0 -9999.0 -9999.0 -9999.0 -9999.0 -9999.0 -9999.0 -9999.0 -9999.0 -9999.0 -9999.0 -9999.0 -9999.0 -9999.0 -9999.0 -9999.0 -9999.0 -9999.0 -9999.0 -9999.0 -9999.0 -9999.0 -9999.0 -9999.0 -9999.0 -9999.0 -9999.0 -9999.0 -9999.0 -9999.0 -9999.0 -9999.0 -9999.0 -9999.0 -9999.0 -9999.0 -9999.0 -9999.0 -9999.0 -9999.0 -9999.0 -9999.0 -9999.0 -9999.0 -9999.0 -9999.0
-9999.0 -9999.0 -9999.0 -9999.0 -9999.0 -9999.0 -9999.0 -9999.0 -9999.0 -9999.0 -9999.0 -9999.0 -9999.0 -9999.0 -9999.0 -9999.0 -9999.0 -9999.0 -9999.0 -9999.0 -9999.0 -9999.0 -9999.0 -9999.0 -9999.0 -9999.0 -9999.0 -9999.0 -9999.0 -9999.0 -9999.0 -9999.0 -9999.0 -9999.0 -9999.0 -9999.0 -9999.0 -9999.0 -9999.0 -9999.0 -9999.0 -9999.0 -9999.0 -9999.0 -9999.0 -9999.0 -9999.0 -9999.0 -9999.0 -9999.0 -9999.0 -9999.0 -9999.0 -9999.0 -9999.0 -9999.0 -9999.0 -9999.0 -9999.0 -9999.0 -9999.0 -9999.0 -9999.0 -9999.0 -9999.0 -9999.0 -9999.0 -9999.0 -9999.0 -9999.0 -9999.0 -9999.0 -9999.0 -9999.0 -9999.0 -9999.0 -9999.0 -9999.0 -9999.0 -9999.0 -9999.0 -9999.0 -9999.0 -9999.0 -9999.0 -9999.0 -9999.0 -9999.0 -9999.0 -9999.0 -9999.0 -9999.0 -9999.0 -9999.0 -9999.0 -9999.0 -9999.0 -9999.0 -9999.0 -9999.0 -9999.0 -9999.0 -9999.0 -9999.0 -9999.0 -9999.0 -9999.0 -9999.0 -9999.0 -9999.0 -9999.0 -9999.0 -9999.0 -9999.0 -9999.0 -9999.0 -9999.0 -9999.0 -9999.0 -9999.0 -9999.0 -9999.0 -9999.0 -9999.0 -9999.0 -9999.0 -9999.0 -9999.0 -9999.0 -9999.0 -9999.0 -9999.0 -9999.0 -9999.0 -9999.0 -9999.0 -9999.0 -9999.0 -9999.0 -9999.0 -9999.0 -9999.0 -9999.0 -9999.0 -9999.0 -9999.0 -9999.0 -9999.0 -9999.0 -9999.0 -9999.0 -9999.0 -9999.0 -9999.0 -9999.0 -9999.0 -9999.0 -9999.0 -9999.0 -9999.0 -9999.0 -9999.0 -9999.0 -9999.0 -9999.0 -9999.0 -9999.0 -9999.0 -9999.0 -9999.0 -9999.0 -9999.0 -9999.0 -9999.0 -9999.0 -9999.0 -9999.0 -9999.0 -9999.0 -9999.0 -9999.0 -9999.0 -9999.0 -9999.0 -9999.0 -9999.0 -9999.0 -9999.0 -9999.0 -9999.0 -9999.0 -9999.0 -9999.0 -9999.0 -9999.0 -9999.0 -9999.0 -9999.0 -9999.0 -9999.0 -9999.0 -9999.0 -9999.0 -9999.0 -9999.0 -9999.0 -9999.0 -9999.0 -9999.0 -9999.0 -9999.0 -9999.0 -9999.0 -9999.0 -9999.0 -9999.0 -9999.0 -9999.0 -9999.0 -9999.0 -9999.0 -9999.0 -9999.0 -9999.0 -9999.0 -9999.0 -9999.0 -9999.0 -9999.0 -9999.0 -9999.0 -9999.0 -9999.0 -9999.0 -9999.0 -9999.0 -9999.0 -9999.0 -9999.0 -9999.0 -9999.0 -9999.0 -9999.0 -9999.0 -9999.0 -9999.0 -9999.0 -9999.0 -9999.0 -9999.0 -9999.0 -9999.0 -9999.0 -9999.0 -9999.0 -9999.0 -9999.0 -9999.0 -9999.0 -9999.0 -9999.0 -9999.0 -9999.0 -9999.0 -9999.0 -9999.0 -9999.0 -9999.0 -9999.0 -9999.0 -9999.0 -9999.0 -9999.0 -9999.0 -9999.0 -9999.0 -9999.0 -9999.0 -9999.0 -9999.0 -9999.0 -9999.0 -9999.0 -9999.0 -9999.0 -9999.0 -9999.0 -9999.0 -9999.0 -9999.0 -9999.0 -9999.0 -9999.0 -9999.0 -9999.0 -9999.0 -9999.0 -9999.0 -9999.0 -9999.0 -9999.0 -9999.0 -9999.0 -9999.0 -9999.0 -9999.0 -9999.0 -9999.0 -9999.0 -9999.0 -9999.0 -9999.0 -9999.0 -9999.0 -9999.0 -9999.0 -9999.0 -9999.0 -9999.0 -9999.0 -9999.0 -9999.0 -9999.0 -9999.0 -9999.0 -9999.0 -9999.0 -9999.0 -9999.0 -9999.0 -9999.0 -9999.0 -9999.0 -9999.0 -9999.0 -9999.0 -9999.0 -9999.0 -9999.0 -9999.0 -9999.0 -9999.0 -9999.0 -9999.0 -9999.0 -9999.0 -9999.0 -9999.0 -9999.0 -9999.0 -9999.0 -9999.0 -9999.0 -9999.0 -9999.0 -9999.0 -9999.0 -9999.0 -9999.0 -9999.0 -9999.0 -9999.0 -9999.0 -9999.0 -9999.0 -9999.0 -9999.0 -9999.0 -9999.0 -9999.0 -9999.0 -9999.0 -9999.0 -9999.0 -9999.0 -9999.0 -9999.0 -9999.0 -9999.0 -9999.0 -9999.0 -9999.0 -9999.0 -9999.0 -9999.0 -9999.0 -9999.0 -9999.0 -9999.0 -9999.0 -9999.0 -9999.0 -9999.0 -9999.0 -9999.0 -9999.0 -9999.0 -9999.0 -9999.0 -9999.0 -9999.0 -9999.0 -9999.0 -9999.0 -9999.0 -9999.0 -9999.0 -9999.0 -9999.0 -9999.0 -9999.0 -9999.0 -9999.0 -9999.0 -9999.0 -9999.0 -9999.0 -9999.0 -9999.0 -9999.0 -9999.0 -9999.0 -9999.0 -9999.0 -9999.0 -9999.0 -9999.0 -9999.0 -9999.0 -9999.0 -9999.0 -9999.0 -9999.0 -9999.0 -9999.0 -9999.0 -9999.0 -9999.0 -9999.0 -9999.0 -9999.0 -9999.0 -9999.0 -9999.0 -9999.0 -9999.0 -9999.0 -9999.0 -9999.0 -9999.0 -9999.0 -9999.0 -9999.0 -9999.0 -9999.0 -9999.0 -9999.0 -9999.0 -9999.0 -9999.0 -9999.0 -9999.0 -9999.0 -9999.0 -9999.0 -9999.0 -9999.0 -9999.0 -9999.0 -9999.0 -9999.0 -9999.0 -9999.0 -9999.0 -9999.0 -9999.0 -9999.0 -9999.0 -9999.0 -9999.0 -9999.0 -9999.0 -9999.0 -9999.0 -9999.0 -9999.0 -9999.0 -9999.0 -9999.0 -9999.0 -9999.0 -9999.0 -9999.0 -9999.0 -9999.0 -9999.0 -9999.0 -9999.0 -9999.0 -9999.0 -9999.0 -9999.0 -9999.0 -9999.0 -9999.0 -9999.0 -9999.0 -9999.0 -9999.0 -9999.0 -9999.0 -9999.0 -9999.0 -9999.0 -9999.0 -9999.0 -9999.0 -9999.0 -9999.0 -9999.0 -9999.0 -9999.0 -9999.0 -9999.0 -9999.0 -9999.0 -9999.0 -9999.0 -9999.0 -9999.0 -9999.0 -9999.0 -9999.0 -9999.0 -9999.0 -9999.0 -9999.0 -9999.0 -9999.0 -9999.0 -9999.0 -9999.0 -9999.0 -9999.0 -9999.0 -9999.0 -9999.0 -9999.0 -9999.0 -9999.0 -9999.0 -9999.0 -9999.0 -9999.0 -9999.0 -9999.0 -9999.0 -9999.0 -9999.0 -9999.0 -9999.0 -9999.0 -9999.0 -9999.0 -9999.0 -9999.0 -9999.0 -9999.0 -9999.0 -9999.0 -9999.0 -9999.0 -9999.0 -9999.0 -9999.0 -9999.0 -9999.0 -9999.0 -9999.0 -9999.0 -9999.0 -9999.0 -9999.0 -9999.0 -9999.0 -9999.0 -9999.0 -9999.0 -9999.0 -9999.0 -9999.0 -9999.0 -9999.0 -9999.0 -9999.0 -9999.0 -9999.0 -9999.0 -9999.0 -9999.0 -9999.0 -9999.0 -9999.0 -9999.0 -9999.0 -9999.0 -9999.0 -9999.0 -9999.0 -9999.0 -9999.0 -9999.0 -9999.0 -9999.0 -9999.0 -9999.0 -9999.0 -9999.0 -9999.0 -9999.0 -9999.0 -9999.0 -9999.0 -9999.0 -9999.0 -9999.0 -9999.0 -9999.0 -9999.0 -9999.0 -9999.0 -9999.0 -9999.0 -9999.0 -9999.0 -9999.0 -9999.0 -9999.0 -9999.0 -9999.0 -9999.0 -9999.0 -9999.0 -9999.0 -9999.0 -9999.0 -9999.0 -9999.0 -9999.0 -9999.0 -9999.0 -9999.0 -9999.0 -9999.0 -9999.0 -9999.0 -9999.0 -9999.0 -9999.0 -9999.0 -9999.0 -9999.0 -9999.0 -9999.0 -9999.0 -9999.0 -9999.0 -9999.0 -9999.0 -9999.0 -9999.0 -9999.0 -9999.0 -9999.0 -9999.0 -9999.0 -9999.0 -9999.0 -9999.0 -9999.0 -9999.0 -9999.0 -9999.0 -9999.0 -9999.0 -9999.0 -9999.0 -9999.0 -9999.0 -9999.0 -9999.0 -9999.0 -9999.0 -9999.0 -9999.0 -9999.0 -9999.0 -9999.0 -9999.0 -9999.0 -9999.0 -9999.0 -9999.0 -9999.0 -9999.0 -9999.0 -9999.0 -9999.0 -9999.0 -9999.0 -9999.0 -9999.0 -9999.0 -9999.0 -9999.0 -9999.0 -9999.0 -9999.0 -9999.0 -9999.0 -9999.0 -9999.0 -9999.0 -9999.0 -9999.0 -9999.0 -9999.0 -9999.0 -9999.0 -9999.0 -9999.0 -9999.0 -9999.0 -9999.0 -9999.0 -9999.0 -9999.0 -9999.0 -9999.0 -9999.0 -9999.0 -9999.0 -9999.0 -9999.0 -9999.0 -9999.0 -9999.0 -9999.0 -9999.0 -9999.0 -9999.0 -9999.0 -9999.0 -9999.0 -9999.0 -9999.0 -9999.0 -9999.0 -9999.0 -9999.0 -9999.0 -9999.0 -9999.0 -9999.0 -9999.0 -9999.0 -9999.0 -9999.0 -9999.0 -9999.0 -9999.0 -9999.0 -9999.0 -9999.0 -9999.0 -9999.0 -9999.0 -9999.0 -9999.0 -9999.0 -9999.0 -9999.0 -9999.0 -9999.0 -9999.0 -9999.0 -9999.0 -9999.0 -9999.0 -9999.0 -9999.0 -9999.0 -9999.0 -9999.0 -9999.0 -9999.0 -9999.0 -9999.0 -9999.0 -9999.0 -9999.0 -9999.0 -9999.0 -9999.0 -9999.0 -9999.0 -9999.0 -9999.0 -9999.0 -9999.0 -9999.0 -9999.0 -9999.0 -9999.0 -9999.0 -9999.0 -9999.0 -9999.0 -9999.0 -9999.0 -9999.0 -9999.0 -9999.0 -9999.0 -9999.0 -9999.0 -9999.0 -9999.0 -9999.0 -9999.0 -9999.0 -9999.0 -9999.0 -9999.0 -9999.0 -9999.0 -9999.0 -9999.0 -9999.0 -9999.0 -9999.0 -9999.0 -9999.0 -9999.0 -9999.0 -9999.0 -9999.0 -9999.0 -9999.0 -9999.0 -9999.0 -9999.0 -9999.0 -9999.0 -9999.0 -9999.0 -9999.0 -9999.0 -9999.0 -9999.0 -9999.0 -9999.0 -9999.0 -9999.0 -9999.0 -9999.0 -9999.0 -9999.0 -9999.0 -9999.0 -9999.0 -9999.0 -9999.0 -9999.0 -9999.0 -9999.0 -9999.0 -9999.0 -9999.0 -9999.0 -9999.0 -9999.0 -9999.0 -9999.0 -9999.0 -9999.0 -9999.0 -9999.0 -9999.0 -9999.0 -9999.0 -9999.0 -9999.0 -9999.0 -9999.0 -9999.0 -9999.0 -9999.0 -9999.0 -9999.0 -9999.0 -9999.0 -9999.0 -9999.0 -9999.0 -9999.0 -9999.0 -9999.0 -9999.0 -9999.0 -9999.0 -9999.0 -9999.0 -9999.0 -9999.0 -9999.0 -9999.0 -9999.0 -9999.0 -9999.0 -9999.0 -9999.0 -9999.0 -9999.0 -9999.0 -9999.0 -9999.0 -9999.0 -9999.0 -9999.0 -9999.0 -9999.0 -9999.0 -9999.0 -9999.0 -9999.0 -9999.0 -9999.0 -9999.0 -9999.0 -9999.0 -9999.0 -9999.0 -9999.0 -9999.0 -9999.0 -9999.0 -9999.0 -9999.0 -9999.0 -9999.0 -9999.0 -9999.0 -9999.0 -9999.0 -9999.0 -9999.0 -9999.0 -9999.0 -9999.0 -9999.0 -9999.0 -9999.0 -9999.0 -9999.0 -9999.0 -9999.0 -9999.0 -9999.0 -9999.0 -9999.0 -9999.0 -9999.0 -9999.0 -9999.0 -9999.0 -9999.0 -9999.0 -9999.0 -9999.0 -9999.0 -9999.0 -9999.0 -9999.0 -9999.0 -9999.0 -9999.0 -9999.0 -9999.0 -9999.0 -9999.0 -9999.0 -9999.0 -9999.0 -9999.0 -9999.0 -9999.0 -9999.0 -9999.0 -9999.0 -9999.0 -9999.0 -9999.0 -9999.0 -9999.0 -9999.0 -9999.0 -9999.0 -9999.0 -9999.0 -9999.0 -9999.0 -9999.0 -9999.0 -9999.0 -9999.0 -9999.0 -9999.0 -9999.0 -9999.0 -9999.0 -9999.0 -9999.0 -9999.0 -9999.0 -9999.0 -9999.0 -9999.0 -9999.0 -9999.0 -9999.0 -9999.0 -9999.0 -9999.0 -9999.0 -9999.0 -9999.0 -9999.0 -9999.0 -9999.0 -9999.0 -9999.0 -9999.0 -9999.0 -9999.0 -9999.0 -9999.0 -9999.0 -9999.0 -9999.0 -9999.0 -9999.0 -9999.0 -9999.0 -9999.0 -9999.0 -9999.0 -9999.0 -9999.0 -9999.0 -9999.0 -9999.0 -9999.0 -9999.0 -9999.0 -9999.0 -9999.0 -9999.0 -9999.0 -9999.0 -9999.0 -9999.0 -9999.0 -9999.0 -9999.0 -9999.0 -9999.0 -9999.0 -9999.0 -9999.0 -9999.0 -9999.0 -9999.0 -9999.0 -9999.0 -9999.0 -9999.0 -9999.0 -9999.0 -9999.0 -9999.0 -9999.0 -9999.0 -9999.0 -9999.0 -9999.0 -9999.0 -9999.0 -9999.0 -9999.0 -9999.0 -9999.0 -9999.0 -9999.0 -9999.0 -9999.0 -9999.0 -9999.0 -9999.0 -9999.0 -9999.0 -9999.0 -9999.0 -9999.0 -9999.0 -9999.0 -9999.0 -9999.0 -9999.0 -9999.0 -9999.0 -9999.0 -9999.0 -9999.0 -9999.0 -9999.0 -9999.0 -9999.0 -9999.0 -9999.0 -9999.0 -9999.0 -9999.0 -9999.0 -9999.0 -9999.0 -9999.0 -9999.0 -9999.0 -9999.0 -9999.0 -9999.0 -9999.0 -9999.0 -9999.0 -9999.0 -9999.0 -9999.0 -9999.0 -9999.0 -9999.0 -9999.0 -9999.0 -9999.0 -9999.0 -9999.0 -9999.0 -9999.0 -9999.0 -9999.0 -9999.0 -9999.0 -9999.0 -9999.0 -9999.0 -9999.0 -9999.0 -9999.0 -9999.0 -9999.0 -9999.0 -9999.0 -9999.0 -9999.0 -9999.0 -9999.0 -9999.0 -9999.0 -9999.0 -9999.0 -9999.0 -9999.0 -9999.0 -9999.0 -9999.0 -9999.0 -9999.0 -9999.0 -9999.0 -9999.0 -9999.0 -9999.0 -9999.0 -9999.0 -9999.0 -9999.0 -9999.0 -9999.0 -9999.0 -9999.0 -9999.0 -9999.0 -9999.0 -9999.0 -9999.0 -9999.0 -9999.0 -9999.0 -9999.0 -9999.0 -9999.0 -9999.0 -9999.0 -9999.0 -9999.0 -9999.0 -9999.0 -9999.0 -9999.0 -9999.0 -9999.0 -9999.0 -9999.0 -9999.0 -9999.0 -9999.0 -9999.0 -9999.0 -9999.0 -9999.0 -9999.0 -9999.0 -9999.0 -9999.0 -9999.0 -9999.0 -9999.0 -9999.0 -9999.0 -9999.0 -9999.0 -9999.0 -9999.0 -9999.0 -9999.0 -9999.0 -9999.0 -9999.0 -9999.0 -9999.0 -9999.0 -9999.0 -9999.0 -9999.0 -9999.0 -9999.0 -9999.0 -9999.0 -9999.0 -9999.0 -9999.0 -9999.0 -9999.0 -9999.0 -9999.0 -9999.0 -9999.0 -9999.0 -9999.0 -9999.0 -9999.0 -9999.0 -9999.0 -9999.0 -9999.0 -9999.0 -9999.0 -9999.0 -9999.0 -9999.0 -9999.0 -9999.0 -9999.0 -9999.0 -9999.0 -9999.0 -9999.0 -9999.0 -9999.0 -9999.0 -9999.0 -9999.0 -9999.0 -9999.0 -9999.0 -9999.0 -9999.0 -9999.0 -9999.0 -9999.0 -9999.0 -9999.0 -9999.0 -9999.0 -9999.0 -9999.0 -9999.0 -9999.0 -9999.0 -9999.0 -9999.0 -9999.0 -9999.0 -9999.0 -9999.0 -9999.0 -9999.0 -9999.0 -9999.0 -9999.0 -9999.0 -9999.0 -9999.0 -9999.0 -9999.0 -9999.0 -9999.0 -9999.0 -9999.0 -9999.0 -9999.0 -9999.0 -9999.0 -9999.0 -9999.0 -9999.0 -9999.0 -9999.0 -9999.0 -9999.0 -9999.0 -9999.0 -9999.0 -9999.0 -9999.0 -9999.0 -9999.0 -9999.0 -9999.0 -9999.0 -9999.0 -9999.0 -9999.0 -9999.0 -9999.0 -9999.0 -9999.0 -9999.0 -9999.0 -9999.0 -9999.0 -9999.0 -9999.0 -9999.0 -9999.0 -9999.0 -9999.0 -9999.0 -9999.0 -9999.0 -9999.0 -9999.0 -9999.0 -9999.0 -9999.0 -9999.0 -9999.0 -9999.0 -9999.0 -9999.0 -9999.0 -9999.0 -9999.0 -9999.0 -9999.0 -9999.0 -9999.0 -9999.0 -9999.0 -9999.0 -9999.0 -9999.0 -9999.0 -9999.0 -9999.0 -9999.0 -9999.0 -9999.0 -9999.0 -9999.0 -9999.0 -9999.0 -9999.0 -9999.0 -9999.0 -9999.0 -9999.0 -9999.0 -9999.0 -9999.0 -9999.0 -9999.0 -9999.0 -9999.0 -9999.0 -9999.0 -9999.0 -9999.0 -9999.0 -9999.0 -9999.0 -9999.0 -9999.0 -9999.0 -9999.0 -9999.0 -9999.0 -9999.0 -9999.0 -9999.0 -9999.0 -9999.0 -9999.0 -9999.0 -9999.0 -9999.0 -9999.0 -9999.0 -9999.0 -9999.0 -9999.0 -9999.0 -9999.0 -9999.0 -9999.0 -9999.0 -9999.0 -9999.0 -9999.0 -9999.0 -9999.0 -9999.0 -9999.0 -9999.0 -9999.0 -9999.0 -9999.0 -9999.0 -9999.0 -9999.0 -9999.0 -9999.0 -9999.0 -9999.0 -9999.0 -9999.0 -9999.0 -9999.0 -9999.0 -9999.0 -9999.0 -9999.0 -9999.0 -9999.0 -9999.0 -9999.0 -9999.0 -9999.0 -9999.0 -9999.0 -9999.0 -9999.0 -9999.0 -9999.0 -9999.0 -9999.0 -9999.0 -9999.0 -9999.0 -9999.0 -9999.0 -9999.0 -9999.0 -9999.0 -9999.0 -9999.0 -9999.0 -9999.0 -9999.0 -9999.0 -9999.0 -9999.0 -9999.0 -9999.0 -9999.0 -9999.0 -9999.0 -9999.0 -9999.0 -9999.0 -9999.0 -9999.0 -9999.0 -9999.0 -9999.0 -9999.0 -9999.0 -9999.0 -9999.0 -9999.0 -9999.0 -9999.0 -9999.0 -9999.0 -9999.0 -9999.0 -9999.0 -9999.0 -9999.0 -9999.0 -9999.0 -9999.0 -9999.0 -9999.0 -9999.0 -9999.0 -9999.0 -9999.0 -9999.0 -9999.0 -9999.0 -9999.0 -9999.0 -9999.0 -9999.0 -9999.0 -9999.0 -9999.0 -9999.0 -9999.0 -9999.0 -9999.0 -9999.0 -9999.0 -9999.0 -9999.0 -9999.0 -9999.0 -9999.0 -9999.0 -9999.0 -9999.0 -9999.0 -9999.0 -9999.0 -9999.0 -9999.0 -9999.0 -9999.0 -9999.0 -9999.0 -9999.0 -9999.0 -9999.0 -9999.0 -9999.0 -9999.0 -9999.0 -9999.0 -9999.0 -9999.0 -9999.0 -9999.0 -9999.0 -9999.0 -9999.0 -9999.0 -9999.0 -9999.0 -9999.0 -9999.0 -9999.0 -9999.0 -9999.0 -9999.0 -9999.0 -9999.0 -9999.0 -9999.0 -9999.0 -9999.0 -9999.0 -9999.0 -9999.0 -9999.0 -9999.0 -9999.0 -9999.0 -9999.0 -9999.0 -9999.0 -9999.0 -9999.0 -9999.0 -9999.0 -9999.0 -9999.0 -9999.0 -9999.0 -9999.0 -9999.0 -9999.0 -9999.0 -9999.0 -9999.0 -9999.0 -9999.0 -9999.0 -9999.0 -9999.0 -9999.0 -9999.0 -9999.0 -9999.0 -9999.0 -9999.0 -9999.0 -9999.0 -9999.0 -9999.0 -9999.0 -9999.0 -9999.0 -9999.0 -9999.0 -9999.0 -9999.0 -9999.0 -9999.0 -9999.0 -9999.0 -9999.0 -9999.0 -9999.0 -9999.0 -9999.0 -9999.0 -9999.0 -9999.0 -9999.0 -9999.0 -9999.0 -9999.0 -9999.0 -9999.0 -9999.0 -9999.0 -9999.0 -9999.0 -9999.0 -9999.0 -9999.0 -9999.0 -9999.0 -9999.0 -9999.0 -9999.0 -9999.0 -9999.0 -9999.0 -9999.0 -9999.0 -9999.0 -9999.0 -9999.0 -9999.0 -9999.0 -9999.0 -9999.0 -9999.0 -9999.0 -9999.0 -9999.0 -9999.0 -9999.0 -9999.0 -9999.0 -9999.0 -9999.0 -9999.0 -9999.0 -9999.0 -9999.0 -9999.0 -9999.0 -9999.0 -9999.0 -9999.0 -9999.0 -9999.0 -9999.0 -9999.0 -9999.0 -9999.0 -9999.0 -9999.0 -9999.0 -9999.0 -9999.0 -9999.0 -9999.0 -9999.0 -9999.0 -9999.0 -9999.0 -9999.0 -9999.0 -9999.0 -9999.0 -9999.0 -9999.0 -9999.0 -9999.0 -9999.0 -9999.0 -9999.0 -9999.0 -9999.0 -9999.0 -9999.0 -9999.0 -9999.0 -9999.0 -9999.0 -9999.0 -9999.0 -9999.0 -9999.0 -9999.0 -9999.0 -9999.0 -9999.0 -9999.0 -9999.0 -9999.0 -9999.0 -9999.0 -9999.0 -9999.0 -9999.0 -9999.0 -9999.0 -9999.0 -9999.0 -9999.0 -9999.0 -9999.0 -9999.0 -9999.0 -9999.0 -9999.0 -9999.0 -9999.0 -9999.0 -9999.0 -9999.0 -9999.0 -9999.0 -9999.0 -9999.0 -9999.0 -9999.0 -9999.0 -9999.0 -9999.0 -9999.0 -9999.0 -9999.0 -9999.0 -9999.0 -9999.0 -9999.0 -9999.0 -9999.0 -9999.0 -9999.0 -9999.0 -9999.0 -9999.0 -9999.0 -9999.0 -9999.0 -9999.0 -9999.0 -9999.0 -9999.0 -9999.0 -9999.0 -9999.0 -9999.0 -9999.0 -9999.0 -9999.0 -9999.0 -9999.0 -9999.0 -9999.0 -9999.0 -9999.0 -9999.0 -9999.0 -9999.0 -9999.0 -9999.0 -9999.0 -9999.0 -9999.0 -9999.0 -9999.0 -9999.0 -9999.0 -9999.0 -9999.0 -9999.0 -9999.0 -9999.0 -9999.0 -9999.0 -9999.0 -9999.0 -9999.0 -9999.0 -9999.0 -9999.0 -9999.0 -9999.0 -9999.0 -9999.0 -9999.0 -9999.0 -9999.0 -9999.0 -9999.0 -9999.0 -9999.0 -9999.0 -9999.0 -9999.0 -9999.0 -9999.0 -9999.0 -9999.0 -9999.0 -9999.0 -9999.0 -9999.0 -9999.0 -9999.0 -9999.0 -9999.0 -9999.0 -9999.0 -9999.0 -9999.0 -9999.0 -9999.0 -9999.0 -9999.0 -9999.0 -9999.0 -9999.0 -9999.0 -9999.0 -9999.0 -9999.0 -9999.0 -9999.0 -9999.0 -9999.0 -9999.0 -9999.0 -9999.0 -9999.0 -9999.0 -9999.0 -9999.0 -9999.0 -9999.0 -9999.0 -9999.0 -9999.0 -9999.0 -9999.0 -9999.0 -9999.0 -9999.0 -9999.0 -9999.0 -9999.0 -9999.0 -9999.0 -9999.0 -9999.0 -9999.0 -9999.0 -9999.0 -9999.0 -9999.0 -9999.0 -9999.0 -9999.0 -9999.0 -9999.0 -9999.0 -9999.0 -9999.0 -9999.0 -9999.0 -9999.0 -9999.0 -9999.0 -9999.0 -9999.0 -9999.0 -9999.0 -9999.0 -9999.0 -9999.0 -9999.0 -9999.0 -9999.0 -9999.0 -9999.0 -9999.0 -9999.0 -9999.0 -9999.0 -9999.0 -9999.0 -9999.0 -9999.0 -9999.0 -9999.0 -9999.0 -9999.0 -9999.0 -9999.0 -9999.0 -9999.0 -9999.0 -9999.0 -9999.0 -9999.0 -9999.0 -9999.0 -9999.0 -9999.0 -9999.0 -9999.0 -9999.0 -9999.0 -9999.0 -9999.0 -9999.0 -9999.0 -9999.0 -9999.0 -9999.0 -9999.0 -9999.0 -9999.0 -9999.0 -9999.0 -9999.0 -9999.0 -9999.0 -9999.0 -9999.0 -9999.0 -9999.0 -9999.0 -9999.0 -9999.0 -9999.0 -9999.0 -9999.0 -9999.0 -9999.0 -9999.0 -9999.0 -9999.0 -9999.0 -9999.0 -9999.0 -9999.0 -9999.0 -9999.0 -9999.0 -9999.0 -9999.0 -9999.0 -9999.0 -9999.0 -9999.0 -9999.0 -9999.0 -9999.0 -9999.0 -9999.0 -9999.0 -9999.0 -9999.0 -9999.0 -9999.0 -9999.0 -9999.0 -9999.0 -9999.0 -9999.0 -9999.0 -9999.0 -9999.0 -9999.0 -9999.0 -9999.0 -9999.0 -9999.0 -9999.0 -9999.0 -9999.0 -9999.0 -9999.0 -9999.0 -9999.0 -9999.0 -9999.0 -9999.0 -9999.0 -9999.0 -9999.0 -9999.0 -9999.0 -9999.0 -9999.0 -9999.0 -9999.0 -9999.0 -9999.0 -9999.0 -9999.0 -9999.0 -9999.0 -9999.0 -9999.0 -9999.0 -9999.0 -9999.0 -9999.0 -9999.0 -9999.0 -9999.0 -9999.0 -9999.0 -9999.0 -9999.0 -9999.0 -9999.0 -9999.0 -9999.0 -9999.0 -9999.0 -9999.0 -9999.0 -9999.0 -9999.0 -9999.0 -9999.0 -9999.0 -9999.0 -9999.0 -9999.0 -9999.0 -9999.0 -9999.0 -9999.0 -9999.0 -9999.0 -9999.0 -9999.0 -9999.0 -9999.0 -9999.0 -9999.0 -9999.0 -9999.0 -9999.0 -9999.0 -9999.0 -9999.0 -9999.0 -9999.0 -9999.0 -9999.0 -9999.0 -9999.0 -9999.0 -9999.0 -9999.0 -9999.0 -9999.0 -9999.0 -9999.0 -9999.0 -9999.0 -9999.0 -9999.0 -9999.0 -9999.0 -9999.0 -9999.0 -9999.0 -9999.0 -9999.0 -9999.0 -9999.0 -9999.0 -9999.0 -9999.0 -9999.0 -9999.0 -9999.0 -9999.0 -9999.0 -9999.0 -9999.0 -9999.0 -9999.0 -9999.0 -9999.0 -9999.0 -9999.0 -9999.0 -9999.0 -9999.0 -9999.0 -9999.0 -9999.0 -9999.0 -9999.0 -9999.0 -9999.0 -9999.0 -9999.0 -9999.0 -9999.0 -9999.0 -9999.0 -9999.0 -9999.0 -9999.0 -9999.0 -9999.0 -9999.0 -9999.0 -9999.0 -9999.0 -9999.0 -9999.0 -9999.0 -9999.0 -9999.0 -9999.0 -9999.0 -9999.0 -9999.0 -9999.0 -9999.0 -9999.0 -9999.0 -9999.0 -9999.0 -9999.0 -9999.0 -9999.0 -9999.0 -9999.0 -9999.0 -9999.0 -9999.0 -9999.0 -9999.0 -9999.0 -9999.0 -9999.0 -9999.0 -9999.0 -9999.0 -9999.0 -9999.0 -9999.0 -9999.0 -9999.0 -9999.0 -9999.0 -9999.0 -9999.0 -9999.0 -9999.0 -9999.0 -9999.0 -9999.0 -9999.0 -9999.0 -9999.0 -9999.0 -9999.0 -9999.0 -9999.0 -9999.0 -9999.0 -9999.0 -9999.0 -9999.0 -9999.0 -9999.0 -9999.0 -9999.0 -9999.0 -9999.0 -9999.0 -9999.0 -9999.0 -9999.0 -9999.0 -9999.0 -9999.0 -9999.0 -9999.0 -9999.0 -9999.0 -9999.0 -9999.0 -9999.0 -9999.0 -9999.0 -9999.0 -9999.0 -9999.0 -9999.0 -9999.0 -9999.0 -9999.0 -9999.0 -9999.0 -9999.0 -9999.0 -9999.0 -9999.0 -9999.0 -9999.0 -9999.0 -9999.0 -9999.0 -9999.0 -9999.0 -9999.0 -9999.0 -9999.0 -9999.0 -9999.0 -9999.0 -9999.0 -9999.0 -9999.0 -9999.0 -9999.0 -9999.0 -9999.0 -9999.0 -9999.0 -9999.0 -9999.0 -9999.0 -9999.0 -9999.0 -9999.0 -9999.0 -9999.0 -9999.0 -9999.0 -9999.0 -9999.0 -9999.0 -9999.0 -9999.0 -9999.0 -9999.0 -9999.0 -9999.0 -9999.0 -9999.0 -9999.0 -9999.0 -9999.0 -9999.0 -9999.0 -9999.0 -9999.0 -9999.0 -9999.0 -9999.0 -9999.0 -9999.0 -9999.0 -9999.0 -9999.0 -9999.0 -9999.0 -9999.0 -9999.0 -9999.0 -9999.0 -9999.0 -9999.0 -9999.0 -9999.0 -9999.0 -9999.0 -9999.0 -9999.0 -9999.0 -9999.0 -9999.0 -9999.0 -9999.0 -9999.0 -9999.0 -9999.0 -9999.0 -9999.0 -9999.0 -9999.0 -9999.0 -9999.0 -9999.0 -9999.0 -9999.0 -9999.0 -9999.0 -9999.0 -9999.0 -9999.0 -9999.0 -9999.0 -9999.0 -9999.0 -9999.0 -9999.0 -9999.0 -9999.0 -9999.0 -9999.0 -9999.0 -9999.0 -9999.0 -9999.0 -9999.0 -9999.0 -9999.0 -9999.0 -9999.0 -9999.0 -9999.0 -9999.0 -9999.0 -9999.0 -9999.0 -9999.0 -9999.0 -9999.0 -9999.0 -9999.0 -9999.0 -9999.0 -9999.0 -9999.0 -9999.0 -9999.0 -9999.0 -9999.0 -9999.0 -9999.0 -9999.0 -9999.0 -9999.0 -9999.0 -9999.0 -9999.0 -9999.0 -9999.0 -9999.0 -9999.0 -9999.0 -9999.0 -9999.0 -9999.0 -9999.0 -9999.0 -9999.0 -9999.0 -9999.0 -9999.0 -9999.0 -9999.0 -9999.0 -9999.0 -9999.0 -9999.0 -9999.0 -9999.0 -9999.0 -9999.0 -9999.0 -9999.0 -9999.0 -9999.0 -9999.0 -9999.0 -9999.0 -9999.0 -9999.0 -9999.0 -9999.0 -9999.0 -9999.0 -9999.0 -9999.0 -9999.0 -9999.0 -9999.0 -9999.0 -9999.0 -9999.0 -9999.0 -9999.0 -9999.0 -9999.0 -9999.0 -9999.0 -9999.0 -9999.0 -9999.0 -9999.0 -9999.0 -9999.0 -9999.0 -9999.0 -9999.0 -9999.0 -9999.0 -9999.0 -9999.0 -9999.0 -9999.0 -9999.0 -9999.0 -9999.0 -9999.0 -9999.0 -9999.0 -9999.0 -9999.0 -9999.0 -9999.0 -9999.0 -9999.0 -9999.0 -9999.0 -9999.0 -9999.0 -9999.0 -9999.0 -9999.0 -9999.0 -9999.0 -9999.0 -9999.0 -9999.0 -9999.0 -9999.0 -9999.0 -9999.0 -9999.0 -9999.0 -9999.0 -9999.0 -9999.0 -9999.0 -9999.0 -9999.0 -9999.0 -9999.0 -9999.0 -9999.0 -9999.0 -9999.0 -9999.0 -9999.0 -9999.0 -9999.0 -9999.0 -9999.0 -9999.0 -9999.0 -9999.0 -9999.0 -9999.0 -9999.0 -9999.0 -9999.0 -9999.0 -9999.0 -9999.0 -9999.0 -9999.0 -9999.0 -9999.0 -9999.0 -9999.0 -9999.0 -9999.0 -9999.0 -9999.0 -9999.0 -9999.0 -9999.0 -9999.0 -9999.0 -9999.0 -9999.0 -9999.0 -9999.0 -9999.0 -9999.0 -9999.0 -9999.0 -9999.0 -9999.0 -9999.0 -9999.0 -9999.0 -9999.0 -9999.0 -9999.0 -9999.0 -9999.0 -9999.0 -9999.0 -9999.0 -9999.0 -9999.0 -9999.0 -9999.0 -9999.0 -9999.0 -9999.0 -9999.0 -9999.0 -9999.0 -9999.0 -9999.0 -9999.0 -9999.0 -9999.0 -9999.0 -9999.0 -9999.0 -9999.0 -9999.0 -9999.0 -9999.0 -9999.0 -9999.0 -9999.0 -9999.0 -9999.0 -9999.0 -9999.0 -9999.0 -9999.0 -9999.0 -9999.0 -9999.0 -9999.0 -9999.0 -9999.0 -9999.0 -9999.0 -9999.0 -9999.0 -9999.0 -9999.0 -9999.0 -9999.0 -9999.0 -9999.0 -9999.0 -9999.0
-9999.0 -9999.0 -9999.0 -9999.0 -9999.0 -9999.0 -9999.0 -9999.0 -9999.0 -9999.0 -9999.0 -9999.0 -9999.0 -9999.0 -9999.0 -9999.0 -9999.0 -9999.0 -9999.0 -9999.0 -9999.0 -9999.0 -9999.0 -9999.0 -9999.0 -9999.0 -9999.0 -9999.0 -9999.0 -9999.0 -9999.0 -9999.0 -9999.0 -9999.0 -9999.0 -9999.0 -9999.0 -9999.0 -9999.0 -9999.0 -9999.0 -9999.0 -9999.0 -9999.0 -9999.0 -9999.0 -9999.0 -9999.0 -9999.0 -9999.0 -9999.0 -9999.0 -9999.0 -9999.0 -9999.0 -9999.0 -9999.0 -9999.0 -9999.0 -9999.0 -9999.0 -9999.0 -9999.0 -9999.0 -9999.0 -9999.0 -9999.0 -9999.0 -9999.0 -9999.0 -9999.0 -9999.0 -9999.0 -9999.0 -9999.0 -9999.0 -9999.0 -9999.0 -9999.0 -9999.0 -9999.0 -9999.0 -9999.0 -9999.0 -9999.0 -9999.0 -9999.0 -9999.0 -9999.0 -9999.0 -9999.0 -9999.0 -9999.0 -9999.0 -9999.0 -9999.0 -9999.0 -9999.0 -9999.0 -9999.0 -9999.0 -9999.0 -9999.0 -9999.0 -9999.0 -9999.0 -9999.0 -9999.0 -9999.0 -9999.0 -9999.0 -9999.0 -9999.0 -9999.0 -9999.0 -9999.0 -9999.0 -9999.0 -9999.0 -9999.0 -9999.0 -9999.0 -9999.0 -9999.0 -9999.0 -9999.0 -9999.0 -9999.0 -9999.0 -9999.0 -9999.0 -9999.0 -9999.0 -9999.0 -9999.0 -9999.0 -9999.0 -9999.0 -9999.0 -9999.0 -9999.0 -9999.0 -9999.0 -9999.0 -9999.0 -9999.0 -9999.0 -9999.0 -9999.0 -9999.0 -9999.0 -9999.0 -9999.0 -9999.0 -9999.0 -9999.0 -9999.0 -9999.0 -9999.0 -9999.0 -9999.0 -9999.0 -9999.0 -9999.0 -9999.0 -9999.0 -9999.0 -9999.0 -9999.0 -9999.0 -9999.0 -9999.0 -9999.0 -9999.0 -9999.0 -9999.0 -9999.0 -9999.0 -9999.0 -9999.0 -9999.0 -9999.0 -9999.0 -9999.0 -9999.0 -9999.0 -9999.0 -9999.0 -9999.0 -9999.0 -9999.0 -9999.0 -9999.0 -9999.0 -9999.0 -9999.0 -9999.0 -9999.0 -9999.0 -9999.0 -9999.0 -9999.0 -9999.0 -9999.0 -9999.0 -9999.0 -9999.0 -9999.0 -9999.0 -9999.0 -9999.0 -9999.0 -9999.0 -9999.0 -9999.0 -9999.0 -9999.0 -9999.0 -9999.0 -9999.0 -9999.0 -9999.0 -9999.0 -9999.0 -9999.0 -9999.0 -9999.0 -9999.0 -9999.0 -9999.0 -9999.0 -9999.0 -9999.0 -9999.0 -9999.0 -9999.0 -9999.0 -9999.0 -9999.0 -9999.0 -9999.0 -9999.0 -9999.0 -9999.0 -9999.0 -9999.0 -9999.0 -9999.0 -9999.0 -9999.0 -9999.0 -9999.0 -9999.0 -9999.0 -9999.0 -9999.0 -9999.0 -9999.0 -9999.0 -9999.0 -9999.0 -9999.0 -9999.0 -9999.0 -9999.0 -9999.0 -9999.0 -9999.0 -9999.0 -9999.0 -9999.0 -9999.0 -9999.0 -9999.0 -9999.0 -9999.0 -9999.0 -9999.0 -9999.0 -9999.0 -9999.0 -9999.0 -9999.0 -9999.0 -9999.0 -9999.0 -9999.0 -9999.0 -9999.0 -9999.0 -9999.0 -9999.0 -9999.0 -9999.0 -9999.0 -9999.0 -9999.0 -9999.0 -9999.0 -9999.0 -9999.0 -9999.0 -9999.0 -9999.0 -9999.0 -9999.0 -9999.0 -9999.0 -9999.0 -9999.0 -9999.0 -9999.0 -9999.0 -9999.0 -9999.0 -9999.0 -9999.0 -9999.0 -9999.0 -9999.0 -9999.0 -9999.0 -9999.0 -9999.0 -9999.0 -9999.0 -9999.0 -9999.0 -9999.0 -9999.0 -9999.0 -9999.0 -9999.0 -9999.0 -9999.0 -9999.0 -9999.0 -9999.0 -9999.0 -9999.0 -9999.0 -9999.0 -9999.0 -9999.0 -9999.0 -9999.0 -9999.0 -9999.0 -9999.0 -9999.0 -9999.0 -9999.0 -9999.0 -9999.0 -9999.0 -9999.0 -9999.0 -9999.0 -9999.0 -9999.0 -9999.0 -9999.0 -9999.0 -9999.0 -9999.0 -9999.0 -9999.0 -9999.0 -9999.0 -9999.0 -9999.0 -9999.0 -9999.0 -9999.0 -9999.0 -9999.0 -9999.0 -9999.0 -9999.0 -9999.0 -9999.0 -9999.0 -9999.0 -9999.0 -9999.0 -9999.0 -9999.0 -9999.0 -9999.0 -9999.0 -9999.0 -9999.0 -9999.0 -9999.0 -9999.0 -9999.0 -9999.0 -9999.0 -9999.0 -9999.0 -9999.0 -9999.0 -9999.0 -9999.0 -9999.0 -9999.0 -9999.0 -9999.0 -9999.0 -9999.0 -9999.0 -9999.0 -9999.0 -9999.0 -9999.0 -9999.0 -9999.0 -9999.0 -9999.0 -9999.0 -9999.0 -9999.0 -9999.0 -9999.0 -9999.0 -9999.0 -9999.0 -9999.0 -9999.0 -9999.0 -9999.0 -9999.0 -9999.0 -9999.0 -9999.0 -9999.0 -9999.0 -9999.0 -9999.0 -9999.0 -9999.0 -9999.0 -9999.0 -9999.0 -9999.0 -9999.0 -9999.0 -9999.0 -9999.0 -9999.0 -9999.0 -9999.0 -9999.0 -9999.0 -9999.0 -9999.0 -9999.0 -9999.0 -9999.0 -9999.0 -9999.0 -9999.0 -9999.0 -9999.0 -9999.0 -9999.0 -9999.0 -9999.0 -9999.0 -9999.0 -9999.0 -9999.0 -9999.0 -9999.0 -9999.0 -9999.0 -9999.0 -9999.0 -9999.0 -9999.0 -9999.0 -9999.0 -9999.0 -9999.0 -9999.0 -9999.0 -9999.0 -9999.0 -9999.0 -9999.0 -9999.0 -9999.0 -9999.0 -9999.0 -9999.0 -9999.0 -9999.0 -9999.0 -9999.0 -9999.0 -9999.0 -9999.0 -9999.0 -9999.0 -9999.0 -9999.0 -9999.0 -9999.0 -9999.0 -9999.0 -9999.0 -9999.0 -9999.0 -9999.0 -9999.0 -9999.0 -9999.0 -9999.0 -9999.0 -9999.0 -9999.0 -9999.0 -9999.0 -9999.0 -9999.0 -9999.0 -9999.0 -9999.0 -9999.0 -9999.0 -9999.0 -9999.0 -9999.0 -9999.0 -9999.0 -9999.0 -9999.0 -9999.0 -9999.0 -9999.0 -9999.0 -9999.0 -9999.0 -9999.0 -9999.0 -9999.0 -9999.0 -9999.0 -9999.0 -9999.0 -9999.0 -9999.0 -9999.0 -9999.0 -9999.0 -9999.0 -9999.0 -9999.0 -9999.0 -9999.0 -9999.0 -9999.0 -9999.0 -9999.0 -9999.0 -9999.0 -9999.0 -9999.0 -9999.0 -9999.0 -9999.0 -9999.0 -9999.0 -9999.0 -9999.0 -9999.0 -9999.0 -9999.0 -9999.0 -9999.0 -9999.0 -9999.0 -9999.0 -9999.0 -9999.0 -9999.0 -9999.0 -9999.0 -9999.0 -9999.0 -9999.0 -9999.0 -9999.0 -9999.0 -9999.0 -9999.0 -9999.0 -9999.0 -9999.0 -9999.0 -9999.0 -9999.0 -9999.0 -9999.0 -9999.0 -9999.0 -9999.0 -9999.0 -9999.0 -9999.0 -9999.0 -9999.0 -9999.0 -9999.0 -9999.0 -9999.0 -9999.0 -9999.0 -9999.0 -9999.0 -9999.0 -9999.0 -9999.0 -9999.0 -9999.0 -9999.0 -9999.0 -9999.0 -9999.0 -9999.0 -9999.0 -9999.0 -9999.0 -9999.0 -9999.0 -9999.0 -9999.0 -9999.0 -9999.0 -9999.0 -9999.0 -9999.0 -9999.0 -9999.0 -9999.0 -9999.0 -9999.0 -9999.0 -9999.0 -9999.0 -9999.0 -9999.0 -9999.0 -9999.0 -9999.0 -9999.0 -9999.0 -9999.0 -9999.0 -9999.0 -9999.0 -9999.0 -9999.0 -9999.0 -9999.0 -9999.0 -9999.0 -9999.0 -9999.0 -9999.0 -9999.0 -9999.0 -9999.0 -9999.0 -9999.0 -9999.0 -9999.0 -9999.0 -9999.0 -9999.0 -9999.0 -9999.0 -9999.0 -9999.0 -9999.0 -9999.0 -9999.0 -9999.0 -9999.0 -9999.0 -9999.0 -9999.0 -9999.0 -9999.0 -9999.0 -9999.0 -9999.0 -9999.0 -9999.0 -9999.0 -9999.0 -9999.0 -9999.0 -9999.0 -9999.0 -9999.0 -9999.0 -9999.0 -9999.0 -9999.0 -9999.0 -9999.0 -9999.0 -9999.0 -9999.0 -9999.0 -9999.0 -9999.0 -9999.0 -9999.0 -9999.0 -9999.0 -9999.0 -9999.0 -9999.0 -9999.0 -9999.0 -9999.0 -9999.0 -9999.0 -9999.0 -9999.0 -9999.0 -9999.0 -9999.0 -9999.0 -9999.0 -9999.0 -9999.0 -9999.0 -9999.0 -9999.0 -9999.0 -9999.0 -9999.0 -9999.0 -9999.0 -9999.0 -9999.0 -9999.0 -9999.0 -9999.0 -9999.0 -9999.0 -9999.0 -9999.0 -9999.0 -9999.0 -9999.0 -9999.0 -9999.0 -9999.0 -9999.0 -9999.0 -9999.0 -9999.0 -9999.0 -9999.0 -9999.0 -9999.0 -9999.0 -9999.0 -9999.0 -9999.0 -9999.0 -9999.0 -9999.0 -9999.0 -9999.0 -9999.0 -9999.0 -9999.0 -9999.0 -9999.0 -9999.0 -9999.0 -9999.0 -9999.0 -9999.0 -9999.0 -9999.0 -9999.0 -9999.0 -9999.0 -9999.0 -9999.0 -9999.0 -9999.0 -9999.0 -9999.0 -9999.0 -9999.0 -9999.0 -9999.0 -9999.0 -9999.0 -9999.0 -9999.0 -9999.0 -9999.0 -9999.0 -9999.0 -9999.0 -9999.0 -9999.0 -9999.0 -9999.0 -9999.0 -9999.0 -9999.0 -9999.0 -9999.0 -9999.0 -9999.0 -9999.0 -9999.0 -9999.0 -9999.0 -9999.0 -9999.0 -9999.0 -9999.0 -9999.0 -9999.0 -9999.0 -9999.0 -9999.0 -9999.0 -9999.0 -9999.0 -9999.0 -9999.0 -9999.0 -9999.0 -9999.0 -9999.0 -9999.0 -9999.0 -9999.0 -9999.0 -9999.0 -9999.0 -9999.0 -9999.0 -9999.0 -9999.0 -9999.0 -9999.0 -9999.0 -9999.0 -9999.0 -9999.0 -9999.0 -9999.0 -9999.0 -9999.0 -9999.0 -9999.0 -9999.0 -9999.0 -9999.0 -9999.0 -9999.0 -9999.0 -9999.0 -9999.0 -9999.0 -9999.0 -9999.0 -9999.0 -9999.0 -9999.0 -9999.0 -9999.0 -9999.0 -9999.0 -9999.0 -9999.0 -9999.0 -9999.0 -9999.0 -9999.0 -9999.0 -9999.0 -9999.0 -9999.0 -9999.0 -9999.0 -9999.0 -9999.0 -9999.0 -9999.0 -9999.0 -9999.0 -9999.0 -9999.0 -9999.0 -9999.0 -9999.0 -9999.0 -9999.0 -9999.0 -9999.0 -9999.0 -9999.0 -9999.0 -9999.0 -9999.0 -9999.0 -9999.0 -9999.0 -9999.0 -9999.0 -9999.0 -9999.0 -9999.0 -9999.0 -9999.0 -9999.0 -9999.0 -9999.0 -9999.0 -9999.0 -9999.0 -9999.0 -9999.0 -9999.0 -9999.0 -9999.0 -9999.0 -9999.0 -9999.0 -9999.0 -9999.0 -9999.0 -9999.0 -9999.0 -9999.0 -9999.0 -9999.0 -9999.0 -9999.0 -9999.0 -9999.0 -9999.0 -9999.0 -9999.0 -9999.0 -9999.0 -9999.0 -9999.0 -9999.0 -9999.0 -9999.0 -9999.0 -9999.0 -9999.0 -9999.0 -9999.0 -9999.0 -9999.0 -9999.0 -9999.0 -9999.0 -9999.0 -9999.0 -9999.0 -9999.0 -9999.0 -9999.0 -9999.0 -9999.0 -9999.0 -9999.0 -9999.0 -9999.0 -9999.0 -9999.0 -9999.0 -9999.0 -9999.0 -9999.0 -9999.0 -9999.0 -9999.0 -9999.0 -9999.0 -9999.0 -9999.0 -9999.0 -9999.0 -9999.0 -9999.0 -9999.0 -9999.0 -9999.0 -9999.0 -9999.0 -9999.0 -9999.0 -9999.0 -9999.0 -9999.0 -9999.0 -9999.0 -9999.0 -9999.0 -9999.0 -9999.0 -9999.0 -9999.0 -9999.0 -9999.0 -9999.0 -9999.0 -9999.0 -9999.0 -9999.0 -9999.0 -9999.0 -9999.0 -9999.0 -9999.0 -9999.0 -9999.0 -9999.0 -9999.0 -9999.0 -9999.0 -9999.0 -9999.0 -9999.0 -9999.0 -9999.0 -9999.0 -9999.0 -9999.0 -9999.0 -9999.0 -9999.0 -9999.0 -9999.0 -9999.0 -9999.0 -9999.0 -9999.0 -9999.0 -9999.0 -9999.0 -9999.0 -9999.0 -9999.0 -9999.0 -9999.0 -9999.0 -9999.0 -9999.0 -9999.0 -9999.0 -9999.0 -9999.0 -9999.0 -9999.0 -9999.0 -9999.0 -9999.0 -9999.0 -9999.0 -9999.0 -9999.0 -9999.0 -9999.0 -9999.0 -9999.0 -9999.0 -9999.0 -9999.0 -9999.0 -9999.0 -9999.0 -9999.0 -9999.0 -9999.0 -9999.0 -9999.0 -9999.0 -9999.0 -9999.0 -9999.0 -9999.0 -9999.0 -9999.0 -9999.0 -9999.0 -9999.0 -9999.0 -9999.0 -9999.0 -9999.0 -9999.0 -9999.0 -9999.0 -9999.0 -9999.0 -9999.0 -9999.0 -9999.0 -9999.0 -9999.0 -9999.0 -9999.0 -9999.0 -9999.0 -9999.0 -9999.0 -9999.0 -9999.0 -9999.0 -9999.0 -9999.0 -9999.0 -9999.0 -9999.0 -9999.0 -9999.0 -9999.0 -9999.0 -9999.0 -9999.0 -9999.0 -9999.0 -9999.0 -9999.0 -9999.0 -9999.0 -9999.0 -9999.0 -9999.0 -9999.0 -9999.0 -9999.0 -9999.0 -9999.0 -9999.0 -9999.0 -9999.0 -9999.0 -9999.0 -9999.0 -9999.0 -9999.0 -9999.0 -9999.0 -9999.0 -9999.0 -9999.0 -9999.0 -9999.0 -9999.0 -9999.0 -9999.0 -9999.0 -9999.0 -9999.0 -9999.0 -9999.0 -9999.0 -9999.0 -9999.0 -9999.0 -9999.0 -9999.0 -9999.0 -9999.0 -9999.0 -9999.0 -9999.0 -9999.0 -9999.0 -9999.0 -9999.0 -9999.0 -9999.0 -9999.0 -9999.0 -9999.0 -9999.0 -9999.0 -9999.0 -9999.0 -9999.0 -9999.0 -9999.0 -9999.0 -9999.0 -9999.0 -9999.0 -9999.0 -9999.0 -9999.0 -9999.0 -9999.0 -9999.0 -9999.0 -9999.0 -9999.0 -9999.0 -9999.0 -9999.0 -9999.0 -9999.0 -9999.0 -9999.0 -9999.0 -9999.0 -9999.0 -9999.0 -9999.0 -9999.0 -9999.0 -9999.0 -9999.0 -9999.0 -9999.0 -9999.0 -9999.0 -9999.0 -9999.0 -9999.0 -9999.0 -9999.0 -9999.0 -9999.0 -9999.0 -9999.0 -9999.0 -9999.0 -9999.0 -9999.0 -9999.0 -9999.0 -9999.0 -9999.0 -9999.0 -9999.0 -9999.0 -9999.0 -9999.0 -9999.0 -9999.0 -9999.0 -9999.0 -9999.0 -9999.0 -9999.0 -9999.0 -9999.0 -9999.0 -9999.0 -9999.0 -9999.0 -9999.0 -9999.0 -9999.0 -9999.0 -9999.0 -9999.0 -9999.0 -9999.0 -9999.0 -9999.0 -9999.0 -9999.0 -9999.0 -9999.0 -9999.0 -9999.0 -9999.0 -9999.0 -9999.0 -9999.0 -9999.0 -9999.0 -9999.0 -9999.0 -9999.0 -9999.0 -9999.0 -9999.0 -9999.0 -9999.0 -9999.0 -9999.0 -9999.0 -9999.0 -9999.0 -9999.0 -9999.0 -9999.0 -9999.0 -9999.0 -9999.0 -9999.0 -9999.0 -9999.0 -9999.0 -9999.0 -9999.0 -9999.0 -9999.0 -9999.0 -9999.0 -9999.0 -9999.0 -9999.0 -9999.0 -9999.0 -9999.0 -9999.0 -9999.0 -9999.0 -9999.0 -9999.0 -9999.0 -9999.0 -9999.0 -9999.0 -9999.0 -9999.0 -9999.0 -9999.0 -9999.0 -9999.0 -9999.0 -9999.0 -9999.0 -9999.0 -9999.0 -9999.0 -9999.0 -9999.0 -9999.0 -9999.0 -9999.0 -9999.0 -9999.0 -9999.0 -9999.0 -9999.0 -9999.0 -9999.0 -9999.0 -9999.0 -9999.0 -9999.0 -9999.0 -9999.0 -9999.0 -9999.0 -9999.0 -9999.0 -9999.0 -9999.0 -9999.0 -9999.0 -9999.0 -9999.0 -9999.0 -9999.0 -9999.0 -9999.0 -9999.0 -9999.0 -9999.0 -9999.0 -9999.0 -9999.0 -9999.0 -9999.0 -9999.0 -9999.0 -9999.0 -9999.0 -9999.0 -9999.0 -9999.0 -9999.0 -9999.0 -9999.0 -9999.0 -9999.0 -9999.0 -9999.0 -9999.0 -9999.0 -9999.0 -9999.0 -9999.0 -9999.0 -9999.0 -9999.0 -9999.0 -9999.0 -9999.0 -9999.0 -9999.0 -9999.0 -9999.0 -9999.0 -9999.0 -9999.0 -9999.0 -9999.0 -9999.0 -9999.0 -9999.0 -9999.0 -9999.0 -9999.0 -9999.0 -9999.0 -9999.0 -9999.0 -9999.0 -9999.0 -9999.0 -9999.0 -9999.0 -9999.0 -9999.0 -9999.0 -9999.0 -9999.0 -9999.0 -9999.0 -9999.0 -9999.0 -9999.0 -9999.0 -9999.0 -9999.0 -9999.0 -9999.0 -9999.0 -9999.0 -9999.0 -9999.0 -9999.0 -9999.0 -9999.0 -9999.0 -9999.0 -9999.0 -9999.0 -9999.0 -9999.0 -9999.0 -9999.0 -9999.0 -9999.0 -9999.0 -9999.0 -9999.0 -9999.0 -9999.0 -9999.0 -9999.0 -9999.0 -9999.0 -9999.0 -9999.0 -9999.0 -9999.0 -9999.0 -9999.0 -9999.0 -9999.0 -9999.0 -9999.0 -9999.0 -9999.0 -9999.0 -9999.0 -9999.0 -9999.0 -9999.0 -9999.0 -9999.0 -9999.0 -9999.0 -9999.0 -9999.0 -9999.0 -9999.0 -9999.0 -9999.0 -9999.0 -9999.0 -9999.0 -9999.0 -9999.0 -9999.0 -9999.0 -9999.0 -9999.0 -9999.0 -9999.0 -9999.0 -9999.0 -9999.0 -9999.0 -9999.0 -9999.0 -9999.0 -9999.0 -9999.0 -9999.0 -9999.0 -9999.0 -9999.0 -9999.0 -9999.0 -9999.0 -9999.0 -9999.0 -9999.0 -9999.0 -9999.0 -9999.0 -9999.0 -9999.0 -9999.0 -9999.0 -9999.0 -9999.0 -9999.0 -9999.0 -9999.0 -9999.0 -9999.0 -9999.0 -9999.0 -9999.0 -9999.0 -9999.0 -9999.0 -9999.0 -9999.0 -9999.0 -9999.0 -9999.0 -9999.0 -9999.0 -9999.0 -9999.0 -9999.0 -9999.0 -9999.0 -9999.0 -9999.0 -9999.0 -9999.0 -9999.0 -9999.0 -9999.0 -9999.0 -9999.0 -9999.0 -9999.0 -9999.0 -9999.0 -9999.0 -9999.0 -9999.0 -9999.0 -9999.0 -9999.0 -9999.0 -9999.0 -9999.0 -9999.0 -9999.0 -9999.0 -9999.0 -9999.0 -9999.0 -9999.0 -9999.0 -9999.0 -9999.0 -9999.0 -9999.0 -9999.0 -9999.0 -9999.0 -9999.0 -9999.0 -9999.0 -9999.0 -9999.0 -9999.0 -9999.0 -9999.0 -9999.0 -9999.0 -9999.0 -9999.0 -9999.0 -9999.0 -9999.0 -9999.0 -9999.0 -9999.0 -9999.0 -9999.0 -9999.0 -9999.0 -9999.0 -9999.0 -9999.0 -9999.0 -9999.0 -9999.0 -9999.0 -9999.0 -9999.0 -9999.0 -9999.0 -9999.0 -9999.0 -9999.0 -9999.0 -9999.0 -9999.0 -9999.0 -9999.0 -9999.0 -9999.0 -9999.0 -9999.0 -9999.0 -9999.0 -9999.0 -9999.0 -9999.0 -9999.0 -9999.0 -9999.0 -9999.0 -9999.0 -9999.0 -9999.0 -9999.0 -9999.0 -9999.0 -9999.0 -9999.0 -9999.0 -9999.0 -9999.0 -9999.0 -9999.0 -9999.0 -9999.0 -9999.0 -9999.0 -9999.0 -9999.0 -9999.0 -9999.0 -9999.0 -9999.0 -9999.0 -9999.0 -9999.0 -9999.0 -9999.0 -9999.0 -9999.0 -9999.0 -9999.0 -9999.0 -9999.0 -9999.0 -9999.0 -9999.0 -9999.0 -9999.0 -9999.0 -9999.0 -9999.0 -9999.0 -9999.0 -9999.0 -9999.0 -9999.0 -9999.0 -9999.0 -9999.0 -9999.0 -9999.0 -9999.0 -9999.0 -9999.0 -9999.0 -9999.0 -9999.0 -9999.0 -9999.0 -9999.0 -9999.0 -9999.0 -9999.0 -9999.0 -9999.0 -9999.0 -9999.0 -9999.0 -9999.0 -9999.0 -9999.0 -9999.0 -9999.0 -9999.0 -9999.0 -9999.0 -9999.0 -9999.0 -9999.0 -9999.0 -9999.0 -9999.0 -9999.0 -9999.0 -9999.0 -9999.0 -9999.0 -9999.0 -9999.0 -9999.0 -9999.0 -9999.0 -9999.0 -9999.0 -9999.0 -9999.0 -9999.0 -9999.0 -9999.0 -9999.0 -9999.0 -9999.0 -9999.0 -9999.0 -9999.0 -9999.0 -9999.0 -9999.0 -9999.0 -9999.0 -9999.0 -9999.0 -9999.0 -9999.0 -9999.0 -9999.0 -9999.0 -9999.0 -9999.0 -9999.0 -9999.0 -9999.0 -9999.0 -9999.0 -9999.0 -9999.0 -9999.0 -9999.0 -9999.0 -9999.0 -9999.0 -9999.0 -9999.0 -9999.0 -9999.0 -9999.0 -9999.0 -9999.0 -9999.0 -9999.0 -9999.0 -9999.0 -9999.0 -9999.0 -9999.0 -9999.0 -9999.0 -9999.0 -9999.0 -9999.0 -9999.0 -9999.0 -9999.0 -9999.0 -9999.0 -9999.0 -9999.0 -9999.0 -9999.0 -9999.0 -9999.0 -9999.0 -9999.0 -9999.0 -9999.0 -9999.0 -9999.0 -9999.0 -9999.0 -9999.0 -9999.0 -9999.0 -9999.0 -9999.0 -9999.0 -9999.0 -9999.0 -9999.0 -9999.0 -9999.0 -9999.0 -9999.0 -9999.0 -9999.0 -9999.0 -9999.0 -9999.0 -9999.0 -9999.0 -9999.0 -9999.0 -9999.0 -9999.0 -9999.0 -9999.0 -9999.0 -9999.0 -9999.0 -9999.0 -9999.0 -9999.0 -9999.0 -9999.0 -9999.0 -9999.0 -9999.0 -9999.0 -9999.0 -9999.0 -9999.0 -9999.0 -9999.0 -9999.0 -9999.0 -9999.0 -9999.0 -9999.0 -9999.0 -9999.0 -9999.0 -9999.0 -9999.0 -9999.0 -9999.0 -9999.0 -9999.0 -9999.0 -9999.0 -9999.0 -9999.0 -9999.0 -9999.0 -9999.0 -9999.0 -9999.0 -9999.0 -9999.0 -9999.0 -9999.0 -9999.0 -9999.0 -9999.0 -9999.0 -9999.0 -9999.0 -9999.0 -9999.0 -9999.0 -9999.0 -9999.0 -9999.0 -9999.0 -9999.0 -9999.0 -9999.0 -9999.0 -9999.0 -9999.0 -9999.0 -9999.0 -9999.0 -9999.0 -9999.0 -9999.0 -9999.0 -9999.0 -9999.0 -9999.0 -9999.0 -9999.0 -9999.0 -9999.0 -9999.0 -9999.0 -9999.0 -9999.0 -9999.0 -9999.0 -9999.0 -9999.0 -9999.0 -9999.0 -9999.0 -9999.0 -9999.0 -9999.0 -9999.0 -9999.0 -9999.0 -9999.0 -9999.0 -9999.0 -9999.0 -9999.0 -9999.0 -9999.0 -9999.0 -9999.0 -9999.0 -9999.0 -9999.0 -9999.0 -9999.0 -9999.0 -9999.0 -9999.0 -9999.0 -9999.0 -9999.0 -9999.0 -9999.0 -9999.0 -9999.0 -9999.0 -9999.0 -9999.0 -9999.0 -9999.0 -9999.0 -9999.0 -9999.0 -9999.0 -9999.0 -9999.0 -9999.0 -9999.0 -9999.0 -9999.0 -9999.0 -9999.0 -9999.0 -9999.0 -9999.0 -9999.0 -9999.0 -9999.0 -9999.0 -9999.0 -9999.0 -9999.0 -9999.0 -9999.0 -9999.0 -9999.0 -9999.0 -9999.0 -9999.0 -9999.0 -9999.0 -9999.0 -9999.0 -9999.0 -9999.0 -9999.0 -9999.0 -9999.0 -9999.0 -9999.0 -9999.0 -9999.0 -9999.0 -9999.0 -9999.0 -9999.0 -9999.0 -9999.0 -9999.0 -9999.0 -9999.0 -9999.0 -9999.0 -9999.0 -9999.0 -9999.0 -9999.0 -9999.0 -9999.0 -9999.0 -9999.0 -9999.0 -9999.0 -9999.0 -9999.0 -9999.0 -9999.0 -9999.0 -9999.0 -9999.0 -9999.0 -9999.0 -9999.0 -9999.0 -9999.0 -9999.0 -9999.0 -9999.0 -9999.0 -9999.0 -9999.0 -9999.0 -9999.0 -9999.0 -9999.0 -9999.0 -9999.0 -9999.0 -9999.0 -9999.0 -9999.0 -9999.0 -9999.0 -9999.0 -9999.0 -9999.0 -9999.0 -9999.0 -9999.0 -9999.0 -9999.0 -9999.0 -9999.0 -9999.0 -9999.0 -9999.0 -9999.0 -9999.0 -9999.0 -9999.0 -9999.0 -9999.0 -9999.0 -9999.0 -9999.0 -9999.0 -9999.0 -9999.0 -9999.0 -9999.0 -9999.0 -9999.0 -9999.0 -9999.0 -9999.0 -9999.0 -9999.0 -9999.0 -9999.0 -9999.0 -9999.0 -9999.0 -9999.0 -9999.0 -9999.0 -9999.0 -9999.0 -9999.0 -9999.0 -9999.0 -9999.0 -9999.0 -9999.0 -9999.0 -9999.0 -9999.0 -9999.0 -9999.0 -9999.0 -9999.0 -9999.0 -9999.0 -9999.0 -9999.0 -9999.0 -9999.0 -9999.0 -9999.0 -9999.0 -9999.0 -9999.0 -9999.0 -9999.0 -9999.0 -9999.0 -9999.0 -9999.0 -9999.0 -9999.0 -9999.0 -9999.0 -9999.0 -9999.0 -9999.0 -9999.0 -9999.0 -9999.0 -9999.0 -9999.0 -9999.0 -9999.0 -9999.0 -9999.0 -9999.0 -9999.0 -9999.0 -9999.0 -9999.0 -9999.0 -9999.0 -9999.0 -9999.0 -9999.0 -9999.0 -9999.0 -9999.0 -9999.0 -9999.0 -9999.0 -9999.0 -9999.0 -9999.0 -9999.0 -9999.0 -9999.0 -9999.0 -9999.0 -9999.0 -9999.0 -9999.0 -9999.0 -9999.0 -9999.0 -9999.0 -9999.0 -9999.0 -9999.0 -9999.0 -9999.0 -9999.0 -9999.0 -9999.0 -9999.0 -9999.0 -9999.0 -9999.0 -9999.0 -9999.0 -9999.0 -9999.0 -9999.0 -9999.0 -9999.0 -9999.0 -9999.0 -9999.0 -9999.0 -9999.0 -9999.0 -9999.0 -9999.0 -9999.0 -9999.0 -9999.0 -9999.0 -9999.0 -9999.0 -9999.0 -9999.0 -9999.0 -9999.0 -9999.0 -9999.0 -9999.0 -9999.0 -9999.0 -9999.0 -9999.0 -9999.0 -9999.0 -9999.0 -9999.0 -9999.0 -9999.0 -9999.0 -9999.0 -9999.0 -9999.0 -9999.0 -9999.0 -9999.0 -9999.0 -9999.0 -9999.0 -9999.0 -9999.0 -9999.0 -9999.0 -9999.0 -9999.0 -9999.0 -9999.0 -9999.0 -9999.0 -9999.0 -9999.0 -9999.0 -9999.0 -9999.0 -9999.0 -9999.0 -9999.0 -9999.0 -9999.0 -9999.0 -9999.0 -9999.0 -9999.0 -9999.0 -9999.0 -9999.0 -9999.0 -9999.0 -9999.0 -9999.0 -9999.0 -9999.0 -9999.0 -9999.0 -9999.0 -9999.0 -9999.0 -9999.0 -9999.0 -9999.0 -9999.0 -9999.0 -9999.0 -9999.0 -9999.0 -9999.0 -9999.0 -9999.0 -9999.0 -9999.0 -9999.0 -9999.0 -9999.0 -9999.0 -9999.0 -9999.0 -9999.0 -9999.0 -9999.0 -9999.0 -9999.0 -9999.0 -9999.0 -9999.0 -9999.0 -9999.0 -9999.0 -9999.0 -9999.0 -9999.0 -9999.0 -9999.0 -9999.0 -9999.0 -9999.0 -9999.0 -9999.0 -9999.0 -9999.0 -9999.0 -9999.0 -9999.0 -9999.0 -9999.0 -9999.0 -9999.0 -9999.0 -9999.0 -9999.0 -9999.0 -9999.0 -9999.0 -9999.0 -9999.0 -9999.0 -9999.0 -9999.0 -9999.0 -9999.0 -9999.0 -9999.0 -9999.0 -9999.0 -9999.0 -9999.0 -9999.0 -9999.0 -9999.0 -9999.0 -9999.0 -9999.0 -9999.0 -9999.0 -9999.0 -9999.0 -9999.0 -9999.0 -9999.0 -9999.0 -9999.0 -9999.0 -9999.0 -9999.0 -9999.0 -9999.0 -9999.0 -9999.0 -9999.0 -9999.0 -9999.0 -9999.0 -9999.0 -9999.0 -9999.0 -9999.0 -9999.0 -9999.0 -9999.0 -9999.0 -9999.0 -9999.0 -9999.0 -9999.0 -9999.0 -9999.0 -9999.0 -9999.0 -9999.0 -9999.0 -9999.0 -9999.0 -9999.0 -9999.0 -9999.0 -9999.0 -9999.0 -9999.0 -9999.0 -9999.0 -9999.0 -9999.0 -9999.0 -9999.0 -9999.0 -9999.0 -9999.0 -9999.0 -9999.0 -9999.0 -9999.0 -9999.0 -9999.0 -9999.0 -9999.0 -9999.0 -9999.0 -9999.0 -9999.0 -9999.0 -9999.0 -9999.0 -9999.0 -9999.0 -9999.0 -9999.0 -9999.0 -9999.0 -9999.0 -9999.0 -9999.0 -9999.0 -9999.0 -9999.0 -9999.0 -9999.0 -9999.0 -9999.0 -9999.0 -9999.0 -9999.0 -9999.0 -9999.0 -9999.0 -9999.0 -9999.0 -9999.0 -9999.0 -9999.0 -9999.0 -9999.0 -9999.0 -9999.0 -9999.0 -9999.0 -9999.0 -9999.0 -9999.0 -9999.0 -9999.0 -9999.0 -9999.0 -9999.0 -9999.0 -9999.0 -9999.0 -9999.0 -9999.0 -9999.0 -9999.0 -9999.0 -9999.0 -9999.0 -9999.0 -9999.0 -9999.0 -9999.0 -9999.0 -9999.0 -9999.0 -9999.0 -9999.0 -9999.0 -9999.0 -9999.0 -9999.0 -9999.0 -9999.0 -9999.0 -9999.0 -9999.0 -9999.0 -9999.0 -9999.0 -9999.0 -9999.0 -9999.0 -9999.0 -9999.0 -9999.0 -9999.0 -9999.0 -9999.0 -9999.0 -9999.0 -9999.0 -9999.0 -9999.0 -9999.0 -9999.0 -9999.0 -9999.0 -9999.0 -9999.0 -9999.0 -9999.0 -9999.0 -9999.0 -9999.0 -9999.0 -9999.0 -9999.0 -9999.0 -9999.0 -9999.0 -9999.0 -9999.0 -9999.0 -9999.0 -9999.0 -9999.0 -9999.0 -9999.0 -9999.0 -9999.0 -9999.0 -9999.0 -9999.0 -9999.0 -9999.0 -9999.0 -9999.0 -9999.0 -9999.0 -9999.0 -9999.0 -9999.0 -9999.0 -9999.0 -9999.0 -9999.0 -9999.0 -9999.0 -9999.0 -9999.0 -9999.0 -9999.0 -9999.0 -9999.0 -9999.0 -9999.0 -9999.0 -9999.0 -9999.0 -9999.0 -9999.0 -9999.0 -9999.0 -9999.0 -9999.0 -9999.0 -9999.0 -9999.0 -9999.0 -9999.0 -9999.0 -9999.0 -9999.0 -9999.0 -9999.0 -9999.0 -9999.0 -9999.0 -9999.0 -9999.0 -9999.0 -9999.0 -9999.0 -9999.0 -9999.0 -9999.0 -9999.0 -9999.0 -9999.0 -9999.0 -9999.0 -9999.0 -9999.0 -9999.0 -9999.0 -9999.0 -9999.0 -9999.0 -9999.0 -9999.0 -9999.0
-9999.0 -9999.0 -9999.0 -9999.0 -9999.0 -9999.0 -9999.0 -9999.0 -9999.0 -9999.0 -9999.0 -9999.0 -9999.0 -9999.0 -9999.0 -9999.0 -9999.0 -9999.0 -9999.0 -9999.0 -9999.0 -9999.0 -9999.0 -9999.0 -9999.0 -9999.0 -9999.0 -9999.0 -9999.0 -9999.0 -9999.0 -9999.0 -9999.0 -9999.0 -9999.0 -9999.0 -9999.0 -9999.0 -9999.0 -9999.0 -9999.0 -9999.0 -9999.0 -9999.0 -9999.0 -9999.0 -9999.0 -9999.0 -9999.0 -9999.0 -9999.0 -9999.0 -9999.0 -9999.0 -9999.0 -9999.0 -9999.0 -9999.0 -9999.0 -9999.0 -9999.0 -9999.0 -9999.0 -9999.0 -9999.0 -9999.0 -9999.0 -9999.0 -9999.0 -9999.0 -9999.0 -9999.0 -9999.0 -9999.0 -9999.0 -9999.0 -9999.0 -9999.0 -9999.0 -9999.0 -9999.0 -9999.0 -9999.0 -9999.0 -9999.0 -9999.0 -9999.0 -9999.0 -9999.0 -9999.0 -9999.0 -9999.0 -9999.0 -9999.0 -9999.0 -9999.0 -9999.0 -9999.0 -9999.0 -9999.0 -9999.0 -9999.0 -9999.0 -9999.0 -9999.0 -9999.0 -9999.0 -9999.0 -9999.0 -9999.0 -9999.0 -9999.0 -9999.0 -9999.0 -9999.0 -9999.0 -9999.0 -9999.0 -9999.0 -9999.0 -9999.0 -9999.0 -9999.0 -9999.0 -9999.0 -9999.0 -9999.0 -9999.0 -9999.0 -9999.0 -9999.0 -9999.0 -9999.0 -9999.0 -9999.0 -9999.0 -9999.0 -9999.0 -9999.0 -9999.0 -9999.0 -9999.0 -9999.0 -9999.0 -9999.0 -9999.0 -9999.0 -9999.0 -9999.0 -9999.0 -9999.0 -9999.0 -9999.0 -9999.0 -9999.0 -9999.0 -9999.0 -9999.0 -9999.0 -9999.0 -9999.0 -9999.0 -9999.0 -9999.0 -9999.0 -9999.0 -9999.0 -9999.0 -9999.0 -9999.0 -9999.0 -9999.0 -9999.0 -9999.0 -9999.0 -9999.0 -9999.0 -9999.0 -9999.0 -9999.0 -9999.0 -9999.0 -9999.0 -9999.0 -9999.0 -9999.0 -9999.0 -9999.0 -9999.0 -9999.0 -9999.0 -9999.0 -9999.0 -9999.0 -9999.0 -9999.0 -9999.0 -9999.0 -9999.0 -9999.0 -9999.0 -9999.0 -9999.0 -9999.0 -9999.0 -9999.0 -9999.0 -9999.0 -9999.0 -9999.0 -9999.0 -9999.0 -9999.0 -9999.0 -9999.0 -9999.0 -9999.0 -9999.0 -9999.0 -9999.0 -9999.0 -9999.0 -9999.0 -9999.0 -9999.0 -9999.0 -9999.0 -9999.0 -9999.0 -9999.0 -9999.0 -9999.0 -9999.0 -9999.0 -9999.0 -9999.0 -9999.0 -9999.0 -9999.0 -9999.0 -9999.0 -9999.0 -9999.0 -9999.0 -9999.0 -9999.0 -9999.0 -9999.0 -9999.0 -9999.0 -9999.0 -9999.0 -9999.0 -9999.0 -9999.0 -9999.0 -9999.0 -9999.0 -9999.0 -9999.0 -9999.0 -9999.0 -9999.0 -9999.0 -9999.0 -9999.0 -9999.0 -9999.0 -9999.0 -9999.0 -9999.0 -9999.0 -9999.0 -9999.0 -9999.0 -9999.0 -9999.0 -9999.0 -9999.0 -9999.0 -9999.0 -9999.0 -9999.0 -9999.0 -9999.0 -9999.0 -9999.0 -9999.0 -9999.0 -9999.0 -9999.0 -9999.0 -9999.0 -9999.0 -9999.0 -9999.0 -9999.0 -9999.0 -9999.0 -9999.0 -9999.0 -9999.0 -9999.0 -9999.0 -9999.0 -9999.0 -9999.0 -9999.0 -9999.0 -9999.0 -9999.0 -9999.0 -9999.0 -9999.0 -9999.0 -9999.0 -9999.0 -9999.0 -9999.0 -9999.0 -9999.0 -9999.0 -9999.0 -9999.0 -9999.0 -9999.0 -9999.0 -9999.0 -9999.0 -9999.0 -9999.0 -9999.0 -9999.0 -9999.0 -9999.0 -9999.0 -9999.0 -9999.0 -9999.0 -9999.0 -9999.0 -9999.0 -9999.0 -9999.0 -9999.0 -9999.0 -9999.0 -9999.0 -9999.0 -9999.0 -9999.0 -9999.0 -9999.0 -9999.0 -9999.0 -9999.0 -9999.0 -9999.0 -9999.0 -9999.0 -9999.0 -9999.0 -9999.0 -9999.0 -9999.0 -9999.0 -9999.0 -9999.0 -9999.0 -9999.0 -9999.0 -9999.0 -9999.0 -9999.0 -9999.0 -9999.0 -9999.0 -9999.0 -9999.0 -9999.0 -9999.0 -9999.0 -9999.0 -9999.0 -9999.0 -9999.0 -9999.0 -9999.0 -9999.0 -9999.0 -9999.0 -9999.0 -9999.0 -9999.0 -9999.0 -9999.0 -9999.0 -9999.0 -9999.0 -9999.0 -9999.0 -9999.0 -9999.0 -9999.0 -9999.0 -9999.0 -9999.0 -9999.0 -9999.0 -9999.0 -9999.0 -9999.0 -9999.0 -9999.0 -9999.0 -9999.0 -9999.0 -9999.0 -9999.0 -9999.0 -9999.0 -9999.0 -9999.0 -9999.0 -9999.0 -9999.0 -9999.0 -9999.0 -9999.0 -9999.0 -9999.0 -9999.0 -9999.0 -9999.0 -9999.0 -9999.0 -9999.0 -9999.0 -9999.0 -9999.0 -9999.0 -9999.0 -9999.0 -9999.0 -9999.0 -9999.0 -9999.0 -9999.0 -9999.0 -9999.0 -9999.0 -9999.0 -9999.0 -9999.0 -9999.0 -9999.0 -9999.0 -9999.0 -9999.0 -9999.0 -9999.0 -9999.0 -9999.0 -9999.0 -9999.0 -9999.0 -9999.0 -9999.0 -9999.0 -9999.0 -9999.0 -9999.0 -9999.0 -9999.0 -9999.0 -9999.0 -9999.0 -9999.0 -9999.0 -9999.0 -9999.0 -9999.0 -9999.0 -9999.0 -9999.0 -9999.0 -9999.0 -9999.0 -9999.0 -9999.0 -9999.0 -9999.0 -9999.0 -9999.0 -9999.0 -9999.0 -9999.0 -9999.0 -9999.0 -9999.0 -9999.0 -9999.0 -9999.0 -9999.0 -9999.0 -9999.0 -9999.0 -9999.0 -9999.0 -9999.0 -9999.0 -9999.0 -9999.0 -9999.0 -9999.0 -9999.0 -9999.0 -9999.0 -9999.0 -9999.0 -9999.0 -9999.0 -9999.0 -9999.0 -9999.0 -9999.0 -9999.0 -9999.0 -9999.0 -9999.0 -9999.0 -9999.0 -9999.0 -9999.0 -9999.0 -9999.0 -9999.0 -9999.0 -9999.0 -9999.0 -9999.0 -9999.0 -9999.0 -9999.0 -9999.0 -9999.0 -9999.0 -9999.0 -9999.0 -9999.0 -9999.0 -9999.0 -9999.0 -9999.0 -9999.0 -9999.0 -9999.0 -9999.0 -9999.0 -9999.0 -9999.0 -9999.0 -9999.0 -9999.0 -9999.0 -9999.0 -9999.0 -9999.0 -9999.0 -9999.0 -9999.0 -9999.0 -9999.0 -9999.0 -9999.0 -9999.0 -9999.0 -9999.0 -9999.0 -9999.0 -9999.0 -9999.0 -9999.0 -9999.0 -9999.0 -9999.0 -9999.0 -9999.0 -9999.0 -9999.0 -9999.0 -9999.0 -9999.0 -9999.0 -9999.0 -9999.0 -9999.0 -9999.0 -9999.0 -9999.0 -9999.0 -9999.0 -9999.0 -9999.0 -9999.0 -9999.0 -9999.0 -9999.0 -9999.0 -9999.0 -9999.0 -9999.0 -9999.0 -9999.0 -9999.0 -9999.0 -9999.0 -9999.0 -9999.0 -9999.0 -9999.0 -9999.0 -9999.0 -9999.0 -9999.0 -9999.0 -9999.0 -9999.0 -9999.0 -9999.0 -9999.0 -9999.0 -9999.0 -9999.0 -9999.0 -9999.0 -9999.0 -9999.0 -9999.0 -9999.0 -9999.0 -9999.0 -9999.0 -9999.0 -9999.0 -9999.0 -9999.0 -9999.0 -9999.0 -9999.0 -9999.0 -9999.0 -9999.0 -9999.0 -9999.0 -9999.0 -9999.0 -9999.0 -9999.0 -9999.0 -9999.0 -9999.0 -9999.0 -9999.0 -9999.0 -9999.0 -9999.0 -9999.0 -9999.0 -9999.0 -9999.0 -9999.0 -9999.0 -9999.0 -9999.0 -9999.0 -9999.0 -9999.0 -9999.0 -9999.0 -9999.0 -9999.0 -9999.0 -9999.0 -9999.0 -9999.0 -9999.0 -9999.0 -9999.0 -9999.0 -9999.0 -9999.0 -9999.0 -9999.0 -9999.0 -9999.0 -9999.0 -9999.0 -9999.0 -9999.0 -9999.0 -9999.0 -9999.0 -9999.0 -9999.0 -9999.0 -9999.0 -9999.0 -9999.0 -9999.0 -9999.0 -9999.0 -9999.0 -9999.0 -9999.0 -9999.0 -9999.0 -9999.0 -9999.0 -9999.0 -9999.0 -9999.0 -9999.0 -9999.0 -9999.0 -9999.0 -9999.0 -9999.0 -9999.0 -9999.0 -9999.0 -9999.0 -9999.0 -9999.0 -9999.0 -9999.0 -9999.0 -9999.0 -9999.0 -9999.0 -9999.0 -9999.0 -9999.0 -9999.0 -9999.0 -9999.0 -9999.0 -9999.0 -9999.0 -9999.0 -9999.0 -9999.0 -9999.0 -9999.0 -9999.0 -9999.0 -9999.0 -9999.0 -9999.0 -9999.0 -9999.0 -9999.0 -9999.0 -9999.0 -9999.0 -9999.0 -9999.0 -9999.0 -9999.0 -9999.0 -9999.0 -9999.0 -9999.0 -9999.0 -9999.0 -9999.0 -9999.0 -9999.0 -9999.0 -9999.0 -9999.0 -9999.0 -9999.0 -9999.0 -9999.0 -9999.0 -9999.0 -9999.0 -9999.0 -9999.0 -9999.0 -9999.0 -9999.0 -9999.0 -9999.0 -9999.0 -9999.0 -9999.0 -9999.0 -9999.0 -9999.0 -9999.0 -9999.0 -9999.0 -9999.0 -9999.0 -9999.0 -9999.0 -9999.0 -9999.0 -9999.0 -9999.0 -9999.0 -9999.0 -9999.0 -9999.0 -9999.0 -9999.0 -9999.0 -9999.0 -9999.0 -9999.0 -9999.0 -9999.0 -9999.0 -9999.0 -9999.0 -9999.0 -9999.0 -9999.0 -9999.0 -9999.0 -9999.0 -9999.0 -9999.0 -9999.0 -9999.0 -9999.0 -9999.0 -9999.0 -9999.0 -9999.0 -9999.0 -9999.0 -9999.0 -9999.0 -9999.0 -9999.0 -9999.0 -9999.0 -9999.0 -9999.0 -9999.0 -9999.0 -9999.0 -9999.0 -9999.0 -9999.0 -9999.0 -9999.0 -9999.0 -9999.0 -9999.0 -9999.0 -9999.0 -9999.0 -9999.0 -9999.0 -9999.0 -9999.0 -9999.0 -9999.0 -9999.0 -9999.0 -9999.0 -9999.0 -9999.0 -9999.0 -9999.0 -9999.0 -9999.0 -9999.0 -9999.0 -9999.0 -9999.0 -9999.0 -9999.0 -9999.0 -9999.0 -9999.0 -9999.0 -9999.0 -9999.0 -9999.0 -9999.0 -9999.0 -9999.0 -9999.0 -9999.0 -9999.0 -9999.0 -9999.0 -9999.0 -9999.0 -9999.0 -9999.0 -9999.0 -9999.0 -9999.0 -9999.0 -9999.0 -9999.0 -9999.0 -9999.0 -9999.0 -9999.0 -9999.0 -9999.0 -9999.0 -9999.0 -9999.0 -9999.0 -9999.0 -9999.0 -9999.0 -9999.0 -9999.0 -9999.0 -9999.0 -9999.0 -9999.0 -9999.0 -9999.0 -9999.0 -9999.0 -9999.0 -9999.0 -9999.0 -9999.0 -9999.0 -9999.0 -9999.0 -9999.0 -9999.0 -9999.0 -9999.0 -9999.0 -9999.0 -9999.0 -9999.0 -9999.0 -9999.0 -9999.0 -9999.0 -9999.0 -9999.0 -9999.0 -9999.0 -9999.0 -9999.0 -9999.0 -9999.0 -9999.0 -9999.0 -9999.0 -9999.0 -9999.0 -9999.0 -9999.0 -9999.0 -9999.0 -9999.0 -9999.0 -9999.0 -9999.0 -9999.0 -9999.0 -9999.0 -9999.0 -9999.0 -9999.0 -9999.0 -9999.0 -9999.0 -9999.0 -9999.0 -9999.0 -9999.0 -9999.0 -9999.0 -9999.0 -9999.0 -9999.0 -9999.0 -9999.0 -9999.0 -9999.0 -9999.0 -9999.0 -9999.0 -9999.0 -9999.0 -9999.0 -9999.0 -9999.0 -9999.0 -9999.0 -9999.0 -9999.0 -9999.0 -9999.0 -9999.0 -9999.0 -9999.0 -9999.0 -9999.0 -9999.0 -9999.0 -9999.0 -9999.0 -9999.0 -9999.0 -9999.0 -9999.0 -9999.0 -9999.0 -9999.0 -9999.0 -9999.0 -9999.0 -9999.0 -9999.0 -9999.0 -9999.0 -9999.0 -9999.0 -9999.0 -9999.0 -9999.0 -9999.0 -9999.0 -9999.0 -9999.0 -9999.0 -9999.0 -9999.0 -9999.0 -9999.0 -9999.0 -9999.0 -9999.0 -9999.0 -9999.0 -9999.0 -9999.0 -9999.0 -9999.0 -9999.0 -9999.0 -9999.0 -9999.0 -9999.0 -9999.0 -9999.0 -9999.0 -9999.0 -9999.0 -9999.0 -9999.0 -9999.0 -9999.0 -9999.0 -9999.0 -9999.0 -9999.0 -9999.0 -9999.0 -9999.0 -9999.0 -9999.0 -9999.0 -9999.0 -9999.0 -9999.0 -9999.0 -9999.0 -9999.0 -9999.0 -9999.0 -9999.0 -9999.0 -9999.0 -9999.0 -9999.0 -9999.0 -9999.0 -9999.0 -9999.0 -9999.0 -9999.0 -9999.0 -9999.0 -9999.0 -9999.0 -9999.0 -9999.0 -9999.0 -9999.0 -9999.0 -9999.0 -9999.0 -9999.0 -9999.0 -9999.0 -9999.0 -9999.0 -9999.0 -9999.0 -9999.0 -9999.0 -9999.0 -9999.0 -9999.0 -9999.0 -9999.0 -9999.0 -9999.0 -9999.0 -9999.0 -9999.0 -9999.0 -9999.0 -9999.0 -9999.0 -9999.0 -9999.0 -9999.0 -9999.0 -9999.0 -9999.0 -9999.0 -9999.0 -9999.0 -9999.0 -9999.0 -9999.0 -9999.0 -9999.0 -9999.0 -9999.0 -9999.0 -9999.0 -9999.0 -9999.0 -9999.0 -9999.0 -9999.0 -9999.0 -9999.0 -9999.0 -9999.0 -9999.0 -9999.0 -9999.0 -9999.0 -9999.0 -9999.0 -9999.0 -9999.0 -9999.0 -9999.0 -9999.0 -9999.0 -9999.0 -9999.0 -9999.0 -9999.0 -9999.0 -9999.0 -9999.0 -9999.0 -9999.0 -9999.0 -9999.0 -9999.0 -9999.0 -9999.0 -9999.0 -9999.0 -9999.0 -9999.0 -9999.0 -9999.0 -9999.0 -9999.0 -9999.0 -9999.0 -9999.0 -9999.0 -9999.0 -9999.0 -9999.0 -9999.0 -9999.0 -9999.0 -9999.0 -9999.0 -9999.0 -9999.0 -9999.0 -9999.0 -9999.0 -9999.0 -9999.0 -9999.0 -9999.0 -9999.0 -9999.0 -9999.0 -9999.0 -9999.0 -9999.0 -9999.0 -9999.0 -9999.0 -9999.0 -9999.0 -9999.0 -9999.0 -9999.0 -9999.0 -9999.0 -9999.0 -9999.0 -9999.0 -9999.0 -9999.0 -9999.0 -9999.0 -9999.0 -9999.0 -9999.0 -9999.0 -9999.0 -9999.0 -9999.0 -9999.0 -9999.0 -9999.0 -9999.0 -9999.0 -9999.0 -9999.0 -9999.0 -9999.0 -9999.0 -9999.0 -9999.0 -9999.0 -9999.0 -9999.0 -9999.0 -9999.0 -9999.0 -9999.0 -9999.0 -9999.0 -9999.0 -9999.0 -9999.0 -9999.0 -9999.0 -9999.0 -9999.0 -9999.0 -9999.0 -9999.0 -9999.0 -9999.0 -9999.0 -9999.0 -9999.0 -9999.0 -9999.0 -9999.0 -9999.0 -9999.0 -9999.0 -9999.0 -9999.0 -9999.0 -9999.0 -9999.0 -9999.0 -9999.0 -9999.0 -9999.0 -9999.0 -9999.0 -9999.0 -9999.0 -9999.0 -9999.0 -9999.0 -9999.0 -9999.0 -9999.0 -9999.0 -9999.0 -9999.0 -9999.0 -9999.0 -9999.0 -9999.0 -9999.0 -9999.0 -9999.0 -9999.0 -9999.0 -9999.0 -9999.0 -9999.0 -9999.0 -9999.0 -9999.0 -9999.0 -9999.0 -9999.0 -9999.0 -9999.0 -9999.0 -9999.0 -9999.0 -9999.0 -9999.0 -9999.0 -9999.0 -9999.0 -9999.0 -9999.0 -9999.0 -9999.0 -9999.0 -9999.0 -9999.0 -9999.0 -9999.0 -9999.0 -9999.0 -9999.0 -9999.0 -9999.0 -9999.0 -9999.0 -9999.0 -9999.0 -9999.0 -9999.0 -9999.0 -9999.0 -9999.0 -9999.0 -9999.0 -9999.0 -9999.0 -9999.0 -9999.0 -9999.0 -9999.0 -9999.0 -9999.0 -9999.0 -9999.0 -9999.0 -9999.0 -9999.0 -9999.0 -9999.0 -9999.0 -9999.0 -9999.0 -9999.0 -9999.0 -9999.0 -9999.0 -9999.0 -9999.0 -9999.0 -9999.0 -9999.0 -9999.0 -9999.0 -9999.0 -9999.0 -9999.0 -9999.0 -9999.0 -9999.0 -9999.0 -9999.0 -9999.0 -9999.0 -9999.0 -9999.0 -9999.0 -9999.0 -9999.0 -9999.0 -9999.0 -9999.0 -9999.0 -9999.0 -9999.0 -9999.0 -9999.0 -9999.0 -9999.0 -9999.0 -9999.0 -9999.0 -9999.0 -9999.0 -9999.0 -9999.0 -9999.0 -9999.0 -9999.0 -9999.0 -9999.0 -9999.0 -9999.0 -9999.0 -9999.0 -9999.0 -9999.0 -9999.0 -9999.0 -9999.0 -9999.0 -9999.0 -9999.0 -9999.0 -9999.0 -9999.0 -9999.0 -9999.0 -9999.0 -9999.0 -9999.0 -9999.0 -9999.0 -9999.0 -9999.0 -9999.0 -9999.0 -9999.0 -9999.0 -9999.0 -9999.0 -9999.0 -9999.0 -9999.0 -9999.0 -9999.0 -9999.0 -9999.0 -9999.0 -9999.0 -9999.0 -9999.0 -9999.0 -9999.0 -9999.0 -9999.0 -9999.0 -9999.0 -9999.0 -9999.0 -9999.0 -9999.0 -9999.0 -9999.0 -9999.0 -9999.0 -9999.0 -9999.0 -9999.0 -9999.0 -9999.0 -9999.0 -9999.0 -9999.0 -9999.0 -9999.0 -9999.0 -9999.0 -9999.0 -9999.0 -9999.0 -9999.0 -9999.0 -9999.0 -9999.0 -9999.0 -9999.0 -9999.0 -9999.0 -9999.0 -9999.0 -9999.0 -9999.0 -9999.0 -9999.0 -9999.0 -9999.0 -9999.0 -9999.0 -9999.0 -9999.0 -9999.0 -9999.0 -9999.0 -9999.0 -9999.0 -9999.0 -9999.0 -9999.0 -9999.0 -9999.0 -9999.0 -9999.0 -9999.0 -9999.0 -9999.0 -9999.0 -9999.0 -9999.0 -9999.0 -9999.0 -9999.0 -9999.0 -9999.0 -9999.0 -9999.0 -9999.0 -9999.0 -9999.0 -9999.0 -9999.0 -9999.0 -9999.0 -9999.0 -9999.0 -9999.0 -9999.0 -9999.0 -9999.0 -9999.0 -9999.0 -9999.0 -9999.0 -9999.0 -9999.0 -9999.0 -9999.0 -9999.0 -9999.0 -9999.0 -9999.0 -9999.0 -9999.0 -9999.0 -9999.0 -9999.0 -9999.0 -9999.0 -9999.0 -9999.0 -9999.0 -9999.0 -9999.0 -9999.0 -9999.0 -9999.0 -9999.0 -9999.0 -9999.0 -9999.0 -9999.0 -9999.0 -9999.0 -9999.0 -9999.0 -9999.0 -9999.0 -9999.0 -9999.0 -9999.0 -9999.0 -9999.0 -9999.0 -9999.0 -9999.0 -9999.0 -9999.0 -9999.0 -9999.0 -9999.0 -9999.0 -9999.0 -9999.0 -9999.0 -9999.0 -9999.0 -9999.0 -9999.0 -9999.0 -9999.0 -9999.0 -9999.0 -9999.0 -9999.0 -9999.0 -9999.0 -9999.0 -9999.0 -9999.0 -9999.0 -9999.0 -9999.0 -9999.0 -9999.0 -9999.0 -9999.0 -9999.0 -9999.0 -9999.0 -9999.0 -9999.0 -9999.0 -9999.0 -9999.0 -9999.0 -9999.0 -9999.0 -9999.0 -9999.0 -9999.0 -9999.0 -9999.0 -9999.0 -9999.0 -9999.0 -9999.0 -9999.0 -9999.0 -9999.0 -9999.0 -9999.0 -9999.0 -9999.0 -9999.0 -9999.0 -9999.0 -9999.0 -9999.0 -9999.0 -9999.0 -9999.0 -9999.0 -9999.0 -9999.0 -9999.0 -9999.0 -9999.0 -9999.0 -9999.0 -9999.0 -9999.0 -9999.0 -9999.0 -9999.0 -9999.0 -9999.0 -9999.0 -9999.0 -9999.0 -9999.0 -9999.0 -9999.0 -9999.0 -9999.0 -9999.0 -9999.0 -9999.0 -9999.0 -9999.0 -9999.0 -9999.0 -9999.0 -9999.0 -9999.0 -9999.0 -9999.0 -9999.0 -9999.0 -9999.0 -9999.0 -9999.0 -9999.0 -9999.0 -9999.0 -9999.0 -9999.0 -9999.0 -9999.0 -9999.0 -9999.0 -9999.0 -9999.0 -9999.0 -9999.0 -9999.0 -9999.0 -9999.0 -9999.0 -9999.0 -9999.0 -9999.0 -9999.0 -9999.0 -9999.0 -9999.0 -9999.0 -9999.0 -9999.0 -9999.0 -9999.0 -9999.0 -9999.0 -9999.0 -9999.0 -9999.0 -9999.0 -9999.0 -9999.0 -9999.0 -9999.0 -9999.0 -9999.0 -9999.0 -9999.0 -9999.0 -9999.0 -9999.0 -9999.0 -9999.0 -9999.0 -9999.0 -9999.0 -9999.0 -9999.0 -9999.0 -9999.0 -9999.0 -9999.0 -9999.0 -9999.0 -9999.0 -9999.0 -9999.0 -9999.0 -9999.0 -9999.0 -9999.0 -9999.0 -9999.0 -9999.0 -9999.0 -9999.0 -9999.0 -9999.0 -9999.0 -9999.0 -9999.0 -9999.0 -9999.0 -9999.0 -9999.0 -9999.0 -9999.0 -9999.0 -9999.0 -9999.0 -9999.0 -9999.0 -9999.0 -9999.0 -9999.0 -9999.0 -9999.0 -9999.0 -9999.0 -9999.0 -9999.0 -9999.0 -9999.0 -9999.0 -9999.0 -9999.0 -9999.0 -9999.0 -9999.0 -9999.0 -9999.0 -9999.0 -9999.0 -9999.0 -9999.0 -9999.0 -9999.0 -9999.0 -9999.0 -9999.0 -9999.0 -9999.0 -9999.0 -9999.0 -9999.0 -9999.0 -9999.0 -9999.0 -9999.0 -9999.0 -9999.0 -9999.0 -9999.0 -9999.0 -9999.0 -9999.0 -9999.0 -9999.0 -9999.0 -9999.0 -9999.0 -9999.0 -9999.0 -9999.0 -9999.0 -9999.0 -9999.0 -9999.0 -9999.0 -9999.0 -9999.0 -9999.0 -9999.0 -9999.0 -9999.0 -9999.0 -9999.0 -9999.0 -9999.0 -9999.0 -9999.0 -9999.0 -9999.0 -9999.0 -9999.0 -9999.0 -9999.0 -9999.0 -9999.0 -9999.0 -9999.0 -9999.0 -9999.0 -9999.0 -9999.0 -9999.0 -9999.0 -9999.0 -9999.0 -9999.0 -9999.0 -9999.0 -9999.0 -9999.0 -9999.0 -9999.0 -9999.0 -9999.0 -9999.0 -9999.0 -9999.0 -9999.0 -9999.0 -9999.0 -9999.0 -9999.0 -9999.0 -9999.0 -9999.0 -9999.0 -9999.0 -9999.0 -9999.0 -9999.0 -9999.0 -9999.0 -9999.0 -9999.0 -9999.0 -9999.0 -9999.0 -9999.0 -9999.0 -9999.0 -9999.0 -9999.0 -9999.0 -9999.0 -9999.0 -9999.0 -9999.0 -9999.0 -9999.0 -9999.0 -9999.0 -9999.0 -9999.0 -9999.0 -9999.0 -9999.0 -9999.0 -9999.0 -9999.0 -9999.0 -9999.0 -9999.0 -9999.0 -9999.0 -9999.0 -9999.0 -9999.0 -9999.0 -9999.0 -9999.0 -9999.0 -9999.0 -9999.0 -9999.0 -9999.0 -9999.0 -9999.0 -9999.0 -9999.0 -9999.0 -9999.0 -9999.0 -9999.0 -9999.0 -9999.0 -9999.0 -9999.0 -9999.0 -9999.0 -9999.0 -9999.0 -9999.0 -9999.0 -9999.0 -9999.0 -9999.0 -9999.0 -9999.0 -9999.0 -9999.0 -9999.0 -9999.0 -9999.0 -9999.0 -9999.0 -9999.0 -9999.0 -9999.0 -9999.0 -9999.0 -9999.0 -9999.0 -9999.0 -9999.0 -9999.0 -9999.0 -9999.0 -9999.0 -9999.0 -9999.0 -9999.0 -9999.0 -9999.0 -9999.0 -9999.0 -9999.0 -9999.0 -9999.0 -9999.0 -9999.0 -9999.0 -9999.0 -9999.0 -9999.0 -9999.0 -9999.0 -9999.0 -9999.0 -9999.0 -9999.0 -9999.0 -9999.0 -9999.0 -9999.0 -9999.0 -9999.0 -9999.0 -9999.0 -9999.0 -9999.0 -9999.0 -9999.0 -9999.0 -9999.0 -9999.0 -9999.0 -9999.0 -9999.0 -9999.0 -9999.0 -9999.0 -9999.0 -9999.0 -9999.0 -9999.0 -9999.0 -9999.0 -9999.0 -9999.0 -9999.0 -9999.0 -9999.0 -9999.0 -9999.0 -9999.0 -9999.0 -9999.0 -9999.0 -9999.0 -9999.0 -9999.0 -9999.0 -9999.0 -9999.0 -9999.0 -9999.0 -9999.0 -9999.0 -9999.0 -9999.0 -9999.0 -9999.0 -9999.0 -9999.0 -9999.0 -9999.0 -9999.0 -9999.0 -9999.0 -9999.0 -9999.0 -9999.0 -9999.0 -9999.0 -9999.0 -9999.0 -9999.0 -9999.0 -9999.0 -9999.0 -9999.0 -9999.0 -9999.0 -9999.0 -9999.0 -9999.0 -9999.0 -9999.0 -9999.0 -9999.0 -9999.0 -9999.0 -9999.0 -9999.0 -9999.0 -9999.0 -9999.0 -9999.0 -9999.0 -9999.0 -9999.0 -9999.0 -9999.0 -9999.0 -9999.0 -9999.0 -9999.0 -9999.0 -9999.0 -9999.0 -9999.0 -9999.0 -9999.0 -9999.0 -9999.0 -9999.0 -9999.0 -9999.0 -9999.0 -9999.0 -9999.0 -9999.0 -9999.0 -9999.0 -9999.0 -9999.0 -9999.0 -9999.0 -9999.0 -9999.0 -9999.0 -9999.0 -9999.0 -9999.0 -9999.0 -9999.0 -9999.0 -9999.0 -9999.0 -9999.0 -9999.0 -9999.0 -9999.0 -9999.0 -9999.0 -9999.0 -9999.0 -9999.0 -9999.0 -9999.0 -9999.0 -9999.0 -9999.0 -9999.0 -9999.0 -9999.0 -9999.0 -9999.0 -9999.0 -9999.0 -9999.0 -9999.0 -9999.0 -9999.0 -9999.0 -9999.0 -9999.0 -9999.0 -9999.0 -9999.0 -9999.0 -9999.0 -9999.0 -9999.0 -9999.0 -9999.0 -9999.0 -9999.0 -9999.0 -9999.0 -9999.0 -9999.0 -9999.0 -9999.0 -9999.0 -9999.0 -9999.0 -9999.0 -9999.0 -9999.0 -9999.0 -9999.0 -9999.0 -9999.0 -9999.0 -9999.0 -9999.0 -9999.0 -9999.0 -9999.0 -9999.0 -9999.0 -9999.0 -9999.0 -9999.0 -9999.0 -9999.0 -9999.0 -9999.0 -9999.0 -9999.0 -9999.0 -9999.0 -9999.0 -9999.0 -9999.0 -9999.0 -9999.0 -9999.0 -9999.0 -9999.0 -9999.0 -9999.0 -9999.0 -9999.0 -9999.0 -9999.0 -9999.0 -9999.0 -9999.0 -9999.0 -9999.0 -9999.0 -9999.0 -9999.0 -9999.0 -9999.0 -9999.0 -9999.0 -9999.0 -9999.0 -9999.0 -9999.0 -9999.0 -9999.0 -9999.0 -9999.0 -9999.0 -9999.0 -9999.0 -9999.0 -9999.0 -9999.0 -9999.0 -9999.0 -9999.0 -9999.0 -9999.0 -9999.0 -9999.0 -9999.0 -9999.0 -9999.0 -9999.0 -9999.0 -9999.0 -9999.0 -9999.0 -9999.0 -9999.0 -9999.0 -9999.0 -9999.0 -9999.0 -9999.0 -9999.0 -9999.0 -9999.0 -9999.0 -9999.0 -9999.0 -9999.0 -9999.0 -9999.0 -9999.0 -9999.0 -9999.0 -9999.0 -9999.0 -9999.0 -9999.0 -9999.0 -9999.0 -9999.0 -9999.0 -9999.0 -9999.0 -9999.0 -9999.0 -9999.0 -9999.0 -9999.0 -9999.0 -9999.0 -9999.0 -9999.0 -9999.0 -9999.0 -9999.0 -9999.0 -9999.0 -9999.0 -9999.0 -9999.0 -9999.0 -9999.0 -9999.0 -9999.0 -9999.0 -9999.0 -9999.0 -9999.0 -9999.0 -9999.0 -9999.0 -9999.0 -9999.0 -9999.0 -9999.0 -9999.0 -9999.0 -9999.0 -9999.0 -9999.0 -9999.0 -9999.0 -9999.0 -9999.0 -9999.0 -9999.0 -9999.0 -9999.0 -9999.0 -9999.0 -9999.0 -9999.0 -9999.0 -9999.0 -9999.0 -9999.0 -9999.0 -9999.0 -9999.0 -9999.0 -9999.0 -9999.0 -9999.0 -9999.0 -9999.0 -9999.0 -9999.0 -9999.0 -9999.0 -9999.0 -9999.0 -9999.0 -9999.0 -9999.0 -9999.0 -9999.0 -9999.0 -9999.0 -9999.0 -9999.0 -9999.0 -9999.0 -9999.0 -9999.0 -9999.0 -9999.0 -9999.0 -9999.0 -9999.0 -9999.0 -9999.0 -9999.0 -9999.0 -9999.0 -9999.0 -9999.0 -9999.0 -9999.0 -9999.0 -9999.0 -9999.0 -9999.0 -9999.0 -9999.0 -9999.0 -9999.0 -9999.0 -9999.0 -9999.0 -9999.0 -9999.0 -9999.0 -9999.0 -9999.0 -9999.0 -9999.0 -9999.0 -9999.0 -9999.0 -9999.0 -9999.0 -9999.0 -9999.0 -9999.0 -9999.0 -9999.0 -9999.0 -9999.0 -9999.0 -9999.0 -9999.0 -9999.0 -9999.0 -9999.0 -9999.0 -9999.0 -9999.0 -9999.0 -9999.0 -9999.0 -9999.0 -9999.0 -9999.0 -9999.0 -9999.0 -9999.0 -9999.0 -9999.0 -9999.0 -9999.0 -9999.0 -9999.0 -9999.0 -9999.0 -9999.0 -9999.0 -9999.0 -9999.0 -9999.0 -9999.0 -9999.0 -9999.0 -9999.0 -9999.0 -9999.0 -9999.0 -9999.0 -9999.0 -9999.0 -9999.0 -9999.0 -9999.0 -9999.0 -9999.0 -9999.0 -9999.0 -9999.0 -9999.0 -9999.0 -9999.0 -9999.0 -9999.0 -9999.0 -9999.0 -9999.0 -9999.0 -9999.0 -9999.0 -9999.0 -9999.0 -9999.0 -9999.0 -9999.0 -9999.0 -9999.0 -9999.0 -9999.0 -9999.0 -9999.0 -9999.0 -9999.0 -9999.0 -9999.0 -9999.0 -9999.0 -9999.0 -9999.0 -9999.0 -9999.0 -9999.0 -9999.0 -9999.0 -9999.0 -9999.0 -9999.0 -9999.0 -9999.0 -9999.0 -9999.0 -9999.0 -9999.0 -9999.0 -9999.0 -9999.0 -9999.0 -9999.0 -9999.0 -9999.0 -9999.0 -9999.0 -9999.0 -9999.0 -9999.0 -9999.0 -9999.0 -9999.0 -9999.0 -9999.0 -9999.0 -9999.0 -9999.0 -9999.0 -9999.0 -9999.0 -9999.0 -9999.0 -9999.0 -9999.0 -9999.0 -9999.0 -9999.0 -9999.0 -9999.0 -9999.0 -9999.0 -9999.0 -9999.0 -9999.0 -9999.0 -9999.0 -9999.0 -9999.0 -9999.0 -9999.0 -9999.0 -9999.0 -9999.0 -9999.0 -9999.0 -9999.0 -9999.0 -9999.0 -9999.0 -9999.0 -9999.0 -9999.0 -9999.0 -9999.0 -9999.0 -9999.0 -9999.0 -9999.0 -9999.0 -9999.0 -9999.0 -9999.0 -9999.0 -9999.0 -9999.0 -9999.0 -9999.0 -9999.0 -9999.0 -9999.0 -9999.0 -9999.0 -9999.0 -9999.0 -9999.0 -9999.0 -9999.0 -9999.0 -9999.0 -9999.0 -9999.0 -9999.0 -9999.0 -9999.0 -9999.0 -9999.0 -9999.0 -9999.0 -9999.0 -9999.0 -9999.0 -9999.0
-9999.0 -9999.0 -9999.0 -9999.0 -9999.0 -9999.0 -9999.0 -9999.0 -9999.0 -9999.0 -9999.0 -9999.0 -9999.0 -9999.0 -9999.0 -9999.0 -9999.0 -9999.0 -9999.0 -9999.0 -9999.0 -9999.0 -9999.0 -9999.0 -9999.0 -9999.0 -9999.0 -9999.0 -9999.0 -9999.0 -9999.0 -9999.0 -9999.0 -9999.0 -9999.0 -9999.0 -9999.0 -9999.0 -9999.0 -9999.0 -9999.0 -9999.0 -9999.0 -9999.0 -9999.0 -9999.0 -9999.0 -9999.0 -9999.0 -9999.0 -9999.0 -9999.0 -9999.0 -9999.0 -9999.0 -9999.0 -9999.0 -9999.0 -9999.0 -9999.0 -9999.0 -9999.0 -9999.0 -9999.0 -9999.0 -9999.0 -9999.0 -9999.0 -9999.0 -9999.0 -9999.0 -9999.0 -9999.0 -9999.0 -9999.0 -9999.0 -9999.0 -9999.0 -9999.0 -9999.0 -9999.0 -9999.0 -9999.0 -9999.0 -9999.0 -9999.0 -9999.0 -9999.0 -9999.0 -9999.0 -9999.0 -9999.0 -9999.0 -9999.0 -9999.0 -9999.0 -9999.0 -9999.0 -9999.0 -9999.0 -9999.0 -9999.0 -9999.0 -9999.0 -9999.0 -9999.0 -9999.0 -9999.0 -9999.0 -9999.0 -9999.0 -9999.0 -9999.0 -9999.0 -9999.0 -9999.0 -9999.0 -9999.0 -9999.0 -9999.0 -9999.0 -9999.0 -9999.0 -9999.0 -9999.0 -9999.0 -9999.0 -9999.0 -9999.0 -9999.0 -9999.0 -9999.0 -9999.0 -9999.0 -9999.0 -9999.0 -9999.0 -9999.0 -9999.0 -9999.0 -9999.0 -9999.0 -9999.0 -9999.0 -9999.0 -9999.0 -9999.0 -9999.0 -9999.0 -9999.0 -9999.0 -9999.0 -9999.0 -9999.0 -9999.0 -9999.0 -9999.0 -9999.0 -9999.0 -9999.0 -9999.0 -9999.0 -9999.0 -9999.0 -9999.0 -9999.0 -9999.0 -9999.0 -9999.0 -9999.0 -9999.0 -9999.0 -9999.0 -9999.0 -9999.0 -9999.0 -9999.0 -9999.0 -9999.0 -9999.0 -9999.0 -9999.0 -9999.0 -9999.0 -9999.0 -9999.0 -9999.0 -9999.0 -9999.0 -9999.0 -9999.0 -9999.0 -9999.0 -9999.0 -9999.0 -9999.0 -9999.0 -9999.0 -9999.0 -9999.0 -9999.0 -9999.0 -9999.0 -9999.0 -9999.0 -9999.0 -9999.0 -9999.0 -9999.0 -9999.0 -9999.0 -9999.0 -9999.0 -9999.0 -9999.0 -9999.0 -9999.0 -9999.0 -9999.0 -9999.0 -9999.0 -9999.0 -9999.0 -9999.0 -9999.0 -9999.0 -9999.0 -9999.0 -9999.0 -9999.0 -9999.0 -9999.0 -9999.0 -9999.0 -9999.0 -9999.0 -9999.0 -9999.0 -9999.0 -9999.0 -9999.0 -9999.0 -9999.0 -9999.0 -9999.0 -9999.0 -9999.0 -9999.0 -9999.0 -9999.0 -9999.0 -9999.0 -9999.0 -9999.0 -9999.0 -9999.0 -9999.0 -9999.0 -9999.0 -9999.0 -9999.0 -9999.0 -9999.0 -9999.0 -9999.0 -9999.0 -9999.0 -9999.0 -9999.0 -9999.0 -9999.0 -9999.0 -9999.0 -9999.0 -9999.0 -9999.0 -9999.0 -9999.0 -9999.0 -9999.0 -9999.0 -9999.0 -9999.0 -9999.0 -9999.0 -9999.0 -9999.0 -9999.0 -9999.0 -9999.0 -9999.0 -9999.0 -9999.0 -9999.0 -9999.0 -9999.0 -9999.0 -9999.0 -9999.0 -9999.0 -9999.0 -9999.0 -9999.0 -9999.0 -9999.0 -9999.0 -9999.0 -9999.0 -9999.0 -9999.0 -9999.0 -9999.0 -9999.0 -9999.0 -9999.0 -9999.0 -9999.0 -9999.0 -9999.0 -9999.0 -9999.0 -9999.0 -9999.0 -9999.0 -9999.0 -9999.0 -9999.0 -9999.0 -9999.0 -9999.0 -9999.0 -9999.0 -9999.0 -9999.0 -9999.0 -9999.0 -9999.0 -9999.0 -9999.0 -9999.0 -9999.0 -9999.0 -9999.0 -9999.0 -9999.0 -9999.0 -9999.0 -9999.0 -9999.0 -9999.0 -9999.0 -9999.0 -9999.0 -9999.0 -9999.0 -9999.0 -9999.0 -9999.0 -9999.0 -9999.0 -9999.0 -9999.0 -9999.0 -9999.0 -9999.0 -9999.0 -9999.0 -9999.0 -9999.0 -9999.0 -9999.0 -9999.0 -9999.0 -9999.0 -9999.0 -9999.0 -9999.0 -9999.0 -9999.0 -9999.0 -9999.0 -9999.0 -9999.0 -9999.0 -9999.0 -9999.0 -9999.0 -9999.0 -9999.0 -9999.0 -9999.0 -9999.0 -9999.0 -9999.0 -9999.0 -9999.0 -9999.0 -9999.0 -9999.0 -9999.0 -9999.0 -9999.0 -9999.0 -9999.0 -9999.0 -9999.0 -9999.0 -9999.0 -9999.0 -9999.0 -9999.0 -9999.0 -9999.0 -9999.0 -9999.0 -9999.0 -9999.0 -9999.0 -9999.0 -9999.0 -9999.0 -9999.0 -9999.0 -9999.0 -9999.0 -9999.0 -9999.0 -9999.0 -9999.0 -9999.0 -9999.0 -9999.0 -9999.0 -9999.0 -9999.0 -9999.0 -9999.0 -9999.0 -9999.0 -9999.0 -9999.0 -9999.0 -9999.0 -9999.0 -9999.0 -9999.0 -9999.0 -9999.0 -9999.0 -9999.0 -9999.0 -9999.0 -9999.0 -9999.0 -9999.0 -9999.0 -9999.0 -9999.0 -9999.0 -9999.0 -9999.0 -9999.0 -9999.0 -9999.0 -9999.0 -9999.0 -9999.0 -9999.0 -9999.0 -9999.0 -9999.0 -9999.0 -9999.0 -9999.0 -9999.0 -9999.0 -9999.0 -9999.0 -9999.0 -9999.0 -9999.0 -9999.0 -9999.0 -9999.0 -9999.0 -9999.0 -9999.0 -9999.0 -9999.0 -9999.0 -9999.0 -9999.0 -9999.0 -9999.0 -9999.0 -9999.0 -9999.0 -9999.0 -9999.0 -9999.0 -9999.0 -9999.0 -9999.0 -9999.0 -9999.0 -9999.0 -9999.0 -9999.0 -9999.0 -9999.0 -9999.0 -9999.0 -9999.0 -9999.0 -9999.0 -9999.0 -9999.0 -9999.0 -9999.0 -9999.0 -9999.0 -9999.0 -9999.0 -9999.0 -9999.0 -9999.0 -9999.0 -9999.0 -9999.0 -9999.0 -9999.0 -9999.0 -9999.0 -9999.0 -9999.0 -9999.0 -9999.0 -9999.0 -9999.0 -9999.0 -9999.0 -9999.0 -9999.0 -9999.0 -9999.0 -9999.0 -9999.0 -9999.0 -9999.0 -9999.0 -9999.0 -9999.0 -9999.0 -9999.0 -9999.0 -9999.0 -9999.0 -9999.0 -9999.0 -9999.0 -9999.0 -9999.0 -9999.0 -9999.0 -9999.0 -9999.0 -9999.0 -9999.0 -9999.0 -9999.0 -9999.0 -9999.0 -9999.0 -9999.0 -9999.0 -9999.0 -9999.0 -9999.0 -9999.0 -9999.0 -9999.0 -9999.0 -9999.0 -9999.0 -9999.0 -9999.0 -9999.0 -9999.0 -9999.0 -9999.0 -9999.0 -9999.0 -9999.0 -9999.0 -9999.0 -9999.0 -9999.0 -9999.0 -9999.0 -9999.0 -9999.0 -9999.0 -9999.0 -9999.0 -9999.0 -9999.0 -9999.0 -9999.0 -9999.0 -9999.0 -9999.0 -9999.0 -9999.0 -9999.0 -9999.0 -9999.0 -9999.0 -9999.0 -9999.0 -9999.0 -9999.0 -9999.0 -9999.0 -9999.0 -9999.0 -9999.0 -9999.0 -9999.0 -9999.0 -9999.0 -9999.0 -9999.0 -9999.0 -9999.0 -9999.0 -9999.0 -9999.0 -9999.0 -9999.0 -9999.0 -9999.0 -9999.0 -9999.0 -9999.0 -9999.0 -9999.0 -9999.0 -9999.0 -9999.0 -9999.0 -9999.0 -9999.0 -9999.0 -9999.0 -9999.0 -9999.0 -9999.0 -9999.0 -9999.0 -9999.0 -9999.0 -9999.0 -9999.0 -9999.0 -9999.0 -9999.0 -9999.0 -9999.0 -9999.0 -9999.0 -9999.0 -9999.0 -9999.0 -9999.0 -9999.0 -9999.0 -9999.0 -9999.0 -9999.0 -9999.0 -9999.0 -9999.0 -9999.0 -9999.0 -9999.0 -9999.0 -9999.0 -9999.0 -9999.0 -9999.0 -9999.0 -9999.0 -9999.0 -9999.0 -9999.0 -9999.0 -9999.0 -9999.0 -9999.0 -9999.0 -9999.0 -9999.0 -9999.0 -9999.0 -9999.0 -9999.0 -9999.0 -9999.0 -9999.0 -9999.0 -9999.0 -9999.0 -9999.0 -9999.0 -9999.0 -9999.0 -9999.0 -9999.0 -9999.0 -9999.0 -9999.0 -9999.0 -9999.0 -9999.0 -9999.0 -9999.0 -9999.0 -9999.0 -9999.0 -9999.0 -9999.0 -9999.0 -9999.0 -9999.0 -9999.0 -9999.0 -9999.0 -9999.0 -9999.0 -9999.0 -9999.0 -9999.0 -9999.0 -9999.0 -9999.0 -9999.0 -9999.0 -9999.0 -9999.0 -9999.0 -9999.0 -9999.0 -9999.0 -9999.0 -9999.0 -9999.0 -9999.0 -9999.0 -9999.0 -9999.0 -9999.0 -9999.0 -9999.0 -9999.0 -9999.0 -9999.0 -9999.0 -9999.0 -9999.0 -9999.0 -9999.0 -9999.0 -9999.0 -9999.0 -9999.0 -9999.0 -9999.0 -9999.0 -9999.0 -9999.0 -9999.0 -9999.0 -9999.0 -9999.0 -9999.0 -9999.0 -9999.0 -9999.0 -9999.0 -9999.0 -9999.0 -9999.0 -9999.0 -9999.0 -9999.0 -9999.0 -9999.0 -9999.0 -9999.0 -9999.0 -9999.0 -9999.0 -9999.0 -9999.0 -9999.0 -9999.0 -9999.0 -9999.0 -9999.0 -9999.0 -9999.0 -9999.0 -9999.0 -9999.0 -9999.0 -9999.0 -9999.0 -9999.0 -9999.0 -9999.0 -9999.0 -9999.0 -9999.0 -9999.0 -9999.0 -9999.0 -9999.0 -9999.0 -9999.0 -9999.0 -9999.0 -9999.0 -9999.0 -9999.0 -9999.0 -9999.0 -9999.0 -9999.0 -9999.0 -9999.0 -9999.0 -9999.0 -9999.0 -9999.0 -9999.0 -9999.0 -9999.0 -9999.0 -9999.0 -9999.0 -9999.0 -9999.0 -9999.0 -9999.0 -9999.0 -9999.0 -9999.0 -9999.0 -9999.0 -9999.0 -9999.0 -9999.0 -9999.0 -9999.0 -9999.0 -9999.0 -9999.0 -9999.0 -9999.0 -9999.0 -9999.0 -9999.0 -9999.0 -9999.0 -9999.0 -9999.0 -9999.0 -9999.0 -9999.0 -9999.0 -9999.0 -9999.0 -9999.0 -9999.0 -9999.0 -9999.0 -9999.0 -9999.0 -9999.0 -9999.0 -9999.0 -9999.0 -9999.0 -9999.0 -9999.0 -9999.0 -9999.0 -9999.0 -9999.0 -9999.0 -9999.0 -9999.0 -9999.0 -9999.0 -9999.0 -9999.0 -9999.0 -9999.0 -9999.0 -9999.0 -9999.0 -9999.0 -9999.0 -9999.0 -9999.0 -9999.0 -9999.0 -9999.0 -9999.0 -9999.0 -9999.0 -9999.0 -9999.0 -9999.0 -9999.0 -9999.0 -9999.0 -9999.0 -9999.0 -9999.0 -9999.0 -9999.0 -9999.0 -9999.0 -9999.0 -9999.0 -9999.0 -9999.0 -9999.0 -9999.0 -9999.0 -9999.0 -9999.0 -9999.0 -9999.0 -9999.0 -9999.0 -9999.0 -9999.0 -9999.0 -9999.0 -9999.0 -9999.0 -9999.0 -9999.0 -9999.0 -9999.0 -9999.0 -9999.0 -9999.0 -9999.0 -9999.0 -9999.0 -9999.0 -9999.0 -9999.0 -9999.0 -9999.0 -9999.0 -9999.0 -9999.0 -9999.0 -9999.0 -9999.0 -9999.0 -9999.0 -9999.0 -9999.0 -9999.0 -9999.0 -9999.0 -9999.0 -9999.0 -9999.0 -9999.0 -9999.0 -9999.0 -9999.0 -9999.0 -9999.0 -9999.0 -9999.0 -9999.0 -9999.0 -9999.0 -9999.0 -9999.0 -9999.0 -9999.0 -9999.0 -9999.0 -9999.0 -9999.0 -9999.0 -9999.0 -9999.0 -9999.0 -9999.0 -9999.0 -9999.0 -9999.0 -9999.0 -9999.0 -9999.0 -9999.0 -9999.0 -9999.0 -9999.0 -9999.0 -9999.0 -9999.0 -9999.0 -9999.0 -9999.0 -9999.0 -9999.0 -9999.0 -9999.0 -9999.0 -9999.0 -9999.0 -9999.0 -9999.0 -9999.0 -9999.0 -9999.0 -9999.0 -9999.0 -9999.0 -9999.0 -9999.0 -9999.0 -9999.0 -9999.0 -9999.0 -9999.0 -9999.0 -9999.0 -9999.0 -9999.0 -9999.0 -9999.0 -9999.0 -9999.0 -9999.0 -9999.0 -9999.0 -9999.0 -9999.0 -9999.0 -9999.0 -9999.0 -9999.0 -9999.0 -9999.0 -9999.0 -9999.0 -9999.0 -9999.0 -9999.0 -9999.0 -9999.0 -9999.0 -9999.0 -9999.0 -9999.0 -9999.0 -9999.0 -9999.0 -9999.0 -9999.0 -9999.0 -9999.0 -9999.0 -9999.0 -9999.0 -9999.0 -9999.0 -9999.0 -9999.0 -9999.0 -9999.0 -9999.0 -9999.0 -9999.0 -9999.0 -9999.0 -9999.0 -9999.0 -9999.0 -9999.0 -9999.0 -9999.0 -9999.0 -9999.0 -9999.0 -9999.0 -9999.0 -9999.0 -9999.0 -9999.0 -9999.0 -9999.0 -9999.0 -9999.0 -9999.0 -9999.0 -9999.0 -9999.0 -9999.0 -9999.0 -9999.0 -9999.0 -9999.0 -9999.0 -9999.0 -9999.0 -9999.0 -9999.0 -9999.0 -9999.0 -9999.0 -9999.0 -9999.0 -9999.0 -9999.0 -9999.0 -9999.0 -9999.0 -9999.0 -9999.0 -9999.0 -9999.0 -9999.0 -9999.0 -9999.0 -9999.0 -9999.0 -9999.0 -9999.0 -9999.0 -9999.0 -9999.0 -9999.0 -9999.0 -9999.0 -9999.0 -9999.0 -9999.0 -9999.0 -9999.0 -9999.0 -9999.0 -9999.0 -9999.0 -9999.0 -9999.0 -9999.0 -9999.0 -9999.0 -9999.0 -9999.0 -9999.0 -9999.0 -9999.0 -9999.0 -9999.0 -9999.0 -9999.0 -9999.0 -9999.0 -9999.0 -9999.0 -9999.0 -9999.0 -9999.0 -9999.0 -9999.0 -9999.0 -9999.0 -9999.0 -9999.0 -9999.0 -9999.0 -9999.0 -9999.0 -9999.0 -9999.0 -9999.0 -9999.0 -9999.0 -9999.0 -9999.0 -9999.0 -9999.0 -9999.0 -9999.0 -9999.0 -9999.0 -9999.0 -9999.0 -9999.0 -9999.0 -9999.0 -9999.0 -9999.0 -9999.0 -9999.0 -9999.0 -9999.0 -9999.0 -9999.0 -9999.0 -9999.0 -9999.0 -9999.0 -9999.0 -9999.0 -9999.0 -9999.0 -9999.0 -9999.0 -9999.0 -9999.0 -9999.0 -9999.0 -9999.0 -9999.0 -9999.0 -9999.0 -9999.0 -9999.0 -9999.0 -9999.0 -9999.0 -9999.0 -9999.0 -9999.0 -9999.0 -9999.0 -9999.0 -9999.0 -9999.0 -9999.0 -9999.0 -9999.0 -9999.0 -9999.0 -9999.0 -9999.0 -9999.0 -9999.0 -9999.0 -9999.0 -9999.0 -9999.0 -9999.0 -9999.0 -9999.0 -9999.0 -9999.0 -9999.0 -9999.0 -9999.0 -9999.0 -9999.0 -9999.0 -9999.0 -9999.0 -9999.0 -9999.0 -9999.0 -9999.0 -9999.0 -9999.0 -9999.0 -9999.0 -9999.0 -9999.0 -9999.0 -9999.0 -9999.0 -9999.0 -9999.0 -9999.0 -9999.0 -9999.0 -9999.0 -9999.0 -9999.0 -9999.0 -9999.0 -9999.0 -9999.0 -9999.0 -9999.0 -9999.0 -9999.0 -9999.0 -9999.0 -9999.0 -9999.0 -9999.0 -9999.0 -9999.0 -9999.0 -9999.0 -9999.0 -9999.0 -9999.0 -9999.0 -9999.0 -9999.0 -9999.0 -9999.0 -9999.0 -9999.0 -9999.0 -9999.0 -9999.0 -9999.0 -9999.0 -9999.0 -9999.0 -9999.0 -9999.0 -9999.0 -9999.0 -9999.0 -9999.0 -9999.0 -9999.0 -9999.0 -9999.0 -9999.0 -9999.0 -9999.0 -9999.0 -9999.0 -9999.0 -9999.0 -9999.0 -9999.0 -9999.0 -9999.0 -9999.0 -9999.0 -9999.0 -9999.0 -9999.0 -9999.0 -9999.0 -9999.0 -9999.0 -9999.0 -9999.0 -9999.0 -9999.0 -9999.0 -9999.0 -9999.0 -9999.0 -9999.0 -9999.0 -9999.0 -9999.0 -9999.0 -9999.0 -9999.0 -9999.0 -9999.0 -9999.0 -9999.0 -9999.0 -9999.0 -9999.0 -9999.0 -9999.0 -9999.0 -9999.0 -9999.0 -9999.0 -9999.0 -9999.0 -9999.0 -9999.0 -9999.0 -9999.0 -9999.0 -9999.0 -9999.0 -9999.0 -9999.0 -9999.0 -9999.0 -9999.0 -9999.0 -9999.0 -9999.0 -9999.0 -9999.0 -9999.0 -9999.0 -9999.0 -9999.0 -9999.0 -9999.0 -9999.0 -9999.0 -9999.0 -9999.0 -9999.0 -9999.0 -9999.0 -9999.0 -9999.0 -9999.0 -9999.0 -9999.0 -9999.0 -9999.0 -9999.0 -9999.0 -9999.0 -9999.0 -9999.0 -9999.0 -9999.0 -9999.0 -9999.0 -9999.0 -9999.0 -9999.0 -9999.0 -9999.0 -9999.0 -9999.0 -9999.0 -9999.0 -9999.0 -9999.0 -9999.0 -9999.0 -9999.0 -9999.0 -9999.0 -9999.0 -9999.0 -9999.0 -9999.0 -9999.0 -9999.0 -9999.0 -9999.0 -9999.0 -9999.0 -9999.0 -9999.0 -9999.0 -9999.0 -9999.0 -9999.0 -9999.0 -9999.0 -9999.0 -9999.0 -9999.0 -9999.0 -9999.0 -9999.0 -9999.0 -9999.0 -9999.0 -9999.0 -9999.0 -9999.0 -9999.0 -9999.0 -9999.0 -9999.0 -9999.0 -9999.0 -9999.0 -9999.0 -9999.0 -9999.0 -9999.0 -9999.0 -9999.0 -9999.0 -9999.0 -9999.0 -9999.0 -9999.0 -9999.0 -9999.0 -9999.0 -9999.0 -9999.0 -9999.0 -9999.0 -9999.0 -9999.0 -9999.0 -9999.0 -9999.0 -9999.0 -9999.0 -9999.0 -9999.0 -9999.0 -9999.0 -9999.0 -9999.0 -9999.0 -9999.0 -9999.0 -9999.0 -9999.0 -9999.0 -9999.0 -9999.0 -9999.0 -9999.0 -9999.0 -9999.0 -9999.0 -9999.0 -9999.0 -9999.0 -9999.0 -9999.0 -9999.0 -9999.0 -9999.0 -9999.0 -9999.0 -9999.0 -9999.0 -9999.0 -9999.0 -9999.0 -9999.0 -9999.0 -9999.0 -9999.0 -9999.0 -9999.0 -9999.0 -9999.0 -9999.0 -9999.0 -9999.0 -9999.0 -9999.0 -9999.0 -9999.0 -9999.0 -9999.0 -9999.0 -9999.0 -9999.0 -9999.0 -9999.0 -9999.0 -9999.0 -9999.0 -9999.0 -9999.0 -9999.0 -9999.0 -9999.0 -9999.0 -9999.0 -9999.0 -9999.0 -9999.0 -9999.0 -9999.0 -9999.0 -9999.0 -9999.0 -9999.0 -9999.0 -9999.0 -9999.0 -9999.0 -9999.0 -9999.0 -9999.0 -9999.0 -9999.0 -9999.0 -9999.0 -9999.0 -9999.0 -9999.0 -9999.0 -9999.0 -9999.0 -9999.0 -9999.0 -9999.0 -9999.0 -9999.0 -9999.0 -9999.0 -9999.0 -9999.0 -9999.0 -9999.0 -9999.0 -9999.0 -9999.0 -9999.0 -9999.0 -9999.0 -9999.0 -9999.0 -9999.0 -9999.0 -9999.0 -9999.0 -9999.0 -9999.0 -9999.0 -9999.0 -9999.0 -9999.0 -9999.0 -9999.0 -9999.0 -9999.0 -9999.0 -9999.0 -9999.0 -9999.0 -9999.0 -9999.0 -9999.0 -9999.0 -9999.0 -9999.0 -9999.0 -9999.0 -9999.0 -9999.0 -9999.0 -9999.0 -9999.0 -9999.0 -9999.0 -9999.0 -9999.0 -9999.0 -9999.0 -9999.0 -9999.0 -9999.0 -9999.0 -9999.0 -9999.0 -9999.0 -9999.0 -9999.0 -9999.0 -9999.0 -9999.0 -9999.0 -9999.0 -9999.0 -9999.0 -9999.0 -9999.0 -9999.0 -9999.0 -9999.0 -9999.0 -9999.0 -9999.0 -9999.0 -9999.0 -9999.0 -9999.0 -9999.0 -9999.0 -9999.0 -9999.0 -9999.0 -9999.0 -9999.0 -9999.0 -9999.0 -9999.0 -9999.0 -9999.0 -9999.0 -9999.0 -9999.0 -9999.0 -9999.0 -9999.0 -9999.0 -9999.0 -9999.0 -9999.0 -9999.0 -9999.0 -9999.0 -9999.0 -9999.0 -9999.0 -9999.0 -9999.0 -9999.0 -9999.0 -9999.0 -9999.0 -9999.0 -9999.0 -9999.0 -9999.0 -9999.0 -9999.0 -9999.0 -9999.0 -9999.0 -9999.0 -9999.0 -9999.0 -9999.0 -9999.0 -9999.0 -9999.0 -9999.0 -9999.0 -9999.0 -9999.0 -9999.0 -9999.0 -9999.0 -9999.0 -9999.0 -9999.0 -9999.0 -9999.0 -9999.0 -9999.0 -9999.0 -9999.0 -9999.0 -9999.0 -9999.0 -9999.0 -9999.0 -9999.0 -9999.0 -9999.0 -9999.0 -9999.0 -9999.0 -9999.0 -9999.0 -9999.0 -9999.0 -9999.0 -9999.0 -9999.0 -9999.0 -9999.0 -9999.0 -9999.0 -9999.0 -9999.0 -9999.0 -9999.0 -9999.0 -9999.0 -9999.0 -9999.0 -9999.0 -9999.0 -9999.0 -9999.0 -9999.0 -9999.0 -9999.0 -9999.0 -9999.0 -9999.0 -9999.0 -9999.0 -9999.0 -9999.0 -9999.0 -9999.0 -9999.0 -9999.0 -9999.0 -9999.0 -9999.0 -9999.0 -9999.0 -9999.0 -9999.0 -9999.0 -9999.0 -9999.0 -9999.0 -9999.0 -9999.0 -9999.0 -9999.0 -9999.0 -9999.0 -9999.0 -9999.0 -9999.0 -9999.0 -9999.0 -9999.0 -9999.0 -9999.0 -9999.0 -9999.0 -9999.0 -9999.0 -9999.0 -9999.0 -9999.0 -9999.0 -9999.0 -9999.0 -9999.0 -9999.0 -9999.0 -9999.0 -9999.0 -9999.0 -9999.0 -9999.0 -9999.0 -9999.0 -9999.0 -9999.0 -9999.0 -9999.0 -9999.0 -9999.0 -9999.0 -9999.0 -9999.0 -9999.0 -9999.0 -9999.0 -9999.0 -9999.0 -9999.0 -9999.0 -9999.0 -9999.0 -9999.0 -9999.0 -9999.0 -9999.0 -9999.0 -9999.0 -9999.0 -9999.0 -9999.0 -9999.0 -9999.0 -9999.0 -9999.0 -9999.0 -9999.0 -9999.0 -9999.0 -9999.0 -9999.0 -9999.0 -9999.0 -9999.0 -9999.0 -9999.0 -9999.0 -9999.0 -9999.0 -9999.0 -9999.0 -9999.0 -9999.0 -9999.0 -9999.0 -9999.0 -9999.0 -9999.0 -9999.0 -9999.0 -9999.0 -9999.0 -9999.0 -9999.0 -9999.0 -9999.0 -9999.0 -9999.0 -9999.0 -9999.0 -9999.0 -9999.0 -9999.0 -9999.0 -9999.0 -9999.0 -9999.0 -9999.0 -9999.0 -9999.0 -9999.0 -9999.0 -9999.0 -9999.0 -9999.0 -9999.0 -9999.0 -9999.0 -9999.0 -9999.0 -9999.0 -9999.0 -9999.0 -9999.0 -9999.0 -9999.0 -9999.0 -9999.0 -9999.0 -9999.0 -9999.0 -9999.0 -9999.0 -9999.0 -9999.0 -9999.0 -9999.0 -9999.0 -9999.0 -9999.0 -9999.0 -9999.0 -9999.0 -9999.0 -9999.0 -9999.0 -9999.0 -9999.0 -9999.0 -9999.0 -9999.0 -9999.0 -9999.0 -9999.0 -9999.0 -9999.0 -9999.0 -9999.0 -9999.0 -9999.0 -9999.0 -9999.0 -9999.0 -9999.0 -9999.0 -9999.0 -9999.0 -9999.0 -9999.0 -9999.0 -9999.0 -9999.0 -9999.0 -9999.0 -9999.0 -9999.0 -9999.0 -9999.0 -9999.0 -9999.0 -9999.0 -9999.0 -9999.0 -9999.0 -9999.0 -9999.0 -9999.0 -9999.0 -9999.0 -9999.0 -9999.0 -9999.0 -9999.0 -9999.0 -9999.0 -9999.0 -9999.0 -9999.0 -9999.0 -9999.0 -9999.0 -9999.0 -9999.0 -9999.0 -9999.0 -9999.0 -9999.0 -9999.0 -9999.0 -9999.0 -9999.0 -9999.0 -9999.0 -9999.0 -9999.0 -9999.0 -9999.0 -9999.0 -9999.0 -9999.0 -9999.0 -9999.0 -9999.0 -9999.0 -9999.0 -9999.0 -9999.0 -9999.0 -9999.0 -9999.0 -9999.0 -9999.0 -9999.0 -9999.0 -9999.0 -9999.0 -9999.0 -9999.0 -9999.0 -9999.0 -9999.0 -9999.0 -9999.0 -9999.0 -9999.0 -9999.0 -9999.0 -9999.0 -9999.0 -9999.0 -9999.0 -9999.0 -9999.0 -9999.0 -9999.0 -9999.0 -9999.0 -9999.0 -9999.0 -9999.0 -9999.0 -9999.0 -9999.0 -9999.0 -9999.0 -9999.0 -9999.0 -9999.0 -9999.0 -9999.0 -9999.0 -9999.0 -9999.0 -9999.0 -9999.0 -9999.0 -9999.0 -9999.0 -9999.0 -9999.0 -9999.0 -9999.0 -9999.0 -9999.0 -9999.0 -9999.0 -9999.0 -9999.0 -9999.0 -9999.0 -9999.0 -9999.0 -9999.0 -9999.0 -9999.0 -9999.0 -9999.0 -9999.0 -9999.0 -9999.0 -9999.0 -9999.0 -9999.0 -9999.0 -9999.0 -9999.0 -9999.0 -9999.0 -9999.0 -9999.0 -9999.0 -9999.0 -9999.0 -9999.0 -9999.0 -9999.0 -9999.0 -9999.0 -9999.0 -9999.0 -9999.0 -9999.0 -9999.0 -9999.0 -9999.0 -9999.0 -9999.0 -9999.0 -9999.0 -9999.0 -9999.0 -9999.0 -9999.0 -9999.0 -9999.0 -9999.0 -9999.0 -9999.0 -9999.0 -9999.0 -9999.0 -9999.0 -9999.0 -9999.0 -9999.0 -9999.0 -9999.0 -9999.0 -9999.0 -9999.0 -9999.0 -9999.0 -9999.0 -9999.0 -9999.0 -9999.0 -9999.0 -9999.0 -9999.0 -9999.0 -9999.0 -9999.0 -9999.0 -9999.0 -9999.0 -9999.0 -9999.0 -9999.0 -9999.0 -9999.0 -9999.0 -9999.0 -9999.0 -9999.0 -9999.0 -9999.0 -9999.0 -9999.0 -9999.0 -9999.0 -9999.0 -9999.0 -9999.0 -9999.0 -9999.0 -9999.0 -9999.0 -9999.0 -9999.0 -9999.0 -9999.0 -9999.0 -9999.0 -9999.0 -9999.0 -9999.0 -9999.0 -9999.0 -9999.0 -9999.0 -9999.0 -9999.0 -9999.0 -9999.0 -9999.0 -9999.0 -9999.0 -9999.0 -9999.0 -9999.0 -9999.0 -9999.0 -9999.0 -9999.0 -9999.0 -9999.0 -9999.0 -9999.0 -9999.0 -9999.0 -9999.0 -9999.0 -9999.0 -9999.0 -9999.0 -9999.0 -9999.0 -9999.0 -9999.0 -9999.0 -9999.0 -9999.0 -9999.0 -9999.0 -9999.0 -9999.0 -9999.0 -9999.0 -9999.0 -9999.0 -9999.0 -9999.0 -9999.0 -9999.0 -9999.0 -9999.0 -9999.0 -9999.0 -9999.0 -9999.0 -9999.0 -9999.0 -9999.0 -9999.0 -9999.0 -9999.0 -9999.0 -9999.0 -9999.0 -9999.0 -9999.0 -9999.0 -9999.0 -9999.0 -9999.0 -9999.0 -9999.0 -9999.0 -9999.0 -9999.0 -9999.0 -9999.0 -9999.0 -9999.0 -9999.0 -9999.0 -9999.0 -9999.0 -9999.0 -9999.0 -9999.0 -9999.0 -9999.0 -9999.0 -9999.0 -9999.0 -9999.0 -9999.0 -9999.0 -9999.0 -9999.0 -9999.0 -9999.0 -9999.0 -9999.0 -9999.0 -9999.0 -9999.0 -9999.0 -9999.0 -9999.0 -9999.0 -9999.0 -9999.0 -9999.0 -9999.0 -9999.0 -9999.0 -9999.0 -9999.0 -9999.0 -9999.0 -9999.0 -9999.0 -9999.0 -9999.0 -9999.0 -9999.0 -9999.0 -9999.0 -9999.0 -9999.0 -9999.0 -9999.0 -9999.0 -9999.0 -9999.0 -9999.0 -9999.0 -9999.0 -9999.0 -9999.0 -9999.0 -9999.0 -9999.0 -9999.0 -9999.0 -9999.0 -9999.0 -9999.0 -9999.0 -9999.0 -9999.0 -9999.0 -9999.0 -9999.0 -9999.0 -9999.0 -9999.0 -9999.0 -9999.0 -9999.0 -9999.0 -9999.0 -9999.0 -9999.0 -9999.0 -9999.0 -9999.0 -9999.0 -9999.0 -9999.0 -9999.0 -9999.0 -9999.0 -9999.0 -9999.0 -9999.0 -9999.0 -9999.0 -9999.0 -9999.0 -9999.0 -9999.0 -9999.0 -9999.0 -9999.0 -9999.0 -9999.0 -9999.0 -9999.0 -9999.0 -9999.0 -9999.0 -9999.0 -9999.0 -9999.0 -9999.0 -9999.0 -9999.0 -9999.0 -9999.0 -9999.0 -9999.0 -9999.0 -9999.0 -9999.0 -9999.0 -9999.0 -9999.0 -9999.0 -9999.0 -9999.0 -9999.0 -9999.0 -9999.0 -9999.0 -9999.0 -9999.0 -9999.0 -9999.0 -9999.0 -9999.0 -9999.0 -9999.0 -9999.0 -9999.0 -9999.0 -9999.0 -9999.0 -9999.0 -9999.0 -9999.0 -9999.0 -9999.0 -9999.0 -9999.0 -9999.0 -9999.0 -9999.0 -9999.0 -9999.0 -9999.0 -9999.0 -9999.0 -9999.0 -9999.0 -9999.0 -9999.0 -9999.0 -9999.0 -9999.0 -9999.0 -9999.0 -9999.0 -9999.0 -9999.0 -9999.0 -9999.0 -9999.0 -9999.0 -9999.0 -9999.0 -9999.0 -9999.0 -9999.0 -9999.0 -9999.0 -9999.0 -9999.0 -9999.0 -9999.0 -9999.0 -9999.0 -9999.0 -9999.0 -9999.0 -9999.0 -9999.0 -9999.0 -9999.0 -9999.0 -9999.0 -9999.0 -9999.0 -9999.0 -9999.0 -9999.0 -9999.0 -9999.0 -9999.0 -9999.0 -9999.0 -9999.0 -9999.0 -9999.0 -9999.0 -9999.0 -9999.0 -9999.0 -9999.0 -9999.0 -9999.0 -9999.0 -9999.0 -9999.0 -9999.0 -9999.0 -9999.0 -9999.0 -9999.0 -9999.0 -9999.0 -9999.0 -9999.0 -9999.0 -9999.0 -9999.0 -9999.0 -9999.0 -9999.0 -9999.0 -9999.0 -9999.0 -9999.0 -9999.0 -9999.0 -9999.0 -9999.0 -9999.0 -9999.0 -9999.0 -9999.0 -9999.0 -9999.0 -9999.0 -9999.0 -9999.0 -9999.0 -9999.0 -9999.0 -9999.0 -9999.0 -9999.0 -9999.0 -9999.0 -9999.0 -9999.0 -9999.0 -9999.0 -9999.0 -9999.0 -9999.0 -9999.0 -9999.0 -9999.0 -9999.0 -9999.0 -9999.0 -9999.0 -9999.0 -9999.0 -9999.0 -9999.0 -9999.0 -9999.0 -9999.0 -9999.0 -9999.0 -9999.0 -9999.0 -9999.0 -9999.0 -9999.0 -9999.0 -9999.0 -9999.0 -9999.0 -9999.0 -9999.0 -9999.0 -9999.0 -9999.0 -9999.0 -9999.0 -9999.0 -9999.0 -9999.0 -9999.0 -9999.0 -9999.0 -9999.0 -9999.0 -9999.0 -9999.0 -9999.0 -9999.0 -9999.0 -9999.0 -9999.0 -9999.0 -9999.0 -9999.0 -9999.0 -9999.0 -9999.0 -9999.0 -9999.0 -9999.0
-9999.0 -9999.0 -9999.0 -9999.0 -9999.0 -9999.0 -9999.0 -9999.0 -9999.0 -9999.0 -9999.0 -9999.0 -9999.0 -9999.0 -9999.0 -9999.0 -9999.0 -9999.0 -9999.0 -9999.0 -9999.0 -9999.0 -9999.0 -9999.0 -9999.0 -9999.0 -9999.0 -9999.0 -9999.0 -9999.0 -9999.0 -9999.0 -9999.0 -9999.0 -9999.0 -9999.0 -9999.0 -9999.0 -9999.0 -9999.0 -9999.0 -9999.0 -9999.0 -9999.0 -9999.0 -9999.0 -9999.0 -9999.0 -9999.0 -9999.0 -9999.0 -9999.0 -9999.0 -9999.0 -9999.0 -9999.0 -9999.0 -9999.0 -9999.0 -9999.0 -9999.0 -9999.0 -9999.0 -9999.0 -9999.0 -9999.0 -9999.0 -9999.0 -9999.0 -9999.0 -9999.0 -9999.0 -9999.0 -9999.0 -9999.0 -9999.0 -9999.0 -9999.0 -9999.0 -9999.0 -9999.0 -9999.0 -9999.0 -9999.0 -9999.0 -9999.0 -9999.0 -9999.0 -9999.0 -9999.0 -9999.0 -9999.0 -9999.0 -9999.0 -9999.0 -9999.0 -9999.0 -9999.0 -9999.0 -9999.0 -9999.0 -9999.0 -9999.0 -9999.0 -9999.0 -9999.0 -9999.0 -9999.0 -9999.0 -9999.0 -9999.0 -9999.0 -9999.0 -9999.0 -9999.0 -9999.0 -9999.0 -9999.0 -9999.0 -9999.0 -9999.0 -9999.0 -9999.0 -9999.0 -9999.0 -9999.0 -9999.0 -9999.0 -9999.0 -9999.0 -9999.0 -9999.0 -9999.0 -9999.0 -9999.0 -9999.0 -9999.0 -9999.0 -9999.0 -9999.0 -9999.0 -9999.0 -9999.0 -9999.0 -9999.0 -9999.0 -9999.0 -9999.0 -9999.0 -9999.0 -9999.0 -9999.0 -9999.0 -9999.0 -9999.0 -9999.0 -9999.0 -9999.0 -9999.0 -9999.0 -9999.0 -9999.0 -9999.0 -9999.0 -9999.0 -9999.0 -9999.0 -9999.0 -9999.0 -9999.0 -9999.0 -9999.0 -9999.0 -9999.0 -9999.0 -9999.0 -9999.0 -9999.0 -9999.0 -9999.0 -9999.0 -9999.0 -9999.0 -9999.0 -9999.0 -9999.0 -9999.0 -9999.0 -9999.0 -9999.0 -9999.0 -9999.0 -9999.0 -9999.0 -9999.0 -9999.0 -9999.0 -9999.0 -9999.0 -9999.0 -9999.0 -9999.0 -9999.0 -9999.0 -9999.0 -9999.0 -9999.0 -9999.0 -9999.0 -9999.0 -9999.0 -9999.0 -9999.0 -9999.0 -9999.0 -9999.0 -9999.0 -9999.0 -9999.0 -9999.0 -9999.0 -9999.0 -9999.0 -9999.0 -9999.0 -9999.0 -9999.0 -9999.0 -9999.0 -9999.0 -9999.0 -9999.0 -9999.0 -9999.0 -9999.0 -9999.0 -9999.0 -9999.0 -9999.0 -9999.0 -9999.0 -9999.0 -9999.0 -9999.0 -9999.0 -9999.0 -9999.0 -9999.0 -9999.0 -9999.0 -9999.0 -9999.0 -9999.0 -9999.0 -9999.0 -9999.0 -9999.0 -9999.0 -9999.0 -9999.0 -9999.0 -9999.0 -9999.0 -9999.0 -9999.0 -9999.0 -9999.0 -9999.0 -9999.0 -9999.0 -9999.0 -9999.0 -9999.0 -9999.0 -9999.0 -9999.0 -9999.0 -9999.0 -9999.0 -9999.0 -9999.0 -9999.0 -9999.0 -9999.0 -9999.0 -9999.0 -9999.0 -9999.0 -9999.0 -9999.0 -9999.0 -9999.0 -9999.0 -9999.0 -9999.0 -9999.0 -9999.0 -9999.0 -9999.0 -9999.0 -9999.0 -9999.0 -9999.0 -9999.0 -9999.0 -9999.0 -9999.0 -9999.0 -9999.0 -9999.0 -9999.0 -9999.0 -9999.0 -9999.0 -9999.0 -9999.0 -9999.0 -9999.0 -9999.0 -9999.0 -9999.0 -9999.0 -9999.0 -9999.0 -9999.0 -9999.0 -9999.0 -9999.0 -9999.0 -9999.0 -9999.0 -9999.0 -9999.0 -9999.0 -9999.0 -9999.0 -9999.0 -9999.0 -9999.0 -9999.0 -9999.0 -9999.0 -9999.0 -9999.0 -9999.0 -9999.0 -9999.0 -9999.0 -9999.0 -9999.0 -9999.0 -9999.0 -9999.0 -9999.0 -9999.0 -9999.0 -9999.0 -9999.0 -9999.0 -9999.0 -9999.0 -9999.0 -9999.0 -9999.0 -9999.0 -9999.0 -9999.0 -9999.0 -9999.0 -9999.0 -9999.0 -9999.0 -9999.0 -9999.0 -9999.0 -9999.0 -9999.0 -9999.0 -9999.0 -9999.0 -9999.0 -9999.0 -9999.0 -9999.0 -9999.0 -9999.0 -9999.0 -9999.0 -9999.0 -9999.0 -9999.0 -9999.0 -9999.0 -9999.0 -9999.0 -9999.0 -9999.0 -9999.0 -9999.0 -9999.0 -9999.0 -9999.0 -9999.0 -9999.0 -9999.0 -9999.0 -9999.0 -9999.0 -9999.0 -9999.0 -9999.0 -9999.0 -9999.0 -9999.0 -9999.0 -9999.0 -9999.0 -9999.0 -9999.0 -9999.0 -9999.0 -9999.0 -9999.0 -9999.0 -9999.0 -9999.0 -9999.0 -9999.0 -9999.0 -9999.0 -9999.0 -9999.0 -9999.0 -9999.0 -9999.0 -9999.0 -9999.0 -9999.0 -9999.0 -9999.0 -9999.0 -9999.0 -9999.0 -9999.0 -9999.0 -9999.0 -9999.0 -9999.0 -9999.0 -9999.0 -9999.0 -9999.0 -9999.0 -9999.0 -9999.0 -9999.0 -9999.0 -9999.0 -9999.0 -9999.0 -9999.0 -9999.0 -9999.0 -9999.0 -9999.0 -9999.0 -9999.0 -9999.0 -9999.0 -9999.0 -9999.0 -9999.0 -9999.0 -9999.0 -9999.0 -9999.0 -9999.0 -9999.0 -9999.0 -9999.0 -9999.0 -9999.0 -9999.0 -9999.0 -9999.0 -9999.0 -9999.0 -9999.0 -9999.0 -9999.0 -9999.0 -9999.0 -9999.0 -9999.0 -9999.0 -9999.0 -9999.0 -9999.0 -9999.0 -9999.0 -9999.0 -9999.0 -9999.0 -9999.0 -9999.0 -9999.0 -9999.0 -9999.0 -9999.0 -9999.0 -9999.0 -9999.0 -9999.0 -9999.0 -9999.0 -9999.0 -9999.0 -9999.0 -9999.0 -9999.0 -9999.0 -9999.0 -9999.0 -9999.0 -9999.0 -9999.0 -9999.0 -9999.0 -9999.0 -9999.0 -9999.0 -9999.0 -9999.0 -9999.0 -9999.0 -9999.0 -9999.0 -9999.0 -9999.0 -9999.0 -9999.0 -9999.0 -9999.0 -9999.0 -9999.0 -9999.0 -9999.0 -9999.0 -9999.0 -9999.0 -9999.0 -9999.0 -9999.0 -9999.0 -9999.0 -9999.0 -9999.0 -9999.0 -9999.0 -9999.0 -9999.0 -9999.0 -9999.0 -9999.0 -9999.0 -9999.0 -9999.0 -9999.0 -9999.0 -9999.0 -9999.0 -9999.0 -9999.0 -9999.0 -9999.0 -9999.0 -9999.0 -9999.0 -9999.0 -9999.0 -9999.0 -9999.0 -9999.0 -9999.0 -9999.0 -9999.0 -9999.0 -9999.0 -9999.0 -9999.0 -9999.0 -9999.0 -9999.0 -9999.0 -9999.0 -9999.0 -9999.0 -9999.0 -9999.0 -9999.0 -9999.0 -9999.0 -9999.0 -9999.0 -9999.0 -9999.0 -9999.0 -9999.0 -9999.0 -9999.0 -9999.0 -9999.0 -9999.0 -9999.0 -9999.0 -9999.0 -9999.0 -9999.0 -9999.0 -9999.0 -9999.0 -9999.0 -9999.0 -9999.0 -9999.0 -9999.0 -9999.0 -9999.0 -9999.0 -9999.0 -9999.0 -9999.0 -9999.0 -9999.0 -9999.0 -9999.0 -9999.0 -9999.0 -9999.0 -9999.0 -9999.0 -9999.0 -9999.0 -9999.0 -9999.0 -9999.0 -9999.0 -9999.0 -9999.0 -9999.0 -9999.0 -9999.0 -9999.0 -9999.0 -9999.0 -9999.0 -9999.0 -9999.0 -9999.0 -9999.0 -9999.0 -9999.0 -9999.0 -9999.0 -9999.0 -9999.0 -9999.0 -9999.0 -9999.0 -9999.0 -9999.0 -9999.0 -9999.0 -9999.0 -9999.0 -9999.0 -9999.0 -9999.0 -9999.0 -9999.0 -9999.0 -9999.0 -9999.0 -9999.0 -9999.0 -9999.0 -9999.0 -9999.0 -9999.0 -9999.0 -9999.0 -9999.0 -9999.0 -9999.0 -9999.0 -9999.0 -9999.0 -9999.0 -9999.0 -9999.0 -9999.0 -9999.0 -9999.0 -9999.0 -9999.0 -9999.0 -9999.0 -9999.0 -9999.0 -9999.0 -9999.0 -9999.0 -9999.0 -9999.0 -9999.0 -9999.0 -9999.0 -9999.0 -9999.0 -9999.0 -9999.0 -9999.0 -9999.0 -9999.0 -9999.0 -9999.0 -9999.0 -9999.0 -9999.0 -9999.0 -9999.0 -9999.0 -9999.0 -9999.0 -9999.0 -9999.0 -9999.0 -9999.0 -9999.0 -9999.0 -9999.0 -9999.0 -9999.0 -9999.0 -9999.0 -9999.0 -9999.0 -9999.0 -9999.0 -9999.0 -9999.0 -9999.0 -9999.0 -9999.0 -9999.0 -9999.0 -9999.0 -9999.0 -9999.0 -9999.0 -9999.0 -9999.0 -9999.0 -9999.0 -9999.0 -9999.0 -9999.0 -9999.0 -9999.0 -9999.0 -9999.0 -9999.0 -9999.0 -9999.0 -9999.0 -9999.0 -9999.0 -9999.0 -9999.0 -9999.0 -9999.0 -9999.0 -9999.0 -9999.0 -9999.0 -9999.0 -9999.0 -9999.0 -9999.0 -9999.0 -9999.0 -9999.0 -9999.0 -9999.0 -9999.0 -9999.0 -9999.0 -9999.0 -9999.0 -9999.0 -9999.0 -9999.0 -9999.0 -9999.0 -9999.0 -9999.0 -9999.0 -9999.0 -9999.0 -9999.0 -9999.0 -9999.0 -9999.0 -9999.0 -9999.0 -9999.0 -9999.0 -9999.0 -9999.0 -9999.0 -9999.0 -9999.0 -9999.0 -9999.0 -9999.0 -9999.0 -9999.0 -9999.0 -9999.0 -9999.0 -9999.0 -9999.0 -9999.0 -9999.0 -9999.0 -9999.0 -9999.0 -9999.0 -9999.0 -9999.0 -9999.0 -9999.0 -9999.0 -9999.0 -9999.0 -9999.0 -9999.0 -9999.0 -9999.0 -9999.0 -9999.0 -9999.0 -9999.0 -9999.0 -9999.0 -9999.0 -9999.0 -9999.0 -9999.0 -9999.0 -9999.0 -9999.0 -9999.0 -9999.0 -9999.0 -9999.0 -9999.0 -9999.0 -9999.0 -9999.0 -9999.0 -9999.0 -9999.0 -9999.0 -9999.0 -9999.0 -9999.0 -9999.0 -9999.0 -9999.0 -9999.0 -9999.0 -9999.0 -9999.0 -9999.0 -9999.0 -9999.0 -9999.0 -9999.0 -9999.0 -9999.0 -9999.0 -9999.0 -9999.0 -9999.0 -9999.0 -9999.0 -9999.0 -9999.0 -9999.0 -9999.0 -9999.0 -9999.0 -9999.0 -9999.0 -9999.0 -9999.0 -9999.0 -9999.0 -9999.0 -9999.0 -9999.0 -9999.0 -9999.0 -9999.0 -9999.0 -9999.0 -9999.0 -9999.0 -9999.0 -9999.0 -9999.0 -9999.0 -9999.0 -9999.0 -9999.0 -9999.0 -9999.0 -9999.0 -9999.0 -9999.0 -9999.0 -9999.0 -9999.0 -9999.0 -9999.0 -9999.0 -9999.0 -9999.0 -9999.0 -9999.0 -9999.0 -9999.0 -9999.0 -9999.0 -9999.0 -9999.0 -9999.0 -9999.0 -9999.0 -9999.0 -9999.0 -9999.0 -9999.0 -9999.0 -9999.0 -9999.0 -9999.0 -9999.0 -9999.0 -9999.0 -9999.0 -9999.0 -9999.0 -9999.0 -9999.0 -9999.0 -9999.0 -9999.0 -9999.0 -9999.0 -9999.0 -9999.0 -9999.0 -9999.0 -9999.0 -9999.0 -9999.0 -9999.0 -9999.0 -9999.0 -9999.0 -9999.0 -9999.0 -9999.0 -9999.0 -9999.0 -9999.0 -9999.0 -9999.0 -9999.0 -9999.0 -9999.0 -9999.0 -9999.0 -9999.0 -9999.0 -9999.0 -9999.0 -9999.0 -9999.0 -9999.0 -9999.0 -9999.0 -9999.0 -9999.0 -9999.0 -9999.0 -9999.0 -9999.0 -9999.0 -9999.0 -9999.0 -9999.0 -9999.0 -9999.0 -9999.0 -9999.0 -9999.0 -9999.0 -9999.0 -9999.0 -9999.0 -9999.0 -9999.0 -9999.0 -9999.0 -9999.0 -9999.0 -9999.0 -9999.0 -9999.0 -9999.0 -9999.0 -9999.0 -9999.0 -9999.0 -9999.0 -9999.0 -9999.0 -9999.0 -9999.0 -9999.0 -9999.0 -9999.0 -9999.0 -9999.0 -9999.0 -9999.0 -9999.0 -9999.0 -9999.0 -9999.0 -9999.0 -9999.0 -9999.0 -9999.0 -9999.0 -9999.0 -9999.0 -9999.0 -9999.0 -9999.0 -9999.0 -9999.0 -9999.0 -9999.0 -9999.0 -9999.0 -9999.0 -9999.0 -9999.0 -9999.0 -9999.0 -9999.0 -9999.0 -9999.0 -9999.0 -9999.0 -9999.0 -9999.0 -9999.0 -9999.0 -9999.0 -9999.0 -9999.0 -9999.0 -9999.0 -9999.0 -9999.0 -9999.0 -9999.0 -9999.0 -9999.0 -9999.0 -9999.0 -9999.0 -9999.0 -9999.0 -9999.0 -9999.0 -9999.0 -9999.0 -9999.0 -9999.0 -9999.0 -9999.0 -9999.0 -9999.0 -9999.0 -9999.0 -9999.0 -9999.0 -9999.0 -9999.0 -9999.0 -9999.0 -9999.0 -9999.0 -9999.0 -9999.0 -9999.0 -9999.0 -9999.0 -9999.0 -9999.0 -9999.0 -9999.0 -9999.0 -9999.0 -9999.0 -9999.0 -9999.0 -9999.0 -9999.0 -9999.0 -9999.0 -9999.0 -9999.0 -9999.0 -9999.0 -9999.0 -9999.0 -9999.0 -9999.0 -9999.0 -9999.0 -9999.0 -9999.0 -9999.0 -9999.0 -9999.0 -9999.0 -9999.0 -9999.0 -9999.0 -9999.0 -9999.0 -9999.0 -9999.0 -9999.0 -9999.0 -9999.0 -9999.0 -9999.0 -9999.0 -9999.0 -9999.0 -9999.0 -9999.0 -9999.0 -9999.0 -9999.0 -9999.0 -9999.0 -9999.0 -9999.0 -9999.0 -9999.0 -9999.0 -9999.0 -9999.0 -9999.0 -9999.0 -9999.0 -9999.0 -9999.0 -9999.0 -9999.0 -9999.0 -9999.0 -9999.0 -9999.0 -9999.0 -9999.0 -9999.0 -9999.0 -9999.0 -9999.0 -9999.0 -9999.0 -9999.0 -9999.0 -9999.0 -9999.0 -9999.0 -9999.0 -9999.0 -9999.0 -9999.0 -9999.0 -9999.0 -9999.0 -9999.0 -9999.0 -9999.0 -9999.0 -9999.0 -9999.0 -9999.0 -9999.0 -9999.0 -9999.0 -9999.0 -9999.0 -9999.0 -9999.0 -9999.0 -9999.0 -9999.0 -9999.0 -9999.0 -9999.0 -9999.0 -9999.0 -9999.0 -9999.0 -9999.0 -9999.0 -9999.0 -9999.0 -9999.0 -9999.0 -9999.0 -9999.0 -9999.0 -9999.0 -9999.0 -9999.0 -9999.0 -9999.0 -9999.0 -9999.0 -9999.0 -9999.0 -9999.0 -9999.0 -9999.0 -9999.0 -9999.0 -9999.0 -9999.0 -9999.0 -9999.0 -9999.0 -9999.0 -9999.0 -9999.0 -9999.0 -9999.0 -9999.0 -9999.0 -9999.0 -9999.0 -9999.0 -9999.0 -9999.0 -9999.0 -9999.0 -9999.0 -9999.0 -9999.0 -9999.0 -9999.0 -9999.0 -9999.0 -9999.0 -9999.0 -9999.0 -9999.0 -9999.0 -9999.0 -9999.0 -9999.0 -9999.0 -9999.0 -9999.0 -9999.0 -9999.0 -9999.0 -9999.0 -9999.0 -9999.0 -9999.0 -9999.0 -9999.0 -9999.0 -9999.0 -9999.0 -9999.0 -9999.0 -9999.0 -9999.0 -9999.0 -9999.0 -9999.0 -9999.0 -9999.0 -9999.0 -9999.0 -9999.0 -9999.0 -9999.0 -9999.0 -9999.0 -9999.0 -9999.0 -9999.0 -9999.0 -9999.0 -9999.0 -9999.0 -9999.0 -9999.0 -9999.0 -9999.0 -9999.0 -9999.0 -9999.0 -9999.0 -9999.0 -9999.0 -9999.0 -9999.0 -9999.0 -9999.0 -9999.0 -9999.0 -9999.0 -9999.0 -9999.0 -9999.0 -9999.0 -9999.0 -9999.0 -9999.0 -9999.0 -9999.0 -9999.0 -9999.0 -9999.0 -9999.0 -9999.0 -9999.0 -9999.0 -9999.0 -9999.0 -9999.0 -9999.0 -9999.0 -9999.0 -9999.0 -9999.0 -9999.0 -9999.0 -9999.0 -9999.0 -9999.0 -9999.0 -9999.0 -9999.0 -9999.0 -9999.0 -9999.0 -9999.0 -9999.0 -9999.0 -9999.0 -9999.0 -9999.0 -9999.0 -9999.0 -9999.0 -9999.0 -9999.0 -9999.0 -9999.0 -9999.0 -9999.0 -9999.0 -9999.0 -9999.0 -9999.0 -9999.0 -9999.0 -9999.0 -9999.0 -9999.0 -9999.0 -9999.0 -9999.0 -9999.0 -9999.0 -9999.0 -9999.0 -9999.0 -9999.0 -9999.0 -9999.0 -9999.0 -9999.0 -9999.0 -9999.0 -9999.0 -9999.0 -9999.0 -9999.0 -9999.0 -9999.0 -9999.0 -9999.0 -9999.0 -9999.0 -9999.0 -9999.0 -9999.0 -9999.0 -9999.0 -9999.0 -9999.0 -9999.0 -9999.0 -9999.0 -9999.0 -9999.0 -9999.0 -9999.0 -9999.0 -9999.0 -9999.0 -9999.0 -9999.0 -9999.0 -9999.0 -9999.0 -9999.0 -9999.0 -9999.0 -9999.0 -9999.0 -9999.0 -9999.0 -9999.0 -9999.0 -9999.0 -9999.0 -9999.0 -9999.0 -9999.0 -9999.0 -9999.0 -9999.0 -9999.0 -9999.0 -9999.0 -9999.0 -9999.0 -9999.0 -9999.0 -9999.0 -9999.0 -9999.0 -9999.0 -9999.0 -9999.0 -9999.0 -9999.0 -9999.0 -9999.0 -9999.0 -9999.0 -9999.0 -9999.0 -9999.0 -9999.0 -9999.0 -9999.0 -9999.0 -9999.0 -9999.0 -9999.0 -9999.0 -9999.0 -9999.0 -9999.0 -9999.0 -9999.0 -9999.0 -9999.0 -9999.0 -9999.0 -9999.0 -9999.0 -9999.0 -9999.0 -9999.0 -9999.0 -9999.0 -9999.0 -9999.0 -9999.0 -9999.0 -9999.0 -9999.0 -9999.0 -9999.0 -9999.0 -9999.0 -9999.0 -9999.0 -9999.0 -9999.0 -9999.0 -9999.0 -9999.0 -9999.0 -9999.0 -9999.0 -9999.0 -9999.0 -9999.0 -9999.0 -9999.0 -9999.0 -9999.0 -9999.0 -9999.0 -9999.0 -9999.0 -9999.0 -9999.0 -9999.0 -9999.0 -9999.0 -9999.0 -9999.0 -9999.0 -9999.0 -9999.0 -9999.0 -9999.0 -9999.0 -9999.0 -9999.0 -9999.0 -9999.0 -9999.0 -9999.0 -9999.0 -9999.0 -9999.0 -9999.0 -9999.0 -9999.0 -9999.0 -9999.0 -9999.0 -9999.0 -9999.0 -9999.0 -9999.0 -9999.0 -9999.0 -9999.0 -9999.0 -9999.0 -9999.0 -9999.0 -9999.0 -9999.0 -9999.0 -9999.0 -9999.0 -9999.0 -9999.0 -9999.0 -9999.0 -9999.0 -9999.0 -9999.0 -9999.0 -9999.0 -9999.0 -9999.0 -9999.0 -9999.0 -9999.0 -9999.0 -9999.0 -9999.0 -9999.0 -9999.0 -9999.0 -9999.0 -9999.0 -9999.0 -9999.0 -9999.0 -9999.0 -9999.0 -9999.0 -9999.0 -9999.0 -9999.0 -9999.0 -9999.0 -9999.0 -9999.0 -9999.0 -9999.0 -9999.0 -9999.0 -9999.0 -9999.0 -9999.0 -9999.0 -9999.0 -9999.0 -9999.0 -9999.0 -9999.0 -9999.0 -9999.0 -9999.0 -9999.0 -9999.0 -9999.0 -9999.0 -9999.0 -9999.0 -9999.0 -9999.0 -9999.0 -9999.0 -9999.0 -9999.0 -9999.0 -9999.0 -9999.0 -9999.0 -9999.0 -9999.0 -9999.0 -9999.0 -9999.0 -9999.0 -9999.0 -9999.0 -9999.0 -9999.0 -9999.0 -9999.0 -9999.0 -9999.0 -9999.0 -9999.0 -9999.0 -9999.0 -9999.0 -9999.0 -9999.0 -9999.0 -9999.0 -9999.0 -9999.0 -9999.0 -9999.0 -9999.0 -9999.0 -9999.0 -9999.0 -9999.0 -9999.0 -9999.0 -9999.0 -9999.0 -9999.0 -9999.0 -9999.0 -9999.0 -9999.0 -9999.0 -9999.0 -9999.0 -9999.0 -9999.0 -9999.0 -9999.0 -9999.0 -9999.0 -9999.0 -9999.0 -9999.0 -9999.0 -9999.0 -9999.0 -9999.0 -9999.0 -9999.0 -9999.0 -9999.0 -9999.0 -9999.0 -9999.0 -9999.0 -9999.0 -9999.0 -9999.0 -9999.0 -9999.0 -9999.0 -9999.0 -9999.0 -9999.0 -9999.0 -9999.0 -9999.0 -9999.0 -9999.0 -9999.0 -9999.0 -9999.0 -9999.0 -9999.0 -9999.0 -9999.0 -9999.0 -9999.0 -9999.0 -9999.0 -9999.0 -9999.0 -9999.0 -9999.0 -9999.0 -9999.0 -9999.0 -9999.0 -9999.0 -9999.0 -9999.0 -9999.0 -9999.0 -9999.0 -9999.0 -9999.0 -9999.0 -9999.0 -9999.0 -9999.0 -9999.0 -9999.0 -9999.0 -9999.0 -9999.0 -9999.0 -9999.0 -9999.0 -9999.0 -9999.0 -9999.0 -9999.0 -9999.0 -9999.0 -9999.0 -9999.0 -9999.0 -9999.0 -9999.0 -9999.0 -9999.0 -9999.0 -9999.0 -9999.0 -9999.0 -9999.0 -9999.0 -9999.0 -9999.0 -9999.0 -9999.0 -9999.0 -9999.0 -9999.0 -9999.0 -9999.0 -9999.0 -9999.0 -9999.0 -9999.0 -9999.0 -9999.0 -9999.0 -9999.0 -9999.0 -9999.0 -9999.0 -9999.0 -9999.0 -9999.0 -9999.0 -9999.0 -9999.0 -9999.0 -9999.0 -9999.0 -9999.0 -9999.0 -9999.0 -9999.0 -9999.0 -9999.0 -9999.0 -9999.0 -9999.0 -9999.0 -9999.0 -9999.0 -9999.0 -9999.0 -9999.0 -9999.0 -9999.0 -9999.0 -9999.0 -9999.0 -9999.0 -9999.0 -9999.0 -9999.0 -9999.0 -9999.0 -9999.0 -9999.0 -9999.0 -9999.0 -9999.0 -9999.0 -9999.0 -9999.0 -9999.0 -9999.0 -9999.0 -9999.0 -9999.0 -9999.0 -9999.0 -9999.0 -9999.0 -9999.0 -9999.0 -9999.0 -9999.0 -9999.0 -9999.0 -9999.0 -9999.0 -9999.0 -9999.0 -9999.0 -9999.0 -9999.0 -9999.0 -9999.0 -9999.0 -9999.0 -9999.0 -9999.0 -9999.0 -9999.0 -9999.0 -9999.0 -9999.0 -9999.0 -9999.0 -9999.0 -9999.0 -9999.0 -9999.0 -9999.0 -9999.0 -9999.0 -9999.0 -9999.0 -9999.0 -9999.0 -9999.0 -9999.0 -9999.0 -9999.0 -9999.0 -9999.0 -9999.0 -9999.0 -9999.0 -9999.0 -9999.0 -9999.0 -9999.0 -9999.0 -9999.0 -9999.0 -9999.0 -9999.0 -9999.0 -9999.0 -9999.0 -9999.0 -9999.0 -9999.0 -9999.0 -9999.0 -9999.0 -9999.0 -9999.0 -9999.0 -9999.0 -9999.0 -9999.0 -9999.0 -9999.0 -9999.0 -9999.0 -9999.0 -9999.0 -9999.0 -9999.0 -9999.0 -9999.0 -9999.0 -9999.0 -9999.0 -9999.0 -9999.0 -9999.0 -9999.0 -9999.0 -9999.0 -9999.0 -9999.0 -9999.0 -9999.0 -9999.0 -9999.0 -9999.0 -9999.0 -9999.0 -9999.0 -9999.0 -9999.0 -9999.0 -9999.0 -9999.0 -9999.0 -9999.0 -9999.0 -9999.0 -9999.0 -9999.0 -9999.0 -9999.0 -9999.0 -9999.0 -9999.0 -9999.0 -9999.0 -9999.0 -9999.0 -9999.0 -9999.0 -9999.0 -9999.0 -9999.0 -9999.0 -9999.0 -9999.0 -9999.0 -9999.0 -9999.0 -9999.0 -9999.0 -9999.0 -9999.0 -9999.0 -9999.0 -9999.0 -9999.0 -9999.0 -9999.0 -9999.0 -9999.0 -9999.0 -9999.0 -9999.0 -9999.0 -9999.0 -9999.0 -9999.0 -9999.0 -9999.0 -9999.0 -9999.0 -9999.0 -9999.0 -9999.0 -9999.0 -9999.0 -9999.0 -9999.0 -9999.0 -9999.0 -9999.0 -9999.0 -9999.0 -9999.0 -9999.0 -9999.0 -9999.0 -9999.0 -9999.0 -9999.0 -9999.0 -9999.0 -9999.0 -9999.0 -9999.0 -9999.0 -9999.0 -9999.0 -9999.0 -9999.0 -9999.0 -9999.0 -9999.0 -9999.0 -9999.0 -9999.0 -9999.0 -9999.0 -9999.0 -9999.0 -9999.0 -9999.0 -9999.0 -9999.0 -9999.0 -9999.0 -9999.0 -9999.0 -9999.0 -9999.0 -9999.0 -9999.0 -9999.0 -9999.0 -9999.0 -9999.0 -9999.0 -9999.0 -9999.0 -9999.0 -9999.0 -9999.0 -9999.0 -9999.0 -9999.0 -9999.0 -9999.0 -9999.0 -9999.0 -9999.0 -9999.0 -9999.0 -9999.0 -9999.0 -9999.0 -9999.0 -9999.0 -9999.0 -9999.0 -9999.0 -9999.0 -9999.0 -9999.0 -9999.0 -9999.0 -9999.0 -9999.0 -9999.0 -9999.0 -9999.0 -9999.0 -9999.0 -9999.0 -9999.0 -9999.0 -9999.0 -9999.0 -9999.0 -9999.0 -9999.0 -9999.0 -9999.0 -9999.0 -9999.0 -9999.0 -9999.0 -9999.0 -9999.0 -9999.0 -9999.0 -9999.0 -9999.0 -9999.0 -9999.0 -9999.0 -9999.0 -9999.0 -9999.0 -9999.0 -9999.0 -9999.0 -9999.0 -9999.0 -9999.0 -9999.0 -9999.0 -9999.0 -9999.0 -9999.0 -9999.0 -9999.0 -9999.0 -9999.0 -9999.0 -9999.0 -9999.0 -9999.0 -9999.0 -9999.0 -9999.0 -9999.0 -9999.0 -9999.0 -9999.0 -9999.0 -9999.0 -9999.0 -9999.0 -9999.0 -9999.0 -9999.0 -9999.0 -9999.0 -9999.0 -9999.0 -9999.0 -9999.0 -9999.0 -9999.0 -9999.0 -9999.0 -9999.0 -9999.0 -9999.0 -9999.0 -9999.0 -9999.0 -9999.0 -9999.0 -9999.0 -9999.0 -9999.0 -9999.0 -9999.0 -9999.0 -9999.0 -9999.0 -9999.0 -9999.0 -9999.0 -9999.0 -9999.0 -9999.0 -9999.0 -9999.0 -9999.0 -9999.0 -9999.0 -9999.0 -9999.0 -9999.0 -9999.0 -9999.0 -9999.0 -9999.0 -9999.0 -9999.0 -9999.0 -9999.0 -9999.0 -9999.0 -9999.0 -9999.0 -9999.0 -9999.0 -9999.0 -9999.0 -9999.0 -9999.0 -9999.0 -9999.0 -9999.0 -9999.0 -9999.0 -9999.0 -9999.0 -9999.0 -9999.0 -9999.0 -9999.0 -9999.0 -9999.0 -9999.0 -9999.0 -9999.0 -9999.0 -9999.0 -9999.0 -9999.0 -9999.0 -9999.0 -9999.0 -9999.0 -9999.0 -9999.0 -9999.0 -9999.0 -9999.0 -9999.0 -9999.0 -9999.0 -9999.0 -9999.0 -9999.0 -9999.0 -9999.0 -9999.0 -9999.0 -9999.0 -9999.0 -9999.0 -9999.0 -9999.0 -9999.0 -9999.0 -9999.0 -9999.0 -9999.0 -9999.0 -9999.0 -9999.0 -9999.0 -9999.0 -9999.0 -9999.0 -9999.0 -9999.0 -9999.0 -9999.0 -9999.0 -9999.0 -9999.0 -9999.0 -9999.0 -9999.0 -9999.0 -9999.0 -9999.0 -9999.0 -9999.0 -9999.0 -9999.0 -9999.0 -9999.0 -9999.0 -9999.0 -9999.0 -9999.0 -9999.0 -9999.0 -9999.0 -9999.0 -9999.0 -9999.0 -9999.0 -9999.0 -9999.0 -9999.0 -9999.0 -9999.0 -9999.0 -9999.0 -9999.0 -9999.0 -9999.0 -9999.0 -9999.0 -9999.0 -9999.0 -9999.0 -9999.0 -9999.0 -9999.0 -9999.0 -9999.0 -9999.0 -9999.0 -9999.0 -9999.0 -9999.0 -9999.0 -9999.0 -9999.0 -9999.0 -9999.0 -9999.0 -9999.0 -9999.0 -9999.0 -9999.0 -9999.0 -9999.0 -9999.0 -9999.0 -9999.0 -9999.0 -9999.0 -9999.0 -9999.0 -9999.0 -9999.0 -9999.0 -9999.0 -9999.0 -9999.0 -9999.0 -9999.0 -9999.0 -9999.0 -9999.0 -9999.0 -9999.0 -9999.0 -9999.0 -9999.0 -9999.0 -9999.0 -9999.0 -9999.0 -9999.0 -9999.0 -9999.0 -9999.0 -9999.0 -9999.0 -9999.0 -9999.0 -9999.0 -9999.0 -9999.0 -9999.0 -9999.0 -9999.0 -9999.0 -9999.0 -9999.0 -9999.0 -9999.0 -9999.0 -9999.0 -9999.0 -9999.0 -9999.0 -9999.0 -9999.0 -9999.0 -9999.0 -9999.0 -9999.0 -9999.0 -9999.0 -9999.0 -9999.0 -9999.0 -9999.0 -9999.0 -9999.0 -9999.0 -9999.0 -9999.0 -9999.0 -9999.0 -9999.0 -9999.0 -9999.0 -9999.0 -9999.0 -9999.0 -9999.0 -9999.0 -9999.0 -9999.0 -9999.0 -9999.0 -9999.0 -9999.0 -9999.0 -9999.0 -9999.0 -9999.0 -9999.0 -9999.0 -9999.0 -9999.0 -9999.0 -9999.0 -9999.0 -9999.0 -9999.0 -9999.0 -9999.0 -9999.0 -9999.0 -9999.0 -9999.0 -9999.0 -9999.0 -9999.0 -9999.0 -9999.0 -9999.0 -9999.0 -9999.0 -9999.0 -9999.0 -9999.0 -9999.0 -9999.0 -9999.0 -9999.0 -9999.0 -9999.0 -9999.0 -9999.0 -9999.0 -9999.0 -9999.0 -9999.0 -9999.0 -9999.0 -9999.0 -9999.0 -9999.0 -9999.0 -9999.0 -9999.0 -9999.0 -9999.0 -9999.0 -9999.0 -9999.0 -9999.0 -9999.0 -9999.0 -9999.0 -9999.0 -9999.0 -9999.0 -9999.0 -9999.0 -9999.0 -9999.0 -9999.0 -9999.0 -9999.0 -9999.0 -9999.0 -9999.0 -9999.0 -9999.0 -9999.0 -9999.0 -9999.0 -9999.0 -9999.0 -9999.0 -9999.0 -9999.0 -9999.0 -9999.0 -9999.0 -9999.0 -9999.0 -9999.0 -9999.0 -9999.0 -9999.0 -9999.0 -9999.0 -9999.0 -9999.0 -9999.0 -9999.0 -9999.0 -9999.0 -9999.0 -9999.0 -9999.0 -9999.0 -9999.0 -9999.0 -9999.0 -9999.0 -9999.0 -9999.0 -9999.0 -9999.0 -9999.0 -9999.0 -9999.0 -9999.0 -9999.0 -9999.0 -9999.0 -9999.0 -9999.0 -9999.0 -9999.0 -9999.0 -9999.0 -9999.0 -9999.0 -9999.0 -9999.0 -9999.0 -9999.0 -9999.0 -9999.0 -9999.0 -9999.0 -9999.0 -9999.0 -9999.0 -9999.0 -9999.0 -9999.0 -9999.0 -9999.0 -9999.0 -9999.0 -9999.0 -9999.0 -9999.0 -9999.0 -9999.0 -9999.0 -9999.0 -9999.0 -9999.0 -9999.0 -9999.0 -9999.0 -9999.0 -9999.0 -9999.0 -9999.0 -9999.0 -9999.0 -9999.0 -9999.0 -9999.0 -9999.0 -9999.0 -9999.0 -9999.0 -9999.0 -9999.0 -9999.0 -9999.0 -9999.0 -9999.0 -9999.0 -9999.0 -9999.0 -9999.0 -9999.0 -9999.0
-9999.0 -9999.0 -9999.0 -9999.0 -9999.0 -9999.0 -9999.0 -9999.0 -9999.0 -9999.0 -9999.0 -9999.0 -9999.0 -9999.0 -9999.0 -9999.0 -9999.0 -9999.0 -9999.0 -9999.0 -9999.0 -9999.0 -9999.0 -9999.0 -9999.0 -9999.0 -9999.0 -9999.0 -9999.0 -9999.0 -9999.0 -9999.0 -9999.0 -9999.0 -9999.0 -9999.0 -9999.0 -9999.0 -9999.0 -9999.0 -9999.0 -9999.0 -9999.0 -9999.0 -9999.0 -9999.0 -9999.0 -9999.0 -9999.0 -9999.0 -9999.0 -9999.0 -9999.0 -9999.0 -9999.0 -9999.0 -9999.0 -9999.0 -9999.0 -9999.0 -9999.0 -9999.0 -9999.0 -9999.0 -9999.0 -9999.0 -9999.0 -9999.0 -9999.0 -9999.0 -9999.0 -9999.0 -9999.0 -9999.0 -9999.0 -9999.0 -9999.0 -9999.0 -9999.0 -9999.0 -9999.0 -9999.0 -9999.0 -9999.0 -9999.0 -9999.0 -9999.0 -9999.0 -9999.0 -9999.0 -9999.0 -9999.0 -9999.0 -9999.0 -9999.0 -9999.0 -9999.0 -9999.0 -9999.0 -9999.0 -9999.0 -9999.0 -9999.0 -9999.0 -9999.0 -9999.0 -9999.0 -9999.0 -9999.0 -9999.0 -9999.0 -9999.0 -9999.0 -9999.0 -9999.0 -9999.0 -9999.0 -9999.0 -9999.0 -9999.0 -9999.0 -9999.0 -9999.0 -9999.0 -9999.0 -9999.0 -9999.0 -9999.0 -9999.0 -9999.0 -9999.0 -9999.0 -9999.0 -9999.0 -9999.0 -9999.0 -9999.0 -9999.0 -9999.0 -9999.0 -9999.0 -9999.0 -9999.0 -9999.0 -9999.0 -9999.0 -9999.0 -9999.0 -9999.0 -9999.0 -9999.0 -9999.0 -9999.0 -9999.0 -9999.0 -9999.0 -9999.0 -9999.0 -9999.0 -9999.0 -9999.0 -9999.0 -9999.0 -9999.0 -9999.0 -9999.0 -9999.0 -9999.0 -9999.0 -9999.0 -9999.0 -9999.0 -9999.0 -9999.0 -9999.0 -9999.0 -9999.0 -9999.0 -9999.0 -9999.0 -9999.0 -9999.0 -9999.0 -9999.0 -9999.0 -9999.0 -9999.0 -9999.0 -9999.0 -9999.0 -9999.0 -9999.0 -9999.0 -9999.0 -9999.0 -9999.0 -9999.0 -9999.0 -9999.0 -9999.0 -9999.0 -9999.0 -9999.0 -9999.0 -9999.0 -9999.0 -9999.0 -9999.0 -9999.0 -9999.0 -9999.0 -9999.0 -9999.0 -9999.0 -9999.0 -9999.0 -9999.0 -9999.0 -9999.0 -9999.0 -9999.0 -9999.0 -9999.0 -9999.0 -9999.0 -9999.0 -9999.0 -9999.0 -9999.0 -9999.0 -9999.0 -9999.0 -9999.0 -9999.0 -9999.0 -9999.0 -9999.0 -9999.0 -9999.0 -9999.0 -9999.0 -9999.0 -9999.0 -9999.0 -9999.0 -9999.0 -9999.0 -9999.0 -9999.0 -9999.0 -9999.0 -9999.0 -9999.0 -9999.0 -9999.0 -9999.0 -9999.0 -9999.0 -9999.0 -9999.0 -9999.0 -9999.0 -9999.0 -9999.0 -9999.0 -9999.0 -9999.0 -9999.0 -9999.0 -9999.0 -9999.0 -9999.0 -9999.0 -9999.0 -9999.0 -9999.0 -9999.0 -9999.0 -9999.0 -9999.0 -9999.0 -9999.0 -9999.0 -9999.0 -9999.0 -9999.0 -9999.0 -9999.0 -9999.0 -9999.0 -9999.0 -9999.0 -9999.0 -9999.0 -9999.0 -9999.0 -9999.0 -9999.0 -9999.0 -9999.0 -9999.0 -9999.0 -9999.0 -9999.0 -9999.0 -9999.0 -9999.0 -9999.0 -9999.0 -9999.0 -9999.0 -9999.0 -9999.0 -9999.0 -9999.0 -9999.0 -9999.0 -9999.0 -9999.0 -9999.0 -9999.0 -9999.0 -9999.0 -9999.0 -9999.0 -9999.0 -9999.0 -9999.0 -9999.0 -9999.0 -9999.0 -9999.0 -9999.0 -9999.0 -9999.0 -9999.0 -9999.0 -9999.0 -9999.0 -9999.0 -9999.0 -9999.0 -9999.0 -9999.0 -9999.0 -9999.0 -9999.0 -9999.0 -9999.0 -9999.0 -9999.0 -9999.0 -9999.0 -9999.0 -9999.0 -9999.0 -9999.0 -9999.0 -9999.0 -9999.0 -9999.0 -9999.0 -9999.0 -9999.0 -9999.0 -9999.0 -9999.0 -9999.0 -9999.0 -9999.0 -9999.0 -9999.0 -9999.0 -9999.0 -9999.0 -9999.0 -9999.0 -9999.0 -9999.0 -9999.0 -9999.0 -9999.0 -9999.0 -9999.0 -9999.0 -9999.0 -9999.0 -9999.0 -9999.0 -9999.0 -9999.0 -9999.0 -9999.0 -9999.0 -9999.0 -9999.0 -9999.0 -9999.0 -9999.0 -9999.0 -9999.0 -9999.0 -9999.0 -9999.0 -9999.0 -9999.0 -9999.0 -9999.0 -9999.0 -9999.0 -9999.0 -9999.0 -9999.0 -9999.0 -9999.0 -9999.0 -9999.0 -9999.0 -9999.0 -9999.0 -9999.0 -9999.0 -9999.0 -9999.0 -9999.0 -9999.0 -9999.0 -9999.0 -9999.0 -9999.0 -9999.0 -9999.0 -9999.0 -9999.0 -9999.0 -9999.0 -9999.0 -9999.0 -9999.0 -9999.0 -9999.0 -9999.0 -9999.0 -9999.0 -9999.0 -9999.0 -9999.0 -9999.0 -9999.0 -9999.0 -9999.0 -9999.0 -9999.0 -9999.0 -9999.0 -9999.0 -9999.0 -9999.0 -9999.0 -9999.0 -9999.0 -9999.0 -9999.0 -9999.0 -9999.0 -9999.0 -9999.0 -9999.0 -9999.0 -9999.0 -9999.0 -9999.0 -9999.0 -9999.0 -9999.0 -9999.0 -9999.0 -9999.0 -9999.0 -9999.0 -9999.0 -9999.0 -9999.0 -9999.0 -9999.0 -9999.0 -9999.0 -9999.0 -9999.0 -9999.0 -9999.0 -9999.0 -9999.0 -9999.0 -9999.0 -9999.0 -9999.0 -9999.0 -9999.0 -9999.0 -9999.0 -9999.0 -9999.0 -9999.0 -9999.0 -9999.0 -9999.0 -9999.0 -9999.0 -9999.0 -9999.0 -9999.0 -9999.0 -9999.0 -9999.0 -9999.0 -9999.0 -9999.0 -9999.0 -9999.0 -9999.0 -9999.0 -9999.0 -9999.0 -9999.0 -9999.0 -9999.0 -9999.0 -9999.0 -9999.0 -9999.0 -9999.0 -9999.0 -9999.0 -9999.0 -9999.0 -9999.0 -9999.0 -9999.0 -9999.0 -9999.0 -9999.0 -9999.0 -9999.0 -9999.0 -9999.0 -9999.0 -9999.0 -9999.0 -9999.0 -9999.0 -9999.0 -9999.0 -9999.0 -9999.0 -9999.0 -9999.0 -9999.0 -9999.0 -9999.0 -9999.0 -9999.0 -9999.0 -9999.0 -9999.0 -9999.0 -9999.0 -9999.0 -9999.0 -9999.0 -9999.0 -9999.0 -9999.0 -9999.0 -9999.0 -9999.0 -9999.0 -9999.0 -9999.0 -9999.0 -9999.0 -9999.0 -9999.0 -9999.0 -9999.0 -9999.0 -9999.0 -9999.0 -9999.0 -9999.0 -9999.0 -9999.0 -9999.0 -9999.0 -9999.0 -9999.0 -9999.0 -9999.0 -9999.0 -9999.0 -9999.0 -9999.0 -9999.0 -9999.0 -9999.0 -9999.0 -9999.0 -9999.0 -9999.0 -9999.0 -9999.0 -9999.0 -9999.0 -9999.0 -9999.0 -9999.0 -9999.0 -9999.0 -9999.0 -9999.0 -9999.0 -9999.0 -9999.0 -9999.0 -9999.0 -9999.0 -9999.0 -9999.0 -9999.0 -9999.0 -9999.0 -9999.0 -9999.0 -9999.0 -9999.0 -9999.0 -9999.0 -9999.0 -9999.0 -9999.0 -9999.0 -9999.0 -9999.0 -9999.0 -9999.0 -9999.0 -9999.0 -9999.0 -9999.0 -9999.0 -9999.0 -9999.0 -9999.0 -9999.0 -9999.0 -9999.0 -9999.0 -9999.0 -9999.0 -9999.0 -9999.0 -9999.0 -9999.0 -9999.0 -9999.0 -9999.0 -9999.0 -9999.0 -9999.0 -9999.0 -9999.0 -9999.0 -9999.0 -9999.0 -9999.0 -9999.0 -9999.0 -9999.0 -9999.0 -9999.0 -9999.0 -9999.0 -9999.0 -9999.0 -9999.0 -9999.0 -9999.0 -9999.0 -9999.0 -9999.0 -9999.0 -9999.0 -9999.0 -9999.0 -9999.0 -9999.0 -9999.0 -9999.0 -9999.0 -9999.0 -9999.0 -9999.0 -9999.0 -9999.0 -9999.0 -9999.0 -9999.0 -9999.0 -9999.0 -9999.0 -9999.0 -9999.0 -9999.0 -9999.0 -9999.0 -9999.0 -9999.0 -9999.0 -9999.0 -9999.0 -9999.0 -9999.0 -9999.0 -9999.0 -9999.0 -9999.0 -9999.0 -9999.0 -9999.0 -9999.0 -9999.0 -9999.0 -9999.0 -9999.0 -9999.0 -9999.0 -9999.0 -9999.0 -9999.0 -9999.0 -9999.0 -9999.0 -9999.0 -9999.0 -9999.0 -9999.0 -9999.0 -9999.0 -9999.0 -9999.0 -9999.0 -9999.0 -9999.0 -9999.0 -9999.0 -9999.0 -9999.0 -9999.0 -9999.0 -9999.0 -9999.0 -9999.0 -9999.0 -9999.0 -9999.0 -9999.0 -9999.0 -9999.0 -9999.0 -9999.0 -9999.0 -9999.0 -9999.0 -9999.0 -9999.0 -9999.0 -9999.0 -9999.0 -9999.0 -9999.0 -9999.0 -9999.0 -9999.0 -9999.0 -9999.0 -9999.0 -9999.0 -9999.0 -9999.0 -9999.0 -9999.0 -9999.0 -9999.0 -9999.0 -9999.0 -9999.0 -9999.0 -9999.0 -9999.0 -9999.0 -9999.0 -9999.0 -9999.0 -9999.0 -9999.0 -9999.0 -9999.0 -9999.0 -9999.0 -9999.0 -9999.0 -9999.0 -9999.0 -9999.0 -9999.0 -9999.0 -9999.0 -9999.0 -9999.0 -9999.0 -9999.0 -9999.0 -9999.0 -9999.0 -9999.0 -9999.0 -9999.0 -9999.0 -9999.0 -9999.0 -9999.0 -9999.0 -9999.0 -9999.0 -9999.0 -9999.0 -9999.0 -9999.0 -9999.0 -9999.0 -9999.0 -9999.0 -9999.0 -9999.0 -9999.0 -9999.0 -9999.0 -9999.0 -9999.0 -9999.0 -9999.0 -9999.0 -9999.0 -9999.0 -9999.0 -9999.0 -9999.0 -9999.0 -9999.0 -9999.0 -9999.0 -9999.0 -9999.0 -9999.0 -9999.0 -9999.0 -9999.0 -9999.0 -9999.0 -9999.0 -9999.0 -9999.0 -9999.0 -9999.0 -9999.0 -9999.0 -9999.0 -9999.0 -9999.0 -9999.0 -9999.0 -9999.0 -9999.0 -9999.0 -9999.0 -9999.0 -9999.0 -9999.0 -9999.0 -9999.0 -9999.0 -9999.0 -9999.0 -9999.0 -9999.0 -9999.0 -9999.0 -9999.0 -9999.0 -9999.0 -9999.0 -9999.0 -9999.0 -9999.0 -9999.0 -9999.0 -9999.0 -9999.0 -9999.0 -9999.0 -9999.0 -9999.0 -9999.0 -9999.0 -9999.0 -9999.0 -9999.0 -9999.0 -9999.0 -9999.0 -9999.0 -9999.0 -9999.0 -9999.0 -9999.0 -9999.0 -9999.0 -9999.0 -9999.0 -9999.0 -9999.0 -9999.0 -9999.0 -9999.0 -9999.0 -9999.0 -9999.0 -9999.0 -9999.0 -9999.0 -9999.0 -9999.0 -9999.0 -9999.0 -9999.0 -9999.0 -9999.0 -9999.0 -9999.0 -9999.0 -9999.0 -9999.0 -9999.0 -9999.0 -9999.0 -9999.0 -9999.0 -9999.0 -9999.0 -9999.0 -9999.0 -9999.0 -9999.0 -9999.0 -9999.0 -9999.0 -9999.0 -9999.0 -9999.0 -9999.0 -9999.0 -9999.0 -9999.0 -9999.0 -9999.0 -9999.0 -9999.0 -9999.0 -9999.0 -9999.0 -9999.0 -9999.0 -9999.0 -9999.0 -9999.0 -9999.0 -9999.0 -9999.0 -9999.0 -9999.0 -9999.0 -9999.0 -9999.0 -9999.0 -9999.0 -9999.0 -9999.0 -9999.0 -9999.0 -9999.0 -9999.0 -9999.0 -9999.0 -9999.0 -9999.0 -9999.0 -9999.0 -9999.0 -9999.0 -9999.0 -9999.0 -9999.0 -9999.0 -9999.0 -9999.0 -9999.0 -9999.0 -9999.0 -9999.0 -9999.0 -9999.0 -9999.0 -9999.0 -9999.0 -9999.0 -9999.0 -9999.0 -9999.0 -9999.0 -9999.0 -9999.0 -9999.0 -9999.0 -9999.0 -9999.0 -9999.0 -9999.0 -9999.0 -9999.0 -9999.0 -9999.0 -9999.0 -9999.0 -9999.0 -9999.0 -9999.0 -9999.0 -9999.0 -9999.0 -9999.0 -9999.0 -9999.0 -9999.0 -9999.0 -9999.0 -9999.0 -9999.0 -9999.0 -9999.0 -9999.0 -9999.0 -9999.0 -9999.0 -9999.0 -9999.0 -9999.0 -9999.0 -9999.0 -9999.0 -9999.0 -9999.0 -9999.0 -9999.0 -9999.0 -9999.0 -9999.0 -9999.0 -9999.0 -9999.0 -9999.0 -9999.0 -9999.0 -9999.0 -9999.0 -9999.0 -9999.0 -9999.0 -9999.0 -9999.0 -9999.0 -9999.0 -9999.0 -9999.0 -9999.0 -9999.0 -9999.0 -9999.0 -9999.0 -9999.0 -9999.0 -9999.0 -9999.0 -9999.0 -9999.0 -9999.0 -9999.0 -9999.0 -9999.0 -9999.0 -9999.0 -9999.0 -9999.0 -9999.0 -9999.0 -9999.0 -9999.0 -9999.0 -9999.0 -9999.0 -9999.0 -9999.0 -9999.0 -9999.0 -9999.0 -9999.0 -9999.0 -9999.0 -9999.0 -9999.0 -9999.0 -9999.0 -9999.0 -9999.0 -9999.0 -9999.0 -9999.0 -9999.0 -9999.0 -9999.0 -9999.0 -9999.0 -9999.0 -9999.0 -9999.0 -9999.0 -9999.0 -9999.0 -9999.0 -9999.0 -9999.0 -9999.0 -9999.0 -9999.0 -9999.0 -9999.0 -9999.0 -9999.0 -9999.0 -9999.0 -9999.0 -9999.0 -9999.0 -9999.0 -9999.0 -9999.0 -9999.0 -9999.0 -9999.0 -9999.0 -9999.0 -9999.0 -9999.0 -9999.0 -9999.0 -9999.0 -9999.0 -9999.0 -9999.0 -9999.0 -9999.0 -9999.0 -9999.0 -9999.0 -9999.0 -9999.0 -9999.0 -9999.0 -9999.0 -9999.0 -9999.0 -9999.0 -9999.0 -9999.0 -9999.0 -9999.0 -9999.0 -9999.0 -9999.0 -9999.0 -9999.0 -9999.0 -9999.0 -9999.0 -9999.0 -9999.0 -9999.0 -9999.0 -9999.0 -9999.0 -9999.0 -9999.0 -9999.0 -9999.0 -9999.0 -9999.0 -9999.0 -9999.0 -9999.0 -9999.0 -9999.0 -9999.0 -9999.0 -9999.0 -9999.0 -9999.0 -9999.0 -9999.0 -9999.0 -9999.0 -9999.0 -9999.0 -9999.0 -9999.0 -9999.0 -9999.0 -9999.0 -9999.0 -9999.0 -9999.0 -9999.0 -9999.0 -9999.0 -9999.0 -9999.0 -9999.0 -9999.0 -9999.0 -9999.0 -9999.0 -9999.0 -9999.0 -9999.0 -9999.0 -9999.0 -9999.0 -9999.0 -9999.0 -9999.0 -9999.0 -9999.0 -9999.0 -9999.0 -9999.0 -9999.0 -9999.0 -9999.0 -9999.0 -9999.0 -9999.0 -9999.0 -9999.0 -9999.0 -9999.0 -9999.0 -9999.0 -9999.0 -9999.0 -9999.0 -9999.0 -9999.0 -9999.0 -9999.0 -9999.0 -9999.0 -9999.0 -9999.0 -9999.0 -9999.0 -9999.0 -9999.0 -9999.0 -9999.0 -9999.0 -9999.0 -9999.0 -9999.0 -9999.0 -9999.0 -9999.0 -9999.0 -9999.0 -9999.0 -9999.0 -9999.0 -9999.0 -9999.0 -9999.0 -9999.0 -9999.0 -9999.0 -9999.0 -9999.0 -9999.0 -9999.0 -9999.0 -9999.0 -9999.0 -9999.0 -9999.0 -9999.0 -9999.0 -9999.0 -9999.0 -9999.0 -9999.0 -9999.0 -9999.0 -9999.0 -9999.0 -9999.0 -9999.0 -9999.0 -9999.0 -9999.0 -9999.0 -9999.0 -9999.0 -9999.0 -9999.0 -9999.0 -9999.0 -9999.0 -9999.0 -9999.0 -9999.0 -9999.0 -9999.0 -9999.0 -9999.0 -9999.0 -9999.0 -9999.0 -9999.0 -9999.0 -9999.0 -9999.0 -9999.0 -9999.0 -9999.0 -9999.0 -9999.0 -9999.0 -9999.0 -9999.0 -9999.0 -9999.0 -9999.0 -9999.0 -9999.0 -9999.0 -9999.0 -9999.0 -9999.0 -9999.0 -9999.0 -9999.0 -9999.0 -9999.0 -9999.0 -9999.0 -9999.0 -9999.0 -9999.0 -9999.0 -9999.0 -9999.0 -9999.0 -9999.0 -9999.0 -9999.0 -9999.0 -9999.0 -9999.0 -9999.0 -9999.0 -9999.0 -9999.0 -9999.0 -9999.0 -9999.0 -9999.0 -9999.0 -9999.0 -9999.0 -9999.0 -9999.0 -9999.0 -9999.0 -9999.0 -9999.0 -9999.0 -9999.0 -9999.0 -9999.0 -9999.0 -9999.0 -9999.0 -9999.0 -9999.0 -9999.0 -9999.0 -9999.0 -9999.0 -9999.0 -9999.0 -9999.0 -9999.0 -9999.0 -9999.0 -9999.0 -9999.0 -9999.0 -9999.0 -9999.0 -9999.0 -9999.0 -9999.0 -9999.0 -9999.0 -9999.0 -9999.0 -9999.0 -9999.0 -9999.0 -9999.0 -9999.0 -9999.0 -9999.0 -9999.0 -9999.0 -9999.0 -9999.0 -9999.0 -9999.0 -9999.0 -9999.0 -9999.0 -9999.0 -9999.0 -9999.0 -9999.0 -9999.0 -9999.0 -9999.0 -9999.0 -9999.0 -9999.0 -9999.0 -9999.0 -9999.0 -9999.0 -9999.0 -9999.0 -9999.0 -9999.0 -9999.0 -9999.0 -9999.0 -9999.0 -9999.0 -9999.0 -9999.0 -9999.0 -9999.0 -9999.0 -9999.0 -9999.0 -9999.0 -9999.0 -9999.0 -9999.0 -9999.0 -9999.0 -9999.0 -9999.0 -9999.0 -9999.0 -9999.0 -9999.0 -9999.0 -9999.0 -9999.0 -9999.0 -9999.0 -9999.0 -9999.0 -9999.0 -9999.0 -9999.0 -9999.0 -9999.0 -9999.0 -9999.0 -9999.0 -9999.0 -9999.0 -9999.0 -9999.0 -9999.0 -9999.0 -9999.0 -9999.0 -9999.0 -9999.0 -9999.0 -9999.0 -9999.0 -9999.0 -9999.0 -9999.0 -9999.0 -9999.0 -9999.0 -9999.0 -9999.0 -9999.0 -9999.0 -9999.0 -9999.0 -9999.0 -9999.0 -9999.0 -9999.0 -9999.0 -9999.0 -9999.0 -9999.0 -9999.0 -9999.0 -9999.0 -9999.0 -9999.0 -9999.0 -9999.0 -9999.0 -9999.0 -9999.0 -9999.0 -9999.0 -9999.0 -9999.0 -9999.0 -9999.0 -9999.0 -9999.0 -9999.0 -9999.0 -9999.0 -9999.0 -9999.0 -9999.0 -9999.0 -9999.0 -9999.0 -9999.0 -9999.0 -9999.0 -9999.0 -9999.0 -9999.0 -9999.0 -9999.0 -9999.0 -9999.0 -9999.0 -9999.0 -9999.0 -9999.0 -9999.0 -9999.0 -9999.0 -9999.0 -9999.0 -9999.0 -9999.0 -9999.0 -9999.0 -9999.0 -9999.0 -9999.0 -9999.0 -9999.0 -9999.0 -9999.0 -9999.0 -9999.0 -9999.0 -9999.0 -9999.0 -9999.0 -9999.0 -9999.0 -9999.0 -9999.0 -9999.0 -9999.0 -9999.0 -9999.0 -9999.0 -9999.0 -9999.0 -9999.0 -9999.0 -9999.0 -9999.0 -9999.0 -9999.0 -9999.0 -9999.0 -9999.0 -9999.0 -9999.0 -9999.0 -9999.0 -9999.0 -9999.0 -9999.0 -9999.0 -9999.0 -9999.0 -9999.0 -9999.0 -9999.0 -9999.0 -9999.0 -9999.0 -9999.0 -9999.0 -9999.0 -9999.0 -9999.0 -9999.0 -9999.0 -9999.0 -9999.0 -9999.0 -9999.0 -9999.0 -9999.0 -9999.0 -9999.0 -9999.0 -9999.0 -9999.0 -9999.0 -9999.0 -9999.0 -9999.0 -9999.0 -9999.0 -9999.0 -9999.0 -9999.0 -9999.0 -9999.0 -9999.0 -9999.0 -9999.0 -9999.0 -9999.0 -9999.0 -9999.0 -9999.0 -9999.0 -9999.0 -9999.0 -9999.0 -9999.0 -9999.0 -9999.0 -9999.0 -9999.0 -9999.0 -9999.0 -9999.0 -9999.0 -9999.0 -9999.0 -9999.0 -9999.0 -9999.0 -9999.0 -9999.0 -9999.0 -9999.0 -9999.0 -9999.0 -9999.0 -9999.0 -9999.0 -9999.0 -9999.0 -9999.0 -9999.0 -9999.0 -9999.0 -9999.0 -9999.0 -9999.0 -9999.0 -9999.0 -9999.0 -9999.0 -9999.0 -9999.0 -9999.0 -9999.0 -9999.0 -9999.0 -9999.0 -9999.0 -9999.0 -9999.0 -9999.0 -9999.0 -9999.0 -9999.0 -9999.0 -9999.0 -9999.0 -9999.0 -9999.0 -9999.0 -9999.0 -9999.0 -9999.0 -9999.0 -9999.0 -9999.0 -9999.0 -9999.0 -9999.0 -9999.0 -9999.0 -9999.0 -9999.0 -9999.0 -9999.0 -9999.0 -9999.0 -9999.0 -9999.0 -9999.0 -9999.0 -9999.0 -9999.0 -9999.0 -9999.0 -9999.0 -9999.0 -9999.0 -9999.0 -9999.0 -9999.0 -9999.0 -9999.0 -9999.0 -9999.0 -9999.0 -9999.0 -9999.0 -9999.0 -9999.0 -9999.0 -9999.0 -9999.0 -9999.0 -9999.0 -9999.0 -9999.0 -9999.0 -9999.0 -9999.0 -9999.0 -9999.0 -9999.0 -9999.0 -9999.0 -9999.0 -9999.0 -9999.0 -9999.0 -9999.0 -9999.0 -9999.0 -9999.0 -9999.0 -9999.0 -9999.0 -9999.0 -9999.0 -9999.0 -9999.0 -9999.0 -9999.0 -9999.0 -9999.0 -9999.0 -9999.0 -9999.0 -9999.0 -9999.0 -9999.0 -9999.0 -9999.0 -9999.0 -9999.0 -9999.0 -9999.0 -9999.0 -9999.0 -9999.0 -9999.0 -9999.0 -9999.0 -9999.0 -9999.0 -9999.0 -9999.0 -9999.0 -9999.0 -9999.0 -9999.0 -9999.0 -9999.0 -9999.0 -9999.0 -9999.0 -9999.0 -9999.0 -9999.0 -9999.0 -9999.0 -9999.0 -9999.0 -9999.0 -9999.0 -9999.0 -9999.0 -9999.0 -9999.0 -9999.0 -9999.0 -9999.0 -9999.0 -9999.0 -9999.0 -9999.0 -9999.0 -9999.0 -9999.0 -9999.0 -9999.0 -9999.0 -9999.0 -9999.0 -9999.0 -9999.0 -9999.0 -9999.0 -9999.0 -9999.0 -9999.0 -9999.0 -9999.0 -9999.0 -9999.0 -9999.0 -9999.0 -9999.0 -9999.0 -9999.0 -9999.0 -9999.0 -9999.0 -9999.0 -9999.0 -9999.0 -9999.0 -9999.0 -9999.0 -9999.0 -9999.0 -9999.0 -9999.0 -9999.0 -9999.0 -9999.0 -9999.0 -9999.0 -9999.0 -9999.0 -9999.0 -9999.0 -9999.0 -9999.0 -9999.0 -9999.0 -9999.0 -9999.0 -9999.0 -9999.0 -9999.0 -9999.0 -9999.0 -9999.0 -9999.0 -9999.0 -9999.0 -9999.0 -9999.0 -9999.0 -9999.0 -9999.0 -9999.0 -9999.0 -9999.0 -9999.0 -9999.0 -9999.0 -9999.0 -9999.0 -9999.0 -9999.0 -9999.0 -9999.0 -9999.0 -9999.0 -9999.0 -9999.0 -9999.0 -9999.0 -9999.0 -9999.0 -9999.0 -9999.0 -9999.0 -9999.0 -9999.0 -9999.0 -9999.0 -9999.0 -9999.0 -9999.0 -9999.0 -9999.0 -9999.0 -9999.0 -9999.0 -9999.0 -9999.0 -9999.0 -9999.0 -9999.0 -9999.0 -9999.0 -9999.0 -9999.0 -9999.0 -9999.0 -9999.0 -9999.0 -9999.0 -9999.0 -9999.0 -9999.0 -9999.0 -9999.0 -9999.0 -9999.0 -9999.0 -9999.0 -9999.0 -9999.0 -9999.0 -9999.0 -9999.0 -9999.0 -9999.0 -9999.0 -9999.0 -9999.0 -9999.0 -9999.0 -9999.0 -9999.0 -9999.0 -9999.0 -9999.0 -9999.0 -9999.0 -9999.0 -9999.0 -9999.0 -9999.0 -9999.0 -9999.0 -9999.0 -9999.0 -9999.0 -9999.0 -9999.0 -9999.0 -9999.0 -9999.0 -9999.0 -9999.0 -9999.0 -9999.0 -9999.0 -9999.0 -9999.0 -9999.0 -9999.0 -9999.0 -9999.0 -9999.0 -9999.0 -9999.0 -9999.0 -9999.0 -9999.0 -9999.0 -9999.0 -9999.0 -9999.0 -9999.0 -9999.0 -9999.0 -9999.0 -9999.0 -9999.0 -9999.0 -9999.0 -9999.0 -9999.0 -9999.0 -9999.0 -9999.0 -9999.0 -9999.0 -9999.0 -9999.0 -9999.0 -9999.0 -9999.0 -9999.0 -9999.0 -9999.0 -9999.0 -9999.0 -9999.0 -9999.0 -9999.0 -9999.0 -9999.0 -9999.0 -9999.0 -9999.0 -9999.0 -9999.0 -9999.0 -9999.0 -9999.0 -9999.0 -9999.0 -9999.0 -9999.0 -9999.0 -9999.0 -9999.0 -9999.0 -9999.0 -9999.0 -9999.0 -9999.0 -9999.0 -9999.0 -9999.0 -9999.0 -9999.0 -9999.0 -9999.0 -9999.0 -9999.0 -9999.0 -9999.0 -9999.0 -9999.0 -9999.0 -9999.0 -9999.0 -9999.0 -9999.0 -9999.0 -9999.0 -9999.0 -9999.0 -9999.0 -9999.0 -9999.0 -9999.0 -9999.0 -9999.0 -9999.0 -9999.0 -9999.0 -9999.0 -9999.0 -9999.0 -9999.0 -9999.0 -9999.0 -9999.0 -9999.0 -9999.0 -9999.0 -9999.0 -9999.0 -9999.0 -9999.0 -9999.0 -9999.0 -9999.0 -9999.0 -9999.0 -9999.0 -9999.0 -9999.0 -9999.0 -9999.0 -9999.0 -9999.0 -9999.0 -9999.0 -9999.0 -9999.0 -9999.0 -9999.0 -9999.0 -9999.0 -9999.0 -9999.0 -9999.0 -9999.0 -9999.0 -9999.0 -9999.0 -9999.0 -9999.0 -9999.0 -9999.0 -9999.0 -9999.0 -9999.0 -9999.0 -9999.0 -9999.0 -9999.0 -9999.0 -9999.0 -9999.0 -9999.0 -9999.0 -9999.0 -9999.0 -9999.0 -9999.0 -9999.0 -9999.0 -9999.0 -9999.0 -9999.0 -9999.0 -9999.0 -9999.0 -9999.0 -9999.0 -9999.0 -9999.0 -9999.0 -9999.0 -9999.0 -9999.0 -9999.0 -9999.0 -9999.0 -9999.0 -9999.0 -9999.0 -9999.0 -9999.0 -9999.0 -9999.0 -9999.0 -9999.0 -9999.0 -9999.0 -9999.0 -9999.0 -9999.0 -9999.0 -9999.0 -9999.0 -9999.0 -9999.0 -9999.0 -9999.0 -9999.0 -9999.0 -9999.0 -9999.0 -9999.0 -9999.0 -9999.0 -9999.0 -9999.0 -9999.0 -9999.0 -9999.0 -9999.0 -9999.0 -9999.0 -9999.0 -9999.0 -9999.0 -9999.0 -9999.0 -9999.0 -9999.0 -9999.0 -9999.0 -9999.0 -9999.0 -9999.0 -9999.0 -9999.0 -9999.0 -9999.0 -9999.0 -9999.0 -9999.0 -9999.0 -9999.0 -9999.0 -9999.0 -9999.0 -9999.0 -9999.0 -9999.0 -9999.0 -9999.0 -9999.0 -9999.0 -9999.0 -9999.0 -9999.0 -9999.0 -9999.0 -9999.0 -9999.0 -9999.0 -9999.0 -9999.0 -9999.0 -9999.0 -9999.0 -9999.0 -9999.0 -9999.0 -9999.0 -9999.0 -9999.0 -9999.0 -9999.0 -9999.0 -9999.0 -9999.0 -9999.0 -9999.0 -9999.0 -9999.0 -9999.0 -9999.0 -9999.0 -9999.0 -9999.0 -9999.0 -9999.0 -9999.0 -9999.0 -9999.0 -9999.0 -9999.0 -9999.0 -9999.0 -9999.0 -9999.0 -9999.0 -9999.0 -9999.0 -9999.0 -9999.0 -9999.0 -9999.0 -9999.0 -9999.0 -9999.0 -9999.0 -9999.0 -9999.0 -9999.0 -9999.0 -9999.0 -9999.0 -9999.0 -9999.0 -9999.0 -9999.0 -9999.0 -9999.0 -9999.0 -9999.0 -9999.0 -9999.0 -9999.0 -9999.0 -9999.0 -9999.0 -9999.0 -9999.0 -9999.0 -9999.0 -9999.0 -9999.0 -9999.0 -9999.0 -9999.0 -9999.0 -9999.0 -9999.0 -9999.0 -9999.0 -9999.0 -9999.0 -9999.0 -9999.0 -9999.0 -9999.0 -9999.0 -9999.0 -9999.0 -9999.0 -9999.0 -9999.0 -9999.0 -9999.0 -9999.0 -9999.0 -9999.0 -9999.0 -9999.0 -9999.0 -9999.0 -9999.0 -9999.0 -9999.0 -9999.0 -9999.0 -9999.0 -9999.0 -9999.0 -9999.0 -9999.0 -9999.0 -9999.0 -9999.0 -9999.0 -9999.0 -9999.0 -9999.0 -9999.0 -9999.0 -9999.0 -9999.0 -9999.0 -9999.0 -9999.0 -9999.0 -9999.0 -9999.0 -9999.0 -9999.0 -9999.0 -9999.0 -9999.0 -9999.0 -9999.0 -9999.0 -9999.0 -9999.0 -9999.0 -9999.0 -9999.0 -9999.0 -9999.0 -9999.0 -9999.0 -9999.0 -9999.0 -9999.0 -9999.0 -9999.0 -9999.0 -9999.0 -9999.0 -9999.0 -9999.0 -9999.0 -9999.0 -9999.0 -9999.0 -9999.0 -9999.0 -9999.0 -9999.0 -9999.0 -9999.0 -9999.0 -9999.0 -9999.0 -9999.0 -9999.0 -9999.0 -9999.0 -9999.0 -9999.0 -9999.0 -9999.0 -9999.0 -9999.0 -9999.0 -9999.0 -9999.0 -9999.0 -9999.0 -9999.0 -9999.0 -9999.0 -9999.0 -9999.0 -9999.0 -9999.0 -9999.0 -9999.0 -9999.0 -9999.0 -9999.0 -9999.0 -9999.0 -9999.0 -9999.0 -9999.0 -9999.0 -9999.0 -9999.0 -9999.0 -9999.0 -9999.0 -9999.0 -9999.0 -9999.0 -9999.0 -9999.0 -9999.0 -9999.0 -9999.0 -9999.0 -9999.0 -9999.0 -9999.0 -9999.0 -9999.0 -9999.0 -9999.0 -9999.0 -9999.0 -9999.0 -9999.0 -9999.0 -9999.0 -9999.0 -9999.0 -9999.0 -9999.0 -9999.0 -9999.0 -9999.0 -9999.0 -9999.0 -9999.0 -9999.0 -9999.0 -9999.0 -9999.0 -9999.0 -9999.0 -9999.0 -9999.0 -9999.0 -9999.0 -9999.0 -9999.0 -9999.0 -9999.0 -9999.0 -9999.0 -9999.0 -9999.0 -9999.0 -9999.0 -9999.0 -9999.0 -9999.0 -9999.0 -9999.0 -9999.0 -9999.0 -9999.0 -9999.0 -9999.0 -9999.0 -9999.0 -9999.0 -9999.0 -9999.0 -9999.0 -9999.0 -9999.0 -9999.0 -9999.0 -9999.0 -9999.0 -9999.0 -9999.0 -9999.0 -9999.0 -9999.0 -9999.0 -9999.0 -9999.0 -9999.0 -9999.0 -9999.0 -9999.0 -9999.0 -9999.0 -9999.0 -9999.0 -9999.0 -9999.0 -9999.0 -9999.0 -9999.0 -9999.0 -9999.0 -9999.0 -9999.0 -9999.0 -9999.0 -9999.0 -9999.0 -9999.0 -9999.0 -9999.0 -9999.0 -9999.0 -9999.0 -9999.0 -9999.0 -9999.0 -9999.0 -9999.0 -9999.0 -9999.0 -9999.0 -9999.0 -9999.0 -9999.0 -9999.0 -9999.0 -9999.0 -9999.0 -9999.0 -9999.0 -9999.0 -9999.0 -9999.0
-9999.0 -9999.0 -9999.0 -9999.0 -9999.0 -9999.0 -9999.0 -9999.0 -9999.0 -9999.0 -9999.0 -9999.0 -9999.0 -9999.0 -9999.0 -9999.0 -9999.0 -9999.0 -9999.0 -9999.0 -9999.0 -9999.0 -9999.0 -9999.0 -9999.0 -9999.0 -9999.0 -9999.0 -9999.0 -9999.0 -9999.0 -9999.0 -9999.0 -9999.0 -9999.0 -9999.0 -9999.0 -9999.0 -9999.0 -9999.0 -9999.0 -9999.0 -9999.0 -9999.0 -9999.0 -9999.0 -9999.0 -9999.0 -9999.0 -9999.0 -9999.0 -9999.0 -9999.0 -9999.0 -9999.0 -9999.0 -9999.0 -9999.0 -9999.0 -9999.0 -9999.0 -9999.0 -9999.0 -9999.0 -9999.0 -9999.0 -9999.0 -9999.0 -9999.0 -9999.0 -9999.0 -9999.0 -9999.0 -9999.0 -9999.0 -9999.0 -9999.0 -9999.0 -9999.0 -9999.0 -9999.0 -9999.0 -9999.0 -9999.0 -9999.0 -9999.0 -9999.0 -9999.0 -9999.0 -9999.0 -9999.0 -9999.0 -9999.0 -9999.0 -9999.0 -9999.0 -9999.0 -9999.0 -9999.0 -9999.0 -9999.0 -9999.0 -9999.0 -9999.0 -9999.0 -9999.0 -9999.0 -9999.0 -9999.0 -9999.0 -9999.0 -9999.0 -9999.0 -9999.0 -9999.0 -9999.0 -9999.0 -9999.0 -9999.0 -9999.0 -9999.0 -9999.0 -9999.0 -9999.0 -9999.0 -9999.0 -9999.0 -9999.0 -9999.0 -9999.0 -9999.0 -9999.0 -9999.0 -9999.0 -9999.0 -9999.0 -9999.0 -9999.0 -9999.0 -9999.0 -9999.0 -9999.0 -9999.0 -9999.0 -9999.0 -9999.0 -9999.0 -9999.0 -9999.0 -9999.0 -9999.0 -9999.0 -9999.0 -9999.0 -9999.0 -9999.0 -9999.0 -9999.0 -9999.0 -9999.0 -9999.0 -9999.0 -9999.0 -9999.0 -9999.0 -9999.0 -9999.0 -9999.0 -9999.0 -9999.0 -9999.0 -9999.0 -9999.0 -9999.0 -9999.0 -9999.0 -9999.0 -9999.0 -9999.0 -9999.0 -9999.0 -9999.0 -9999.0 -9999.0 -9999.0 -9999.0 -9999.0 -9999.0 -9999.0 -9999.0 -9999.0 -9999.0 -9999.0 -9999.0 -9999.0 -9999.0 -9999.0 -9999.0 -9999.0 -9999.0 -9999.0 -9999.0 -9999.0 -9999.0 -9999.0 -9999.0 -9999.0 -9999.0 -9999.0 -9999.0 -9999.0 -9999.0 -9999.0 -9999.0 -9999.0 -9999.0 -9999.0 -9999.0 -9999.0 -9999.0 -9999.0 -9999.0 -9999.0 -9999.0 -9999.0 -9999.0 -9999.0 -9999.0 -9999.0 -9999.0 -9999.0 -9999.0 -9999.0 -9999.0 -9999.0 -9999.0 -9999.0 -9999.0 -9999.0 -9999.0 -9999.0 -9999.0 -9999.0 -9999.0 -9999.0 -9999.0 -9999.0 -9999.0 -9999.0 -9999.0 -9999.0 -9999.0 -9999.0 -9999.0 -9999.0 -9999.0 -9999.0 -9999.0 -9999.0 -9999.0 -9999.0 -9999.0 -9999.0 -9999.0 -9999.0 -9999.0 -9999.0 -9999.0 -9999.0 -9999.0 -9999.0 -9999.0 -9999.0 -9999.0 -9999.0 -9999.0 -9999.0 -9999.0 -9999.0 -9999.0 -9999.0 -9999.0 -9999.0 -9999.0 -9999.0 -9999.0 -9999.0 -9999.0 -9999.0 -9999.0 -9999.0 -9999.0 -9999.0 -9999.0 -9999.0 -9999.0 -9999.0 -9999.0 -9999.0 -9999.0 -9999.0 -9999.0 -9999.0 -9999.0 -9999.0 -9999.0 -9999.0 -9999.0 -9999.0 -9999.0 -9999.0 -9999.0 -9999.0 -9999.0 -9999.0 -9999.0 -9999.0 -9999.0 -9999.0 -9999.0 -9999.0 -9999.0 -9999.0 -9999.0 -9999.0 -9999.0 -9999.0 -9999.0 -9999.0 -9999.0 -9999.0 -9999.0 -9999.0 -9999.0 -9999.0 -9999.0 -9999.0 -9999.0 -9999.0 -9999.0 -9999.0 -9999.0 -9999.0 -9999.0 -9999.0 -9999.0 -9999.0 -9999.0 -9999.0 -9999.0 -9999.0 -9999.0 -9999.0 -9999.0 -9999.0 -9999.0 -9999.0 -9999.0 -9999.0 -9999.0 -9999.0 -9999.0 -9999.0 -9999.0 -9999.0 -9999.0 -9999.0 -9999.0 -9999.0 -9999.0 -9999.0 -9999.0 -9999.0 -9999.0 -9999.0 -9999.0 -9999.0 -9999.0 -9999.0 -9999.0 -9999.0 -9999.0 -9999.0 -9999.0 -9999.0 -9999.0 -9999.0 -9999.0 -9999.0 -9999.0 -9999.0 -9999.0 -9999.0 -9999.0 -9999.0 -9999.0 -9999.0 -9999.0 -9999.0 -9999.0 -9999.0 -9999.0 -9999.0 -9999.0 -9999.0 -9999.0 -9999.0 -9999.0 -9999.0 -9999.0 -9999.0 -9999.0 -9999.0 -9999.0 -9999.0 -9999.0 -9999.0 -9999.0 -9999.0 -9999.0 -9999.0 -9999.0 -9999.0 -9999.0 -9999.0 -9999.0 -9999.0 -9999.0 -9999.0 -9999.0 -9999.0 -9999.0 -9999.0 -9999.0 -9999.0 -9999.0 -9999.0 -9999.0 -9999.0 -9999.0 -9999.0 -9999.0 -9999.0 -9999.0 -9999.0 -9999.0 -9999.0 -9999.0 -9999.0 -9999.0 -9999.0 -9999.0 -9999.0 -9999.0 -9999.0 -9999.0 -9999.0 -9999.0 -9999.0 -9999.0 -9999.0 -9999.0 -9999.0 -9999.0 -9999.0 -9999.0 -9999.0 -9999.0 -9999.0 -9999.0 -9999.0 -9999.0 -9999.0 -9999.0 -9999.0 -9999.0 -9999.0 -9999.0 -9999.0 -9999.0 -9999.0 -9999.0 -9999.0 -9999.0 -9999.0 -9999.0 -9999.0 -9999.0 -9999.0 -9999.0 -9999.0 -9999.0 -9999.0 -9999.0 -9999.0 -9999.0 -9999.0 -9999.0 -9999.0 -9999.0 -9999.0 -9999.0 -9999.0 -9999.0 -9999.0 -9999.0 -9999.0 -9999.0 -9999.0 -9999.0 -9999.0 -9999.0 -9999.0 -9999.0 -9999.0 -9999.0 -9999.0 -9999.0 -9999.0 -9999.0 -9999.0 -9999.0 -9999.0 -9999.0 -9999.0 -9999.0 -9999.0 -9999.0 -9999.0 -9999.0 -9999.0 -9999.0 -9999.0 -9999.0 -9999.0 -9999.0 -9999.0 -9999.0 -9999.0 -9999.0 -9999.0 -9999.0 -9999.0 -9999.0 -9999.0 -9999.0 -9999.0 -9999.0 -9999.0 -9999.0 -9999.0 -9999.0 -9999.0 -9999.0 -9999.0 -9999.0 -9999.0 -9999.0 -9999.0 -9999.0 -9999.0 -9999.0 -9999.0 -9999.0 -9999.0 -9999.0 -9999.0 -9999.0 -9999.0 -9999.0 -9999.0 -9999.0 -9999.0 -9999.0 -9999.0 -9999.0 -9999.0 -9999.0 -9999.0 -9999.0 -9999.0 -9999.0 -9999.0 -9999.0 -9999.0 -9999.0 -9999.0 -9999.0 -9999.0 -9999.0 -9999.0 -9999.0 -9999.0 -9999.0 -9999.0 -9999.0 -9999.0 -9999.0 -9999.0 -9999.0 -9999.0 -9999.0 -9999.0 -9999.0 -9999.0 -9999.0 -9999.0 -9999.0 -9999.0 -9999.0 -9999.0 -9999.0 -9999.0 -9999.0 -9999.0 -9999.0 -9999.0 -9999.0 -9999.0 -9999.0 -9999.0 -9999.0 -9999.0 -9999.0 -9999.0 -9999.0 -9999.0 -9999.0 -9999.0 -9999.0 -9999.0 -9999.0 -9999.0 -9999.0 -9999.0 -9999.0 -9999.0 -9999.0 -9999.0 -9999.0 -9999.0 -9999.0 -9999.0 -9999.0 -9999.0 -9999.0 -9999.0 -9999.0 -9999.0 -9999.0 -9999.0 -9999.0 -9999.0 -9999.0 -9999.0 -9999.0 -9999.0 -9999.0 -9999.0 -9999.0 -9999.0 -9999.0 -9999.0 -9999.0 -9999.0 -9999.0 -9999.0 -9999.0 -9999.0 -9999.0 -9999.0 -9999.0 -9999.0 -9999.0 -9999.0 -9999.0 -9999.0 -9999.0 -9999.0 -9999.0 -9999.0 -9999.0 -9999.0 -9999.0 -9999.0 -9999.0 -9999.0 -9999.0 -9999.0 -9999.0 -9999.0 -9999.0 -9999.0 -9999.0 -9999.0 -9999.0 -9999.0 -9999.0 -9999.0 -9999.0 -9999.0 -9999.0 -9999.0 -9999.0 -9999.0 -9999.0 -9999.0 -9999.0 -9999.0 -9999.0 -9999.0 -9999.0 -9999.0 -9999.0 -9999.0 -9999.0 -9999.0 -9999.0 -9999.0 -9999.0 -9999.0 -9999.0 -9999.0 -9999.0 -9999.0 -9999.0 -9999.0 -9999.0 -9999.0 -9999.0 -9999.0 -9999.0 -9999.0 -9999.0 -9999.0 -9999.0 -9999.0 -9999.0 -9999.0 -9999.0 -9999.0 -9999.0 -9999.0 -9999.0 -9999.0 -9999.0 -9999.0 -9999.0 -9999.0 -9999.0 -9999.0 -9999.0 -9999.0 -9999.0 -9999.0 -9999.0 -9999.0 -9999.0 -9999.0 -9999.0 -9999.0 -9999.0 -9999.0 -9999.0 -9999.0 -9999.0 -9999.0 -9999.0 -9999.0 -9999.0 -9999.0 -9999.0 -9999.0 -9999.0 -9999.0 -9999.0 -9999.0 -9999.0 -9999.0 -9999.0 -9999.0 -9999.0 -9999.0 -9999.0 -9999.0 -9999.0 -9999.0 -9999.0 -9999.0 -9999.0 -9999.0 -9999.0 -9999.0 -9999.0 -9999.0 -9999.0 -9999.0 -9999.0 -9999.0 -9999.0 -9999.0 -9999.0 -9999.0 -9999.0 -9999.0 -9999.0 -9999.0 -9999.0 -9999.0 -9999.0 -9999.0 -9999.0 -9999.0 -9999.0 -9999.0 -9999.0 -9999.0 -9999.0 -9999.0 -9999.0 -9999.0 -9999.0 -9999.0 -9999.0 -9999.0 -9999.0 -9999.0 -9999.0 -9999.0 -9999.0 -9999.0 -9999.0 -9999.0 -9999.0 -9999.0 -9999.0 -9999.0 -9999.0 -9999.0 -9999.0 -9999.0 -9999.0 -9999.0 -9999.0 -9999.0 -9999.0 -9999.0 -9999.0 -9999.0 -9999.0 -9999.0 -9999.0 -9999.0 -9999.0 -9999.0 -9999.0 -9999.0 -9999.0 -9999.0 -9999.0 -9999.0 -9999.0 -9999.0 -9999.0 -9999.0 -9999.0 -9999.0 -9999.0 -9999.0 -9999.0 -9999.0 -9999.0 -9999.0 -9999.0 -9999.0 -9999.0 -9999.0 -9999.0 -9999.0 -9999.0 -9999.0 -9999.0 -9999.0 -9999.0 -9999.0 -9999.0 -9999.0 -9999.0 -9999.0 -9999.0 -9999.0 -9999.0 -9999.0 -9999.0 -9999.0 -9999.0 -9999.0 -9999.0 -9999.0 -9999.0 -9999.0 -9999.0 -9999.0 -9999.0 -9999.0 -9999.0 -9999.0 -9999.0 -9999.0 -9999.0 -9999.0 -9999.0 -9999.0 -9999.0 -9999.0 -9999.0 -9999.0 -9999.0 -9999.0 -9999.0 -9999.0 -9999.0 -9999.0 -9999.0 -9999.0 -9999.0 -9999.0 -9999.0 -9999.0 -9999.0 -9999.0 -9999.0 -9999.0 -9999.0 -9999.0 -9999.0 -9999.0 -9999.0 -9999.0 -9999.0 -9999.0 -9999.0 -9999.0 -9999.0 -9999.0 -9999.0 -9999.0 -9999.0 -9999.0 -9999.0 -9999.0 -9999.0 -9999.0 -9999.0 -9999.0 -9999.0 -9999.0 -9999.0 -9999.0 -9999.0 -9999.0 -9999.0 -9999.0 -9999.0 -9999.0 -9999.0 -9999.0 -9999.0 -9999.0 -9999.0 -9999.0 -9999.0 -9999.0 -9999.0 -9999.0 -9999.0 -9999.0 -9999.0 -9999.0 -9999.0 -9999.0 -9999.0 -9999.0 -9999.0 -9999.0 -9999.0 -9999.0 -9999.0 -9999.0 -9999.0 -9999.0 -9999.0 -9999.0 -9999.0 -9999.0 -9999.0 -9999.0 -9999.0 -9999.0 -9999.0 -9999.0 -9999.0 -9999.0 -9999.0 -9999.0 -9999.0 -9999.0 -9999.0 -9999.0 -9999.0 -9999.0 -9999.0 -9999.0 -9999.0 -9999.0 -9999.0 -9999.0 -9999.0 -9999.0 -9999.0 -9999.0 -9999.0 -9999.0 -9999.0 -9999.0 -9999.0 -9999.0 -9999.0 -9999.0 -9999.0 -9999.0 -9999.0 -9999.0 -9999.0 -9999.0 -9999.0 -9999.0 -9999.0 -9999.0 -9999.0 -9999.0 -9999.0 -9999.0 -9999.0 -9999.0 -9999.0 -9999.0 -9999.0 -9999.0 -9999.0 -9999.0 -9999.0 -9999.0 -9999.0 -9999.0 -9999.0 -9999.0 -9999.0 -9999.0 -9999.0 -9999.0 -9999.0 -9999.0 -9999.0 -9999.0 -9999.0 -9999.0 -9999.0 -9999.0 -9999.0 -9999.0 -9999.0 -9999.0 -9999.0 -9999.0 -9999.0 -9999.0 -9999.0 -9999.0 -9999.0 -9999.0 -9999.0 -9999.0 -9999.0 -9999.0 -9999.0 -9999.0 -9999.0 -9999.0 -9999.0 -9999.0 -9999.0 -9999.0 -9999.0 -9999.0 -9999.0 -9999.0 -9999.0 -9999.0 -9999.0 -9999.0 -9999.0 -9999.0 -9999.0 -9999.0 -9999.0 -9999.0 -9999.0 -9999.0 -9999.0 -9999.0 -9999.0 -9999.0 -9999.0 -9999.0 -9999.0 -9999.0 -9999.0 -9999.0 -9999.0 -9999.0 -9999.0 -9999.0 -9999.0 -9999.0 -9999.0 -9999.0 -9999.0 -9999.0 -9999.0 -9999.0 -9999.0 -9999.0 -9999.0 -9999.0 -9999.0 -9999.0 -9999.0 -9999.0 -9999.0 -9999.0 -9999.0 -9999.0 -9999.0 -9999.0 -9999.0 -9999.0 -9999.0 -9999.0 -9999.0 -9999.0 -9999.0 -9999.0 -9999.0 -9999.0 -9999.0 -9999.0 -9999.0 -9999.0 -9999.0 -9999.0 -9999.0 -9999.0 -9999.0 -9999.0 -9999.0 -9999.0 -9999.0 -9999.0 -9999.0 -9999.0 -9999.0 -9999.0 -9999.0 -9999.0 -9999.0 -9999.0 -9999.0 -9999.0 -9999.0 -9999.0 -9999.0 -9999.0 -9999.0 -9999.0 -9999.0 -9999.0 -9999.0 -9999.0 -9999.0 -9999.0 -9999.0 -9999.0 -9999.0 -9999.0 -9999.0 -9999.0 -9999.0 -9999.0 -9999.0 -9999.0 -9999.0 -9999.0 -9999.0 -9999.0 -9999.0 -9999.0 -9999.0 -9999.0 -9999.0 -9999.0 -9999.0 -9999.0 -9999.0 -9999.0 -9999.0 -9999.0 -9999.0 -9999.0 -9999.0 -9999.0 -9999.0 -9999.0 -9999.0 -9999.0 -9999.0 -9999.0 -9999.0 -9999.0 -9999.0 -9999.0 -9999.0 -9999.0 -9999.0 -9999.0 -9999.0 -9999.0 -9999.0 -9999.0 -9999.0 -9999.0 -9999.0 -9999.0 -9999.0 -9999.0 -9999.0 -9999.0 -9999.0 -9999.0 -9999.0 -9999.0 -9999.0 -9999.0 -9999.0 -9999.0 -9999.0 -9999.0 -9999.0 -9999.0 -9999.0 -9999.0 -9999.0 -9999.0 -9999.0 -9999.0 -9999.0 -9999.0 -9999.0 -9999.0 -9999.0 -9999.0 -9999.0 -9999.0 -9999.0 -9999.0 -9999.0 -9999.0 -9999.0 -9999.0 -9999.0 -9999.0 -9999.0 -9999.0 -9999.0 -9999.0 -9999.0 -9999.0 -9999.0 -9999.0 -9999.0 -9999.0 -9999.0 -9999.0 -9999.0 -9999.0 -9999.0 -9999.0 -9999.0 -9999.0 -9999.0 -9999.0 -9999.0 -9999.0 -9999.0 -9999.0 -9999.0 -9999.0 -9999.0 -9999.0 -9999.0 -9999.0 -9999.0 -9999.0 -9999.0 -9999.0 -9999.0 -9999.0 -9999.0 -9999.0 -9999.0 -9999.0 -9999.0 -9999.0 -9999.0 -9999.0 -9999.0 -9999.0 -9999.0 -9999.0 -9999.0 -9999.0 -9999.0 -9999.0 -9999.0 -9999.0 -9999.0 -9999.0 -9999.0 -9999.0 -9999.0 -9999.0 -9999.0 -9999.0 -9999.0 -9999.0 -9999.0 -9999.0 -9999.0 -9999.0 -9999.0 -9999.0 -9999.0 -9999.0 -9999.0 -9999.0 -9999.0 -9999.0 -9999.0 -9999.0 -9999.0 -9999.0 -9999.0 -9999.0 -9999.0 -9999.0 -9999.0 -9999.0 -9999.0 -9999.0 -9999.0 -9999.0 -9999.0 -9999.0 -9999.0 -9999.0 -9999.0 -9999.0 -9999.0 -9999.0 -9999.0 -9999.0 -9999.0 -9999.0 -9999.0 -9999.0 -9999.0 -9999.0 -9999.0 -9999.0 -9999.0 -9999.0 -9999.0 -9999.0 -9999.0 -9999.0 -9999.0 -9999.0 -9999.0 -9999.0 -9999.0 -9999.0 -9999.0 -9999.0 -9999.0 -9999.0 -9999.0 -9999.0 -9999.0 -9999.0 -9999.0 -9999.0 -9999.0 -9999.0 -9999.0 -9999.0 -9999.0 -9999.0 -9999.0 -9999.0 -9999.0 -9999.0 -9999.0 -9999.0 -9999.0 -9999.0 -9999.0 -9999.0 -9999.0 -9999.0 -9999.0 -9999.0 -9999.0 -9999.0 -9999.0 -9999.0 -9999.0 -9999.0 -9999.0 -9999.0 -9999.0 -9999.0 -9999.0 -9999.0 -9999.0 -9999.0 -9999.0 -9999.0 -9999.0 -9999.0 -9999.0 -9999.0 -9999.0 -9999.0 -9999.0 -9999.0 -9999.0 -9999.0 -9999.0 -9999.0 -9999.0 -9999.0 -9999.0 -9999.0 -9999.0 -9999.0 -9999.0 -9999.0 -9999.0 -9999.0 -9999.0 -9999.0 -9999.0 -9999.0 -9999.0 -9999.0 -9999.0 -9999.0 -9999.0 -9999.0 -9999.0 -9999.0 -9999.0 -9999.0 -9999.0 -9999.0 -9999.0 -9999.0 -9999.0 -9999.0 -9999.0 -9999.0 -9999.0 -9999.0 -9999.0 -9999.0 -9999.0 -9999.0 -9999.0 -9999.0 -9999.0 -9999.0 -9999.0 -9999.0 -9999.0 -9999.0 -9999.0 -9999.0 -9999.0 -9999.0 -9999.0 -9999.0 -9999.0 -9999.0 -9999.0 -9999.0 -9999.0 -9999.0 -9999.0 -9999.0 -9999.0 -9999.0 -9999.0 -9999.0 -9999.0 -9999.0 -9999.0 -9999.0 -9999.0 -9999.0 -9999.0 -9999.0 -9999.0 -9999.0 -9999.0 -9999.0 -9999.0 -9999.0 -9999.0 -9999.0 -9999.0 -9999.0 -9999.0 -9999.0 -9999.0 -9999.0 -9999.0 -9999.0 -9999.0 -9999.0 -9999.0 -9999.0 -9999.0 -9999.0 -9999.0 -9999.0 -9999.0 -9999.0 -9999.0 -9999.0 -9999.0 -9999.0 -9999.0 -9999.0 -9999.0 -9999.0 -9999.0 -9999.0 -9999.0 -9999.0 -9999.0 -9999.0 -9999.0 -9999.0 -9999.0 -9999.0 -9999.0 -9999.0 -9999.0 -9999.0 -9999.0 -9999.0 -9999.0 -9999.0 -9999.0 -9999.0 -9999.0 -9999.0 -9999.0 -9999.0 -9999.0 -9999.0 -9999.0 -9999.0 -9999.0 -9999.0 -9999.0 -9999.0 -9999.0 -9999.0 -9999.0 -9999.0 -9999.0 -9999.0 -9999.0 -9999.0 -9999.0 -9999.0 -9999.0 -9999.0 -9999.0 -9999.0 -9999.0 -9999.0 -9999.0 -9999.0 -9999.0 -9999.0 -9999.0 -9999.0 -9999.0 -9999.0 -9999.0 -9999.0 -9999.0 -9999.0 -9999.0 -9999.0 -9999.0 -9999.0 -9999.0 -9999.0 -9999.0 -9999.0 -9999.0 -9999.0 -9999.0 -9999.0 -9999.0 -9999.0 -9999.0 -9999.0 -9999.0 -9999.0 -9999.0 -9999.0 -9999.0 -9999.0 -9999.0 -9999.0 -9999.0 -9999.0 -9999.0 -9999.0 -9999.0 -9999.0 -9999.0 -9999.0 -9999.0 -9999.0 -9999.0 -9999.0 -9999.0 -9999.0 -9999.0 -9999.0 -9999.0 -9999.0 -9999.0 -9999.0 -9999.0 -9999.0 -9999.0 -9999.0 -9999.0 -9999.0 -9999.0 -9999.0 -9999.0 -9999.0 -9999.0 -9999.0 -9999.0 -9999.0 -9999.0 -9999.0 -9999.0 -9999.0 -9999.0 -9999.0 -9999.0 -9999.0 -9999.0 -9999.0 -9999.0 -9999.0 -9999.0 -9999.0 -9999.0 -9999.0 -9999.0 -9999.0 -9999.0 -9999.0 -9999.0 -9999.0 -9999.0 -9999.0 -9999.0 -9999.0 -9999.0 -9999.0 -9999.0 -9999.0 -9999.0 -9999.0 -9999.0 -9999.0 -9999.0 -9999.0 -9999.0 -9999.0 -9999.0 -9999.0 -9999.0 -9999.0 -9999.0 -9999.0 -9999.0 -9999.0 -9999.0 -9999.0 -9999.0 -9999.0 -9999.0 -9999.0 -9999.0 -9999.0 -9999.0 -9999.0 -9999.0 -9999.0 -9999.0 -9999.0 -9999.0 -9999.0 -9999.0 -9999.0 -9999.0 -9999.0 -9999.0 -9999.0 -9999.0 -9999.0 -9999.0 -9999.0 -9999.0 -9999.0 -9999.0 -9999.0 -9999.0 -9999.0 -9999.0 -9999.0 -9999.0 -9999.0 -9999.0 -9999.0 -9999.0 -9999.0 -9999.0 -9999.0 -9999.0 -9999.0 -9999.0 -9999.0 -9999.0 -9999.0 -9999.0 -9999.0 -9999.0 -9999.0 -9999.0 -9999.0 -9999.0 -9999.0 -9999.0 -9999.0 -9999.0 -9999.0 -9999.0 -9999.0 -9999.0 -9999.0 -9999.0 -9999.0 -9999.0 -9999.0 -9999.0 -9999.0 -9999.0 -9999.0 -9999.0 -9999.0 -9999.0 -9999.0 -9999.0 -9999.0 -9999.0 -9999.0 -9999.0 -9999.0 -9999.0 -9999.0 -9999.0 -9999.0 -9999.0 -9999.0 -9999.0 -9999.0 -9999.0 -9999.0 -9999.0 -9999.0 -9999.0 -9999.0 -9999.0 -9999.0 -9999.0 -9999.0 -9999.0 -9999.0 -9999.0 -9999.0 -9999.0 -9999.0 -9999.0 -9999.0 -9999.0 -9999.0 -9999.0 -9999.0 -9999.0 -9999.0 -9999.0 -9999.0 -9999.0 -9999.0 -9999.0 -9999.0 -9999.0 -9999.0 -9999.0 -9999.0 -9999.0 -9999.0 -9999.0 -9999.0 -9999.0 -9999.0 -9999.0 -9999.0 -9999.0 -9999.0 -9999.0 -9999.0 -9999.0 -9999.0 -9999.0 -9999.0 -9999.0 -9999.0 -9999.0 -9999.0 -9999.0 -9999.0 -9999.0 -9999.0 -9999.0 -9999.0 -9999.0 -9999.0 -9999.0 -9999.0 -9999.0 -9999.0 -9999.0 -9999.0 -9999.0 -9999.0 -9999.0 -9999.0 -9999.0 -9999.0 -9999.0 -9999.0 -9999.0 -9999.0 -9999.0 -9999.0 -9999.0 -9999.0 -9999.0 -9999.0 -9999.0 -9999.0 -9999.0 -9999.0 -9999.0 -9999.0 -9999.0 -9999.0 -9999.0 -9999.0 -9999.0 -9999.0 -9999.0 -9999.0 -9999.0 -9999.0 -9999.0 -9999.0 -9999.0 -9999.0 -9999.0 -9999.0 -9999.0 -9999.0 -9999.0 -9999.0 -9999.0 -9999.0 -9999.0 -9999.0 -9999.0 -9999.0 -9999.0 -9999.0 -9999.0 -9999.0 -9999.0 -9999.0 -9999.0 -9999.0 -9999.0 -9999.0 -9999.0 -9999.0 -9999.0 -9999.0 -9999.0 -9999.0 -9999.0 -9999.0 -9999.0 -9999.0 -9999.0 -9999.0 -9999.0 -9999.0 -9999.0 -9999.0 -9999.0 -9999.0 -9999.0 -9999.0 -9999.0 -9999.0 -9999.0 -9999.0 -9999.0 -9999.0 -9999.0 -9999.0 -9999.0 -9999.0 -9999.0 -9999.0 -9999.0 -9999.0 -9999.0 -9999.0 -9999.0 -9999.0 -9999.0 -9999.0 -9999.0 -9999.0 -9999.0 -9999.0 -9999.0 -9999.0 -9999.0 -9999.0 -9999.0 -9999.0 -9999.0 -9999.0 -9999.0 -9999.0 -9999.0 -9999.0 -9999.0 -9999.0 -9999.0 -9999.0 -9999.0 -9999.0 -9999.0 -9999.0 -9999.0 -9999.0 -9999.0 -9999.0 -9999.0 -9999.0 -9999.0 -9999.0 -9999.0 -9999.0 -9999.0 -9999.0 -9999.0 -9999.0 -9999.0 -9999.0 -9999.0 -9999.0 -9999.0 -9999.0 -9999.0 -9999.0 -9999.0 -9999.0 -9999.0 -9999.0 -9999.0 -9999.0 -9999.0 -9999.0 -9999.0 -9999.0 -9999.0 -9999.0 -9999.0 -9999.0 -9999.0 -9999.0 -9999.0 -9999.0 -9999.0 -9999.0 -9999.0 -9999.0 -9999.0 -9999.0 -9999.0 -9999.0 -9999.0 -9999.0 -9999.0 -9999.0 -9999.0 -9999.0 -9999.0 -9999.0 -9999.0 -9999.0 -9999.0 -9999.0 -9999.0 -9999.0 -9999.0 -9999.0 -9999.0 -9999.0 -9999.0 -9999.0 -9999.0 -9999.0 -9999.0 -9999.0 -9999.0 -9999.0 -9999.0 -9999.0 -9999.0 -9999.0 -9999.0 -9999.0 -9999.0 -9999.0 -9999.0 -9999.0 -9999.0 -9999.0 -9999.0 -9999.0 -9999.0 -9999.0 -9999.0 -9999.0 -9999.0 -9999.0 -9999.0 -9999.0 -9999.0 -9999.0 -9999.0 -9999.0 -9999.0 -9999.0 -9999.0 -9999.0 -9999.0 -9999.0 -9999.0 -9999.0 -9999.0 -9999.0 -9999.0 -9999.0 -9999.0 -9999.0 -9999.0 -9999.0 -9999.0 -9999.0 -9999.0 -9999.0 -9999.0 -9999.0 -9999.0 -9999.0 -9999.0 -9999.0 -9999.0 -9999.0 -9999.0 -9999.0 -9999.0 -9999.0 -9999.0 -9999.0 -9999.0 -9999.0 -9999.0 -9999.0 -9999.0 -9999.0 -9999.0 -9999.0 -9999.0 -9999.0 -9999.0 -9999.0 -9999.0 -9999.0 -9999.0 -9999.0 -9999.0 -9999.0 -9999.0 -9999.0 -9999.0 -9999.0 -9999.0 -9999.0 -9999.0 -9999.0 -9999.0 -9999.0 -9999.0 -9999.0 -9999.0 -9999.0 -9999.0 -9999.0 -9999.0 -9999.0 -9999.0 -9999.0 -9999.0 -9999.0 -9999.0 -9999.0 -9999.0 -9999.0 -9999.0 -9999.0 -9999.0 -9999.0 -9999.0 -9999.0 -9999.0 -9999.0 -9999.0 -9999.0 -9999.0 -9999.0 -9999.0 -9999.0 -9999.0 -9999.0 -9999.0 -9999.0 -9999.0 -9999.0 -9999.0 -9999.0 -9999.0 -9999.0 -9999.0 -9999.0 -9999.0 -9999.0 -9999.0 -9999.0 -9999.0 -9999.0 -9999.0 -9999.0 -9999.0 -9999.0 -9999.0 -9999.0 -9999.0 -9999.0 -9999.0 -9999.0 -9999.0 -9999.0 -9999.0 -9999.0 -9999.0 -9999.0 -9999.0 -9999.0 -9999.0 -9999.0 -9999.0 -9999.0 -9999.0 -9999.0 -9999.0 -9999.0 -9999.0 -9999.0 -9999.0 -9999.0 -9999.0 -9999.0 -9999.0 -9999.0 -9999.0 -9999.0 -9999.0 -9999.0 -9999.0 -9999.0 -9999.0 -9999.0 -9999.0 -9999.0 -9999.0 -9999.0 -9999.0 -9999.0 -9999.0 -9999.0 -9999.0 -9999.0 -9999.0 -9999.0 -9999.0 -9999.0 -9999.0 -9999.0 -9999.0 -9999.0 -9999.0 -9999.0 -9999.0 -9999.0 -9999.0 -9999.0 -9999.0 -9999.0 -9999.0 -9999.0 -9999.0 -9999.0 -9999.0 -9999.0 -9999.0 -9999.0 -9999.0 -9999.0 -9999.0 -9999.0 -9999.0 -9999.0 -9999.0 -9999.0 -9999.0 -9999.0 -9999.0 -9999.0 -9999.0 -9999.0 -9999.0 -9999.0 -9999.0 -9999.0 -9999.0 -9999.0 -9999.0 -9999.0 -9999.0 -9999.0 -9999.0 -9999.0 -9999.0 -9999.0 -9999.0 -9999.0 -9999.0 -9999.0 -9999.0 -9999.0 -9999.0 -9999.0 -9999.0 -9999.0 -9999.0 -9999.0 -9999.0 -9999.0 -9999.0 -9999.0 -9999.0 -9999.0 -9999.0 -9999.0 -9999.0 -9999.0 -9999.0 -9999.0 -9999.0 -9999.0 -9999.0 -9999.0 -9999.0 -9999.0 -9999.0 -9999.0 -9999.0 -9999.0 -9999.0 -9999.0 -9999.0 -9999.0 -9999.0 -9999.0 -9999.0 -9999.0 -9999.0 -9999.0 -9999.0 -9999.0 -9999.0 -9999.0 -9999.0 -9999.0 -9999.0 -9999.0 -9999.0 -9999.0 -9999.0 -9999.0 -9999.0 -9999.0 -9999.0 -9999.0 -9999.0 -9999.0 -9999.0 -9999.0 -9999.0 -9999.0 -9999.0 -9999.0 -9999.0 -9999.0 -9999.0 -9999.0 -9999.0 -9999.0 -9999.0 -9999.0 -9999.0 -9999.0 -9999.0 -9999.0 -9999.0 -9999.0 -9999.0 -9999.0 -9999.0 -9999.0 -9999.0 -9999.0 -9999.0 -9999.0 -9999.0 -9999.0 -9999.0 -9999.0 -9999.0 -9999.0 -9999.0 -9999.0 -9999.0 -9999.0 -9999.0 -9999.0 -9999.0 -9999.0 -9999.0 -9999.0 -9999.0 -9999.0 -9999.0 -9999.0 -9999.0 -9999.0 -9999.0 -9999.0 -9999.0 -9999.0 -9999.0 -9999.0 -9999.0 -9999.0 -9999.0 -9999.0 -9999.0 -9999.0 -9999.0 -9999.0 -9999.0 -9999.0 -9999.0 -9999.0 -9999.0 -9999.0 -9999.0 -9999.0 -9999.0 -9999.0 -9999.0 -9999.0 -9999.0 -9999.0 -9999.0 -9999.0 -9999.0 -9999.0 -9999.0 -9999.0 -9999.0 -9999.0 -9999.0 -9999.0 -9999.0 -9999.0 -9999.0 -9999.0 -9999.0 -9999.0 -9999.0 -9999.0 -9999.0 -9999.0 -9999.0 -9999.0 -9999.0 -9999.0 -9999.0 -9999.0 -9999.0 -9999.0 -9999.0 -9999.0 -9999.0 -9999.0 -9999.0 -9999.0 -9999.0 -9999.0 -9999.0 -9999.0 -9999.0 -9999.0 -9999.0 -9999.0 -9999.0 -9999.0 -9999.0 -9999.0 -9999.0 -9999.0 -9999.0 -9999.0 -9999.0 -9999.0 -9999.0 -9999.0 -9999.0 -9999.0 -9999.0 -9999.0 -9999.0 -9999.0 -9999.0 -9999.0 -9999.0 -9999.0 -9999.0 -9999.0 -9999.0 -9999.0 -9999.0 -9999.0 -9999.0 -9999.0 -9999.0 -9999.0 -9999.0 -9999.0 -9999.0 -9999.0 -9999.0 -9999.0 -9999.0 -9999.0 -9999.0 -9999.0 -9999.0 -9999.0 -9999.0 -9999.0 -9999.0 -9999.0 -9999.0 -9999.0 -9999.0 -9999.0 -9999.0 -9999.0 -9999.0 -9999.0 -9999.0 -9999.0 -9999.0 -9999.0 -9999.0 -9999.0 -9999.0 -9999.0 -9999.0 -9999.0 -9999.0 -9999.0 -9999.0 -9999.0 -9999.0 -9999.0 -9999.0 -9999.0 -9999.0 -9999.0 -9999.0 -9999.0 -9999.0 -9999.0 -9999.0 -9999.0 -9999.0 -9999.0 -9999.0 -9999.0 -9999.0 -9999.0 -9999.0 -9999.0 -9999.0 -9999.0 -9999.0 -9999.0 -9999.0 -9999.0 -9999.0 -9999.0 -9999.0 -9999.0 -9999.0 -9999.0 -9999.0 -9999.0 -9999.0 -9999.0 -9999.0 -9999.0 -9999.0 -9999.0 -9999.0 -9999.0 -9999.0
[truncated: 27,449,569 more chars]
